# Supplementary material for: Regulation of protumorigenic pathways by Insulin like growth factor binding protein2 and its association along with β-catenin in breast cancer lymph node metastasis
Source: Mol Cancer. 2013 Jun 16;12:63. doi: 10.1186/1476-4598-12-63 (PMC3698021; doi:10.1186/1476-4598-12-63)
Supplement: Additional file 1 — List of common probe between IGFBP2 Knockdown clones C5 and C12. [file 1476-4598-12-63-S1.xls]

## Sheet: common
	List of common probe between IGFBP2 Knockdown clones C5 and C12
ProbeUID	ProbeName	GeneName	SystematicName	Description	C5_1_251485037344_1_3	C5_2_251485037344_1_4	C12_1_251485037344_1_1	C12_2_251485037344_1_2
828	A_23_P100315	DECR2	NM_020664	Homo sapiens 2,4-dienoyl CoA reductase 2, peroxisomal (DECR2), mRNA [NM_020664]	0.796781	0.700166	1.16941	1.10937
18446	A_23_P100420	ZCCHC14	NM_015144	Homo sapiens zinc finger, CCHC domain containing 14 (ZCCHC14), mRNA [NM_015144]	0.7678	0.521695	1.02494	0.87088
19521	A_23_P100501	HMOX2	NM_002134	Homo sapiens heme oxygenase (decycling) 2 (HMOX2), mRNA [NM_002134]	0.930638	0.755238	1.21468	1.10664
13353	A_23_P101093	COPZ2	NM_016429	Homo sapiens coatomer protein complex, subunit zeta 2 (COPZ2), mRNA [NM_016429]	0.860714	1.02499	0.686426	0.628151
15342	A_23_P101240	CR626634	CR626634	full-length cDNA clone CS0DI056YF22 of Placenta Cot 25-normalized of Homo sapiens (human). [CR626634]	0.734643	1.01218	1.31549	0.594442
25790	A_23_P101461	MGC10471	NM_030818	Homo sapiens hypothetical protein MGC10471 (MGC10471), mRNA [NM_030818]	1.12842	1.08025	0.822545	0.838459
9284	A_23_P101505	KLK11	NM_144947	Homo sapiens kallikrein 11 (KLK11), transcript variant 2, mRNA [NM_144947]	1.21782	1.28426	1.2058	1.13624
11753	A_23_P101893	FBN3	NM_032447	Homo sapiens fibrillin 3 (FBN3), mRNA [NM_032447]	0.695647	0.696867	0.684046	0.802621
24283	A_23_P102160	FAM82A	AF435956	Homo sapiens unknown mRNA. [AF435956]	0.935203	0.861748	0.64193	0.673942
38595	A_23_P102950	TSGA2	NM_080860	Homo sapiens testis specific A2 homolog (mouse) (TSGA2), mRNA [NM_080860]	1.60099	1.4253	0.955782	1.03574
15236	A_23_P102994	PIK4CA	NM_002650	Homo sapiens phosphatidylinositol 4-kinase, catalytic, alpha polypeptide (PIK4CA), transcript variant 1, mRNA [NM_002650]	0.729182	0.864936	0.58209	0.699047
16518	A_23_P103062	RNF185	NM_152267	Homo sapiens ring finger protein 185 (RNF185), mRNA [NM_152267]	0.859797	0.836661	0.758347	0.671297
9655	A_23_P103398	PSEN2	NM_000447	Homo sapiens presenilin 2 (Alzheimer disease 4) (PSEN2), transcript variant 1, mRNA [NM_000447]	1.7148	1.8329	1.18677	1.24138
1073	A_23_P103486	CYP2J2	NM_000775	Homo sapiens cytochrome P450, family 2, subfamily J, polypeptide 2 (CYP2J2), mRNA [NM_000775]	0.941242	1.04009	1.44433	1.32903
22404	A_23_P103503	MDM4	NM_002393	Homo sapiens Mdm4, transformed 3T3 cell double minute 4, p53 binding protein (mouse) (MDM4), mRNA [NM_002393]	0.998748	0.951211	0.708912	0.773887
7468	A_23_P103756	OVGP1	NM_002557	Homo sapiens oviductal glycoprotein 1, 120kDa (mucin 9, oviductin) (OVGP1), mRNA [NM_002557]	0.713006	0.721016	0.726632	0.651233
12514	A_23_P103824	THC2249577	THC2249577	Q5VWB9 (Q5VWB9) Phosphatidylinositol 4-kinase, catalytic, beta polypeptide , complete [THC2249577]	1.60897	1.72526	1.03335	0.966437
14037	A_23_P103951	A_23_P103951	A_23_P103951	Unknown	2.87548	3.14504	1.10924	1.33277
3033	A_23_P104109	RPS6KC1	NM_012424	Homo sapiens ribosomal protein S6 kinase, 52kDa, polypeptide 1 (RPS6KC1), mRNA [NM_012424]	0.683536	0.53209	0.795663	0.523571
1120	A_23_P104199	ITGB1	NM_133376	Homo sapiens integrin, beta 1 (fibronectin receptor, beta polypeptide, antigen CD29 includes MDF2, MSK12) (ITGB1), transcript variant 1E, mRNA [NM_133376]	1.07293	1.19968	0.593667	0.731051
1120	A_23_P104199	ITGB1	NM_133376	Homo sapiens integrin, beta 1 (fibronectin receptor, beta polypeptide, antigen CD29 includes MDF2, MSK12) (ITGB1), transcript variant 1E, mRNA [NM_133376]	1.02837	1.14187	0.600842	0.653992
1120	A_23_P104199	ITGB1	NM_133376	Homo sapiens integrin, beta 1 (fibronectin receptor, beta polypeptide, antigen CD29 includes MDF2, MSK12) (ITGB1), transcript variant 1E, mRNA [NM_133376]	1.018	1.15967	0.558233	0.572195
1120	A_23_P104199	ITGB1	NM_133376	Homo sapiens integrin, beta 1 (fibronectin receptor, beta polypeptide, antigen CD29 includes MDF2, MSK12) (ITGB1), transcript variant 1E, mRNA [NM_133376]	0.962686	0.881411	0.737596	0.643447
1120	A_23_P104199	ITGB1	NM_133376	Homo sapiens integrin, beta 1 (fibronectin receptor, beta polypeptide, antigen CD29 includes MDF2, MSK12) (ITGB1), transcript variant 1E, mRNA [NM_133376]	0.996891	0.745195	0.770116	0.627758
1120	A_23_P104199	ITGB1	NM_133376	Homo sapiens integrin, beta 1 (fibronectin receptor, beta polypeptide, antigen CD29 includes MDF2, MSK12) (ITGB1), transcript variant 1E, mRNA [NM_133376]	0.931197	0.740864	0.475299	0.470818
1120	A_23_P104199	ITGB1	NM_133376	Homo sapiens integrin, beta 1 (fibronectin receptor, beta polypeptide, antigen CD29 includes MDF2, MSK12) (ITGB1), transcript variant 1E, mRNA [NM_133376]	0.942383	0.665506	0.707752	0.670888
1120	A_23_P104199	ITGB1	NM_133376	Homo sapiens integrin, beta 1 (fibronectin receptor, beta polypeptide, antigen CD29 includes MDF2, MSK12) (ITGB1), transcript variant 1E, mRNA [NM_133376]	0.899484	0.91297	0.539826	0.542624
1120	A_23_P104199	ITGB1	NM_133376	Homo sapiens integrin, beta 1 (fibronectin receptor, beta polypeptide, antigen CD29 includes MDF2, MSK12) (ITGB1), transcript variant 1E, mRNA [NM_133376]	0.788247	0.792654	0.539405	0.512332
1120	A_23_P104199	ITGB1	NM_133376	Homo sapiens integrin, beta 1 (fibronectin receptor, beta polypeptide, antigen CD29 includes MDF2, MSK12) (ITGB1), transcript variant 1E, mRNA [NM_133376]	0.830327	0.801929	0.562643	0.411879
7346	A_23_P10442	OSBPL1A	NM_080597	Homo sapiens oxysterol binding protein-like 1A (OSBPL1A), transcript variant OSBPL1B, mRNA [NM_080597]	0.964092	1.26744	1.44115	1.37076
24532	A_23_P104471	DUSP13	NM_001007271	Homo sapiens dual specificity phosphatase 13 (DUSP13), transcript variant 1, mRNA [NM_001007271]	2.10359	2.0049	1.16537	1.14797
27814	A_23_P104624	ENST00000278505	ENST00000278505	Homo sapiens mRNA for KIAA0830 protein, partial cds. [AB020637]	0.694633	0.629868	0.709798	0.672057
15270	A_23_P105276	ZNF84	NM_003428	Homo sapiens zinc finger protein 84 (ZNF84), mRNA [NM_003428]	0.682076	0.645808	1.01918	1.0139
8325	A_23_P105313	EIF2B1	NM_001414	Homo sapiens eukaryotic translation initiation factor 2B, subunit 1 alpha, 26kDa (EIF2B1), mRNA [NM_001414]	0.644789	0.79078	1.14825	1.02099
7432	A_23_P10559	AATK	AK131529	Homo sapiens cDNA FLJ16758 fis, clone BRACE3038687, moderately similar to Homo sapiens apoptosis-associated tyrosine kinase (AATK). [AK131529]	0.880846	0.686504	1.67835	1.76455
40276	A_23_P105803	FGF9	NM_002010	Homo sapiens fibroblast growth factor 9 (glia-activating factor) (FGF9), mRNA [NM_002010]	0.917116	0.934861	2.4558	2.29456
30423	A_23_P10591	METRNL	NM_001004431	Homo sapiens meteorin, glial cell differentiation regulator-like (METRNL), mRNA [NM_001004431]	2.10448	1.86293	1.43012	1.56776
2059	A_23_P106194	FOS	NM_005252	Homo sapiens v-fos FBJ murine osteosarcoma viral oncogene homolog (FOS), mRNA [NM_005252]	2.18757	2.21026	4.22916	4.18348
34786	A_23_P106371	GOLGA	NM_018652	Homo sapiens golgin-like protein (GOLGA), mRNA [NM_018652]	1.35882	1.54456	1.57532	1.43372
35024	A_23_P106675	PLCG2	NM_002661	Homo sapiens phospholipase C, gamma 2 (phosphatidylinositol-specific) (PLCG2), mRNA [NM_002661]	2.05436	1.94579	1.55235	1.57164
22990	A_23_P106844	MT2A	NM_005953	Homo sapiens metallothionein 2A (MT2A), mRNA [NM_005953]	2.05083	1.96446	1.46316	1.22004
19914	A_23_P106945	ADCY7	NM_001114	Homo sapiens adenylate cyclase 7 (ADCY7), mRNA [NM_001114]	1.64132	1.73233	0.975836	1.17528
21676	A_23_P107412	P4HB	NM_000918	Homo sapiens procollagen-proline, 2-oxoglutarate 4-dioxygenase (proline 4-hydroxylase), beta polypeptide (P4HB), mRNA [NM_000918]	1.17316	1.12218	1.34398	1.29646
5540	A_23_P107911	KLK10	NM_002776	Homo sapiens kallikrein 10 (KLK10), transcript variant 1, mRNA [NM_002776]	1.62481	1.55207	1.67195	1.55296
4693	A_23_P107963	FUT1	NM_000148	Homo sapiens fucosyltransferase 1 (galactoside 2-alpha-L-fucosyltransferase, H blood group) (FUT1), mRNA [NM_000148]	1.84538	1.96459	0.785497	0.826294
24234	A_23_P108143	GAMT	NM_000156	Homo sapiens guanidinoacetate N-methyltransferase (GAMT), transcript variant 1, mRNA [NM_000156]	0.795251	0.617178	1.78754	1.81787
18793	A_23_P108331	SGTA	NM_003021	Homo sapiens small glutamine-rich tetratricopeptide repeat (TPR)-containing, alpha (SGTA), mRNA [NM_003021]	1.41061	1.51675	0.744445	0.66663
20798	A_23_P108342	ZNF571	NM_016536	Homo sapiens zinc finger protein 571 (ZNF571), mRNA [NM_016536]	0.884617	0.608213	0.655879	0.650438
30134	A_23_P108427	THC2403706	THC2403706	Unknown	1.43003	1.43701	1.11312	1.18979
6579	A_23_P108492	MARS2	NM_138395	Homo sapiens methionine-tRNA synthetase 2 (mitochondrial) (MARS2), nuclear gene encoding mitochondrial protein, mRNA [NM_138395]	0.677666	0.828273	0.940899	0.861504
31070	A_23_P108501	EPHA4	NM_004438	Homo sapiens EPH receptor A4 (EPHA4), mRNA [NM_004438]	0.884043	0.995046	0.573535	0.591049
40436	A_23_P108522	C2orf17	BC064950	Homo sapiens chromosome 2 open reading frame 17, mRNA (cDNA clone IMAGE:6048607), partial cds. [BC064950]	1.42994	1.26531	0.827022	0.696309
29527	A_23_P108994	RPN2	NM_002951	Homo sapiens ribophorin II (RPN2), mRNA [NM_002951]	0.724	0.755839	1.00083	0.947857
27743	A_23_P109072	SALL4	NM_020436	Homo sapiens sal-like 4 (Drosophila) (SALL4), mRNA [NM_020436]	0.886351	0.853807	1.49913	1.56709
29	A_23_P109143	PRNP	NM_000311	Homo sapiens prion protein (p27-30) (Creutzfeldt-Jakob disease, Gerstmann-Strausler-Scheinker syndrome, fatal familial insomnia) (PRNP), transcript variant 1, mRNA [NM_000311]	1.5072	1.67089	0.694273	0.623888
29	A_23_P109143	PRNP	NM_000311	Homo sapiens prion protein (p27-30) (Creutzfeldt-Jakob disease, Gerstmann-Strausler-Scheinker syndrome, fatal familial insomnia) (PRNP), transcript variant 1, mRNA [NM_000311]	1.53849	1.6279	0.635693	0.643947
29	A_23_P109143	PRNP	NM_000311	Homo sapiens prion protein (p27-30) (Creutzfeldt-Jakob disease, Gerstmann-Strausler-Scheinker syndrome, fatal familial insomnia) (PRNP), transcript variant 1, mRNA [NM_000311]	1.56035	1.49023	0.587854	0.736668
29	A_23_P109143	PRNP	NM_000311	Homo sapiens prion protein (p27-30) (Creutzfeldt-Jakob disease, Gerstmann-Strausler-Scheinker syndrome, fatal familial insomnia) (PRNP), transcript variant 1, mRNA [NM_000311]	1.42187	1.10447	0.594218	0.482868
29	A_23_P109143	PRNP	NM_000311	Homo sapiens prion protein (p27-30) (Creutzfeldt-Jakob disease, Gerstmann-Strausler-Scheinker syndrome, fatal familial insomnia) (PRNP), transcript variant 1, mRNA [NM_000311]	1.31698	1.35839	0.519329	0.482693
29	A_23_P109143	PRNP	NM_000311	Homo sapiens prion protein (p27-30) (Creutzfeldt-Jakob disease, Gerstmann-Strausler-Scheinker syndrome, fatal familial insomnia) (PRNP), transcript variant 1, mRNA [NM_000311]	1.29279	1.39746	0.634197	0.568482
29	A_23_P109143	PRNP	NM_000311	Homo sapiens prion protein (p27-30) (Creutzfeldt-Jakob disease, Gerstmann-Strausler-Scheinker syndrome, fatal familial insomnia) (PRNP), transcript variant 1, mRNA [NM_000311]	1.31074	1.25274	0.646341	0.586794
29	A_23_P109143	PRNP	NM_000311	Homo sapiens prion protein (p27-30) (Creutzfeldt-Jakob disease, Gerstmann-Strausler-Scheinker syndrome, fatal familial insomnia) (PRNP), transcript variant 1, mRNA [NM_000311]	1.29841	1.2713	0.551318	0.465855
29	A_23_P109143	PRNP	NM_000311	Homo sapiens prion protein (p27-30) (Creutzfeldt-Jakob disease, Gerstmann-Strausler-Scheinker syndrome, fatal familial insomnia) (PRNP), transcript variant 1, mRNA [NM_000311]	1.18123	1.20112	0.469379	0.449137
29	A_23_P109143	PRNP	NM_000311	Homo sapiens prion protein (p27-30) (Creutzfeldt-Jakob disease, Gerstmann-Strausler-Scheinker syndrome, fatal familial insomnia) (PRNP), transcript variant 1, mRNA [NM_000311]	1.22063	1.29029	0.409377	0.461913
20494	A_23_P109201	C20orf3	NM_020531	Homo sapiens chromosome 20 open reading frame 3 (C20orf3), mRNA [NM_020531]	1.72918	1.58809	1.26075	1.0541
22426	A_23_P109427	GSTT2	NM_000854	Homo sapiens glutathione S-transferase theta 2 (GSTT2), mRNA [NM_000854]	0.997948	0.700154	0.729624	0.85598
16071	A_23_P109881	ITIH4	NM_002218	Homo sapiens inter-alpha (globulin) inhibitor H4 (plasma Kallikrein-sensitive glycoprotein) (ITIH4), mRNA [NM_002218]	1.56116	1.60801	1.40739	1.32633
4919	A_23_P109934	HEMK1	NM_016173	Homo sapiens HemK methyltransferase family member 1 (HEMK1), mRNA [NM_016173]	1.30983	1.23221	0.921587	0.950081
17476	A_23_P110005	NICN1	NM_032316	Homo sapiens nicolin 1 (NICN1), mRNA [NM_032316]	1.0412	0.949635	0.892184	0.950962
17465	A_23_P110212	ACSL1	NM_001995	Homo sapiens acyl-CoA synthetase long-chain family member 1 (ACSL1), mRNA [NM_001995]	1.03318	0.893661	1.22938	1.28934
12912	A_23_P110569	TRIM36	NM_018700	Homo sapiens tripartite motif-containing 36 (TRIM36), transcript variant 1, mRNA [NM_018700]	0.922468	0.826368	0.613909	0.719212
38552	A_23_P110712	DUSP1	NM_004417	Homo sapiens dual specificity phosphatase 1 (DUSP1), mRNA [NM_004417]	0.610374	0.573206	2.00051	1.74916
26871	A_23_P110787	SCAMP1	NM_004866	Homo sapiens secretory carrier membrane protein 1 (SCAMP1), transcript variant 1, mRNA [NM_004866]	0.65483	0.650258	0.418063	0.753341
3600	A_23_P110791	CSF1R	NM_005211	Homo sapiens colony stimulating factor 1 receptor, formerly McDonough feline sarcoma viral (v-fms) oncogene homolog (CSF1R), mRNA [NM_005211]	2.85503	2.78191	0.643209	0.684969
24261	A_23_P110961	BRP44L	NM_016098	Homo sapiens brain protein 44-like (BRP44L), mRNA [NM_016098]	0.891886	0.907254	0.875983	0.884759
4019	A_23_P111041	HIST1H2BI	NM_003525	Homo sapiens histone 1, H2bi (HIST1H2BI), mRNA [NM_003525]	0.986343	1.02902	1.22647	1.17407
37222	A_23_P111054	HIST1H2BB	NM_021062	Homo sapiens histone 1, H2bb (HIST1H2BB), mRNA [NM_021062]	0.926233	0.892173	1.53626	1.3811
28045	A_23_P111126	HCP5	L06175	Homo Sapiens P5-1 mRNA, complete cds. [L06175]	0.552677	0.641381	1.19011	1.14928
6629	A_23_P111240	PHACTR2	NM_014721	Homo sapiens phosphatase and actin regulator 2 (PHACTR2), mRNA [NM_014721]	1.30407	1.09836	1.23561	1.06142
24350	A_23_P111303	RBM16	NM_014892	Homo sapiens RNA binding motif protein 16 (RBM16), mRNA [NM_014892]	1.00336	0.953446	0.773377	0.766584
9010	A_23_P111525	BHLHB8	BX648200	Homo sapiens mRNA; cDNA DKFZp779C0742 (from clone DKFZp779C0742). [BX648200]	2.27319	2.25077	0.804689	0.612574
35801	A_23_P111724	RPIB9	NM_138290	Homo sapiens Rap2-binding protein 9 (RPIB9), mRNA [NM_138290]	0.701086	0.754968	0.711088	0.463263
20702	A_23_P111766	A_23_P111766	A_23_P111766	Unknown	2.71032	2.51099	3.70999	3.47935
21151	A_23_P111961	RBM13	NM_032509	Homo sapiens RNA binding motif protein 13 (RBM13), mRNA [NM_032509]	0.63959	0.672449	0.614789	0.647255
5602	A_23_P112135	TRAM1	NM_014294	Homo sapiens translocation associated membrane protein 1 (TRAM1), mRNA [NM_014294]	2.18147	2.25781	1.76689	1.75492
6292	A_23_P112613	ENST00000356126	ENST00000356126	Homo sapiens cDNA FLJ37822 fis, clone BRSSN2004657. [AK095141]	0.656102	0.524172	0.707336	0.699256
19252	A_23_P11262	F8A1	NM_012151	Homo sapiens coagulation factor VIII-associated (intronic transcript) 1 (F8A1), mRNA [NM_012151]	1.33457	1.25923	1.63631	1.51283
1254	A_23_P113184	FTO	BC003583	Homo sapiens fatso, transcript variant 6, mRNA (cDNA clone IMAGE:3353414), complete cds. [BC003583]	0.78449	0.935325	0.908542	0.98599
3281	A_23_P113716	HLA-C	BC002463	Homo sapiens major histocompatibility complex, class I, C, mRNA (cDNA clone MGC:2285 IMAGE:3345005), complete cds. [BC002463]	0.672412	1.19013	1.0571	0.62672
3281	A_23_P113716	HLA-C	BC002463	Homo sapiens major histocompatibility complex, class I, C, mRNA (cDNA clone MGC:2285 IMAGE:3345005), complete cds. [BC002463]	0.607658	1.02581	1.14481	0.620196
3281	A_23_P113716	HLA-C	BC002463	Homo sapiens major histocompatibility complex, class I, C, mRNA (cDNA clone MGC:2285 IMAGE:3345005), complete cds. [BC002463]	0.559139	1.54712	1.19527	0.357236
3281	A_23_P113716	HLA-C	BC002463	Homo sapiens major histocompatibility complex, class I, C, mRNA (cDNA clone MGC:2285 IMAGE:3345005), complete cds. [BC002463]	0.248249	1.09617	1.43394	0.313337
3281	A_23_P113716	HLA-C	BC002463	Homo sapiens major histocompatibility complex, class I, C, mRNA (cDNA clone MGC:2285 IMAGE:3345005), complete cds. [BC002463]	0.386733	1.10824	1.19677	0.350167
3281	A_23_P113716	HLA-C	BC002463	Homo sapiens major histocompatibility complex, class I, C, mRNA (cDNA clone MGC:2285 IMAGE:3345005), complete cds. [BC002463]	0.528865	1.4803	1.10813	0.429827
3281	A_23_P113716	HLA-C	BC002463	Homo sapiens major histocompatibility complex, class I, C, mRNA (cDNA clone MGC:2285 IMAGE:3345005), complete cds. [BC002463]	0.762331	1.0905	1.39959	0.5092
3281	A_23_P113716	HLA-C	BC002463	Homo sapiens major histocompatibility complex, class I, C, mRNA (cDNA clone MGC:2285 IMAGE:3345005), complete cds. [BC002463]	0.522866	1.08554	1.06881	0.580315
3281	A_23_P113716	HLA-C	BC002463	Homo sapiens major histocompatibility complex, class I, C, mRNA (cDNA clone MGC:2285 IMAGE:3345005), complete cds. [BC002463]	0.658008	0.623924	1.21671	0.638302
3281	A_23_P113716	HLA-C	BC002463	Homo sapiens major histocompatibility complex, class I, C, mRNA (cDNA clone MGC:2285 IMAGE:3345005), complete cds. [BC002463]	0.72944	0.557184	1.04608	0.655202
40798	A_23_P113952	AY227436	AY227436	Homo sapiens drug-sensitive protein 1 mRNA, complete cds. [AY227436]	3.38098	3.60113	4.0183	3.61483
19789	A_23_P114405	MORF4L2	NM_012286	Homo sapiens mortality factor 4 like 2 (MORF4L2), mRNA [NM_012286]	1.255	1.07166	0.988753	1.00071
1104	A_23_P114616	ANKRD13C	AL136717	Homo sapiens mRNA; cDNA DKFZp566D1346 (from clone DKFZp566D1346). [AL136717]	1.26783	1.31502	0.75798	0.734425
1135	A_23_P115022	TMEM125	NM_144626	Homo sapiens transmembrane protein 125 (TMEM125), mRNA [NM_144626]	3.07775	3.18556	1.91802	1.81788
374	A_23_P11507	ZZZ3	NM_015534	Homo sapiens zinc finger, ZZ-type containing 3 (ZZZ3), mRNA [NM_015534]	0.89019	1.01642	1.17742	1.18244
374	A_23_P11507	ZZZ3	NM_015534	Homo sapiens zinc finger, ZZ-type containing 3 (ZZZ3), mRNA [NM_015534]	0.927849	0.866065	0.950444	0.919178
374	A_23_P11507	ZZZ3	NM_015534	Homo sapiens zinc finger, ZZ-type containing 3 (ZZZ3), mRNA [NM_015534]	0.806942	0.828375	1.0557	0.956642
374	A_23_P11507	ZZZ3	NM_015534	Homo sapiens zinc finger, ZZ-type containing 3 (ZZZ3), mRNA [NM_015534]	0.765572	0.691968	1.00879	0.939525
374	A_23_P11507	ZZZ3	NM_015534	Homo sapiens zinc finger, ZZ-type containing 3 (ZZZ3), mRNA [NM_015534]	0.850289	0.655415	0.932051	1.04346
374	A_23_P11507	ZZZ3	NM_015534	Homo sapiens zinc finger, ZZ-type containing 3 (ZZZ3), mRNA [NM_015534]	0.857614	0.905862	0.900066	0.946301
374	A_23_P11507	ZZZ3	NM_015534	Homo sapiens zinc finger, ZZ-type containing 3 (ZZZ3), mRNA [NM_015534]	0.686836	0.743372	1.02105	0.925548
374	A_23_P11507	ZZZ3	NM_015534	Homo sapiens zinc finger, ZZ-type containing 3 (ZZZ3), mRNA [NM_015534]	0.657518	0.752108	0.939238	0.76505
374	A_23_P11507	ZZZ3	NM_015534	Homo sapiens zinc finger, ZZ-type containing 3 (ZZZ3), mRNA [NM_015534]	0.682472	0.861637	0.914908	1.09508
374	A_23_P11507	ZZZ3	NM_015534	Homo sapiens zinc finger, ZZ-type containing 3 (ZZZ3), mRNA [NM_015534]	0.607785	0.6301	0.821915	0.781296
1380	A_23_P115523	JMJD4	NM_023007	Homo sapiens jumonji domain containing 4 (JMJD4), mRNA [NM_023007]	0.501381	0.769814	1.06379	1.08296
7900	A_23_P116016	CR623195	CR623195	full-length cDNA clone CS0DF011YN02 of Fetal brain of Homo sapiens (human). [CR623195]	0.874508	0.891674	1.28214	1.14932
8031	A_23_P116207	C11orf60	NM_020153	Homo sapiens chromosome 11 open reading frame 60 (C11orf60), mRNA [NM_020153]	0.780834	0.937566	1.19393	1.10817
37127	A_23_P116614	ME3	NM_001014811	Homo sapiens malic enzyme 3, NADP(+)-dependent, mitochondrial (ME3), nuclear gene encoding mitochondrial protein, transcript variant 2, mRNA [NM_001014811]	1.04751	1.07612	1.13314	0.929478
22192	A_23_P117274	MIPEP	NM_005932	Homo sapiens mitochondrial intermediate peptidase (MIPEP), nuclear gene encoding mitochondrial protein, mRNA [NM_005932]	0.855161	0.7842	0.764701	0.789143
1001	A_23_P117286	CLN5	NM_006493	Homo sapiens ceroid-lipofuscinosis, neuronal 5 (CLN5), mRNA [NM_006493]	0.727458	0.92393	0.613103	0.578842
25672	A_23_P117862	NDNL2	NM_138704	Homo sapiens necdin-like 2 (NDNL2), mRNA [NM_138704]	0.753182	1.03005	0.75596	0.690439
9474	A_23_P117992	KIAA0703	NM_014861	Homo sapiens KIAA0703 gene product (KIAA0703), mRNA [NM_014861]	1.74969	1.80512	1.45024	1.38268
40890	A_23_P11800	CAMK2N1	BC020630	Homo sapiens calcium/calmodulin-dependent protein kinase II inhibitor 1, mRNA (cDNA clone MGC:22256 IMAGE:4703846), complete cds. [BC020630]	0.983933	0.610771	1.21735	1.33372
4904	A_23_P118042	LRRC36	NM_018296	Homo sapiens leucine rich repeat containing 36 (LRRC36), mRNA [NM_018296]	1.73431	1.71483	0.787891	0.714168
23856	A_23_P118122	RGS11	NM_003834	Homo sapiens regulator of G-protein signalling 11 (RGS11), transcript variant 2, mRNA [NM_003834]	2.07044	1.93822	1.98263	2.20463
16505	A_23_P118412	C17orf28	NM_030630	Homo sapiens chromosome 17 open reading frame 28 (C17orf28), mRNA [NM_030630]	0.888025	0.769495	1.00585	1.09948
29164	A_23_P119418	C19orf2	NM_003796	Homo sapiens chromosome 19 open reading frame 2 (C19orf2), transcript variant 1, mRNA [NM_003796]	0.761423	0.725644	0.790592	0.881878
7963	A_23_P119753	EHBP1	NM_015252	Homo sapiens EH domain binding protein 1 (EHBP1), mRNA [NM_015252]	0.79917	0.95987	0.989024	0.777337
7410	A_23_P119778	SLC39A10	NM_020342	Homo sapiens solute carrier family 39 (zinc transporter), member 10 (SLC39A10), mRNA [NM_020342]	0.809599	0.848704	0.69119	0.61309
40718	A_23_P119789	FAM11B	NR_000034	Homo sapiens family with sequence similarity 11, member B (FAM11B) on chromosome 2 [NR_000034]	0.781032	0.612226	0.845883	0.785909
31801	A_23_P120062	C2orf3	NM_003203	Homo sapiens chromosome 2 open reading frame 3 (C2orf3), mRNA [NM_003203]	1.20224	1.33918	0.683769	0.843872
16151	A_23_P120504	C20orf46	NM_018354	Homo sapiens chromosome 20 open reading frame 46 (C20orf46), mRNA [NM_018354]	0.620778	0.928989	1.04684	0.770142
40551	A_23_P120513	C20orf141	NM_080739	Homo sapiens chromosome 20 open reading frame 141 (C20orf141), mRNA [NM_080739]	0.58409	0.662618	1.30336	1.01294
16046	A_23_P120594	ACSS1	NM_032501	Homo sapiens acyl-CoA synthetase short-chain family member 1 (ACSS1), nuclear gene encoding mitochondrial protein, mRNA [NM_032501]	1.29584	1.47974	1.32376	1.33697
355	A_23_P120845	XBP1	NM_005080	Homo sapiens X-box binding protein 1 (XBP1), mRNA [NM_005080]	1.60901	1.73645	0.593961	0.633605
6584	A_23_P121196	TMEM43	NM_024334	Homo sapiens transmembrane protein 43 (TMEM43), mRNA [NM_024334]	1.29997	1.43091	1.30142	1.20169
26560	A_23_P121665	SORCS2	NM_020777	Homo sapiens sortilin-related VPS10 domain containing receptor 2 (SORCS2), mRNA [NM_020777]	0.632468	0.687936	0.912311	1.17573
26643	A_23_P121875	FLJ21657	NM_022483	Homo sapiens hypothetical protein FLJ21657 (FLJ21657), mRNA [NM_022483]	1.50262	1.64528	0.533583	0.708782
23766	A_23_P121926	SEPP1	NM_005410	Homo sapiens selenoprotein P, plasma, 1 (SEPP1), mRNA [NM_005410]	2.66044	2.90992	2.48733	2.45725
24129	A_23_P121939	ENST00000308077	ENST00000308077	Homo sapiens pentatricopeptide repeat domain 2, mRNA (cDNA clone MGC:31807 IMAGE:4552964), complete cds. [BC018720]	0.788464	0.765267	1.03629	1.08617
17546	A_23_P122041	PPP2CA	NM_002715	Homo sapiens protein phosphatase 2 (formerly 2A), catalytic subunit, alpha isoform (PPP2CA), mRNA [NM_002715]	0.978015	1.1633	0.800883	0.759778
294	A_23_P122052	LOC493869	NM_001008397	Homo sapiens similar to RIKEN cDNA 2310016C16 (LOC493869), mRNA [NM_001008397]	0.499934	0.481558	1.37998	1.27106
294	A_23_P122052	LOC493869	NM_001008397	Homo sapiens similar to RIKEN cDNA 2310016C16 (LOC493869), mRNA [NM_001008397]	0.740575	0.564675	1.26523	1.14788
294	A_23_P122052	LOC493869	NM_001008397	Homo sapiens similar to RIKEN cDNA 2310016C16 (LOC493869), mRNA [NM_001008397]	0.626287	0.32051	1.33663	1.28881
294	A_23_P122052	LOC493869	NM_001008397	Homo sapiens similar to RIKEN cDNA 2310016C16 (LOC493869), mRNA [NM_001008397]	0.818741	0.393274	1.28437	1.26564
294	A_23_P122052	LOC493869	NM_001008397	Homo sapiens similar to RIKEN cDNA 2310016C16 (LOC493869), mRNA [NM_001008397]	0.465762	0.508305	1.21824	1.28813
294	A_23_P122052	LOC493869	NM_001008397	Homo sapiens similar to RIKEN cDNA 2310016C16 (LOC493869), mRNA [NM_001008397]	0.268875	0.568064	1.46638	1.50615
294	A_23_P122052	LOC493869	NM_001008397	Homo sapiens similar to RIKEN cDNA 2310016C16 (LOC493869), mRNA [NM_001008397]	0.448875	0.351182	1.2304	1.24249
294	A_23_P122052	LOC493869	NM_001008397	Homo sapiens similar to RIKEN cDNA 2310016C16 (LOC493869), mRNA [NM_001008397]	0.223978	0.293919	1.10157	1.0933
294	A_23_P122052	LOC493869	NM_001008397	Homo sapiens similar to RIKEN cDNA 2310016C16 (LOC493869), mRNA [NM_001008397]	0.251003	0.0410804	0.987996	0.930863
294	A_23_P122052	LOC493869	NM_001008397	Homo sapiens similar to RIKEN cDNA 2310016C16 (LOC493869), mRNA [NM_001008397]	0.440102	0.250228	1.03985	1.2697
9824	A_23_P122443	HIST1H1C	NM_005319	Homo sapiens histone 1, H1c (HIST1H1C), mRNA [NM_005319]	1.03901	1.01919	0.66047	0.70717
6954	A_23_P122531	C6orf48	NM_001040437	Homo sapiens chromosome 6 open reading frame 48 (C6orf48), transcript variant 1, mRNA [NM_001040437]	1.69332	2.55563	1.98343	1.22324
31567	A_23_P122624	LTV1	NM_032860	Homo sapiens LTV1 homolog (S. cerevisiae) (LTV1), mRNA [NM_032860]	0.626218	0.735867	0.887783	0.760166
2064	A_23_P122674	PAK1IP1	NM_017906	Homo sapiens PAK1 interacting protein 1 (PAK1IP1), mRNA [NM_017906]	1.23961	1.5214	0.66634	0.734778
2064	A_23_P122674	PAK1IP1	NM_017906	Homo sapiens PAK1 interacting protein 1 (PAK1IP1), mRNA [NM_017906]	1.21127	1.28287	0.56719	0.637115
2064	A_23_P122674	PAK1IP1	NM_017906	Homo sapiens PAK1 interacting protein 1 (PAK1IP1), mRNA [NM_017906]	1.03466	1.10619	0.688011	0.581334
2064	A_23_P122674	PAK1IP1	NM_017906	Homo sapiens PAK1 interacting protein 1 (PAK1IP1), mRNA [NM_017906]	1.11828	1.07741	0.541448	0.574081
2064	A_23_P122674	PAK1IP1	NM_017906	Homo sapiens PAK1 interacting protein 1 (PAK1IP1), mRNA [NM_017906]	1.03206	1.05727	0.647323	0.642808
2064	A_23_P122674	PAK1IP1	NM_017906	Homo sapiens PAK1 interacting protein 1 (PAK1IP1), mRNA [NM_017906]	0.979395	0.884782	0.585427	0.597688
2064	A_23_P122674	PAK1IP1	NM_017906	Homo sapiens PAK1 interacting protein 1 (PAK1IP1), mRNA [NM_017906]	1.07669	0.889877	0.519265	0.560234
2064	A_23_P122674	PAK1IP1	NM_017906	Homo sapiens PAK1 interacting protein 1 (PAK1IP1), mRNA [NM_017906]	0.936979	1.01139	0.597959	0.437667
2064	A_23_P122674	PAK1IP1	NM_017906	Homo sapiens PAK1 interacting protein 1 (PAK1IP1), mRNA [NM_017906]	1.13733	1.05966	0.468666	0.566494
2064	A_23_P122674	PAK1IP1	NM_017906	Homo sapiens PAK1 interacting protein 1 (PAK1IP1), mRNA [NM_017906]	1.01218	0.939623	0.617801	0.535738
17040	A_23_P122815	CALU	NM_001219	Homo sapiens calumenin (CALU), mRNA [NM_001219]	0.687956	0.531201	1.09881	1.16233
31414	A_23_P122852	SMARCD3	NM_003078	Homo sapiens SWI/SNF related, matrix associated, actin dependent regulator of chromatin, subfamily d, member 3 (SMARCD3), transcript variant 2, mRNA [NM_003078]	1.4572	1.53247	1.90709	1.92941
17768	A_23_P122863	GRB10	NM_001001555	Homo sapiens growth factor receptor-bound protein 10 (GRB10), transcript variant 4, mRNA [NM_001001555]	1.21837	1.19881	0.619081	0.69141
3912	A_23_P123039	NUPL2	NM_007342	Homo sapiens nucleoporin like 2 (NUPL2), mRNA [NM_007342]	0.93119	0.851734	0.654255	0.705843
32842	A_23_P123276	FZD6	NM_003506	Homo sapiens frizzled homolog 6 (Drosophila) (FZD6), mRNA [NM_003506]	1.18167	1.45015	1.00798	0.792094
12062	A_23_P12336	PRMT6	NM_018137	Homo sapiens protein arginine methyltransferase 6 (PRMT6), mRNA [NM_018137]	0.885902	0.546517	1.12161	1.07667
10965	A_23_P12363	ROR1	NM_005012	Homo sapiens receptor tyrosine kinase-like orphan receptor 1 (ROR1), mRNA [NM_005012]	1.07341	1.31493	0.916291	0.836167
19088	A_23_P124044	DEAF1	NM_021008	Homo sapiens deformed epidermal autoregulatory factor 1 (Drosophila) (DEAF1), mRNA [NM_021008]	0.790231	0.910284	0.733043	0.673847
40268	A_23_P124456	PDE4D	NM_006203	Homo sapiens phosphodiesterase 4D, cAMP-specific (phosphodiesterase E3 dunce homolog, Drosophila) (PDE4D), mRNA [NM_006203]	1.17061	1.03467	0.948571	0.999769
39327	A_23_P124476	CLCN3	NM_173872	Homo sapiens chloride channel 3 (CLCN3), transcript variant e, mRNA [NM_173872]	1.20583	1.05519	0.824556	0.926603
36460	A_23_P124619	S100A14	NM_020672	Homo sapiens S100 calcium binding protein A14 (S100A14), mRNA [NM_020672]	1.08471	1.23084	0.957572	0.976124
2362	A_23_P124855	ZCCHC7	NM_032226	Homo sapiens zinc finger, CCHC domain containing 7 (ZCCHC7), mRNA [NM_032226]	1.59191	1.53537	0.81285	0.782797
5516	A_23_P125033	ENST00000380304	ENST00000380304	KVB3_HUMAN (O43448) Voltage-gated potassium channel beta-3 subunit (K(+) channel beta-3 subunit) (Kv-beta-3), complete [THC2268902]	0.813366	0.515766	1.15214	1.11282
21873	A_23_P125056	BAI1	NM_001702	Homo sapiens brain-specific angiogenesis inhibitor 1 (BAI1), mRNA [NM_001702]	1.3121	1.06493	0.991227	0.959205
1098	A_23_P12514	RHOC	NM_175744	Homo sapiens ras homolog gene family, member C (RHOC), mRNA [NM_175744]	0.80005	0.585709	0.74565	0.818801
8035	A_23_P125668	LOC203427	NM_145305	Homo sapiens similar to solute carrier family 25 , member 16 (LOC203427), mRNA [NM_145305]	0.917888	1.088	1.39492	1.40701
21550	A_23_P126426	DPH2	NM_001384	Homo sapiens DPH2 homolog (S. cerevisiae) (DPH2), transcript variant 1, mRNA [NM_001384]	0.746115	0.676387	1.08208	0.942464
25497	A_23_P12680	PSAP	NM_002778	Homo sapiens prosaposin (variant Gaucher disease and variant metachromatic leukodystrophy) (PSAP), transcript variant 1, mRNA [NM_002778]	0.711087	0.520943	1.16544	1.0039
2420	A_23_P127128	DNAJC1	NM_022365	Homo sapiens DnaJ (Hsp40) homolog, subfamily C, member 1 (DNAJC1), mRNA [NM_022365]	0.598261	0.656108	0.656844	0.620183
27769	A_23_P127367	POLD4	NM_021173	Homo sapiens polymerase (DNA-directed), delta 4 (POLD4), mRNA [NM_021173]	0.875156	0.756124	0.591279	0.577548
32609	A_23_P128060	ZNF26	NM_019591	Homo sapiens zinc finger protein 26 (ZNF26), mRNA [NM_019591]	0.993806	0.855235	1.07931	1.04027
37662	A_23_P128215	SOCS2	NM_003877	Homo sapiens suppressor of cytokine signaling 2 (SOCS2), mRNA [NM_003877]	1.85414	1.85599	1.68411	1.81081
4716	A_23_P128773	CTAGE5	NM_203356	Homo sapiens CTAGE family, member 5 (CTAGE5), transcript variant 4, mRNA [NM_203356]	0.968937	1.1468	1.11339	1.05821
31025	A_23_P129103	FLJ22795	NM_025084	Homo sapiens hypothetical protein FLJ22795 (FLJ22795), mRNA [NM_025084]	1.79772	1.90268	0.920871	0.905573
1084	A_23_P129433	SLC9A5	NM_004594	Homo sapiens solute carrier family 9 (sodium/hydrogen exchanger), member 5 (SLC9A5), mRNA [NM_004594]	1.18521	1.49318	0.649414	0.729387
23428	A_23_P129956	DUSP3	NM_004090	Homo sapiens dual specificity phosphatase 3 (vaccinia virus phosphatase VH1-related) (DUSP3), mRNA [NM_004090]	0.879717	0.674073	1.00574	0.928756
25191	A_23_P130764	KCNJ14	NM_170720	Homo sapiens potassium inwardly-rectifying channel, subfamily J, member 14 (KCNJ14), transcript variant 2, mRNA [NM_170720]	0.965361	1.26467	1.20169	1.24608
16529	A_23_P130974	KIAA1683	NM_025249	Homo sapiens KIAA1683 (KIAA1683), mRNA [NM_025249]	1.38677	1.12678	1.08614	1.15732
15467	A_23_P131139	DIRC1	NM_052952	Homo sapiens disrupted in renal carcinoma 1 (DIRC1), mRNA [NM_052952]	0.779018	0.71045	1.16979	0.94501
5523	A_23_P131176	LOC151146	AK021716	Homo sapiens cDNA FLJ11654 fis, clone HEMBA1004542. [AK021716]	1.20652	1.29273	0.943033	0.837442
27914	A_23_P131417	HDLBP	NM_005336	Homo sapiens high density lipoprotein binding protein (vigilin) (HDLBP), mRNA [NM_005336]	0.646079	0.654423	0.747061	0.793035
12335	A_23_P131449	ENST00000290390	ENST00000290390	Unknown	0.767937	0.686629	0.827332	0.858588
20057	A_23_P131502	TTL	NM_153712	Homo sapiens tubulin tyrosine ligase (TTL), mRNA [NM_153712]	1.31252	1.19265	0.673572	0.54247
7048	A_23_P132121	SNF1LK	NM_173354	Homo sapiens SNF1-like kinase (SNF1LK), mRNA [NM_173354]	0.722764	0.858331	0.747374	0.555198
9490	A_23_P132285	MPST	NM_001013440	Homo sapiens mercaptopyruvate sulfurtransferase (MPST), transcript variant 1, mRNA [NM_001013440]	0.651938	0.627933	0.673422	0.668625
14935	A_23_P132378	CELSR1	NM_014246	Homo sapiens cadherin, EGF LAG seven-pass G-type receptor 1 (flamingo homolog, Drosophila) (CELSR1), mRNA [NM_014246]	1.26876	1.28831	0.658054	0.884215
27049	A_23_P132388	SCO2	NM_005138	Homo sapiens SCO cytochrome oxidase deficient homolog 2 (yeast) (SCO2), nuclear gene encoding mitochondrial protein, mRNA [NM_005138]	0.967227	0.789936	1.11045	1.23637
24762	A_23_P132417	LSG1	NM_018385	Homo sapiens large subunit GTPase 1 homolog (S. cerevisiae) (LSG1), mRNA [NM_018385]	1.1254	1.04402	0.702841	0.754414
34600	A_23_P132444	TCEA1	NM_006756	Homo sapiens transcription elongation factor A (SII), 1 (TCEA1), transcript variant 1, mRNA [NM_006756]	1.19786	1.29554	1.31704	1.24647
35603	A_23_P132536	TRAK1	AB028965	Homo sapiens mRNA for KIAA1042 protein, partial cds. [AB028965]	0.647389	0.600195	0.671449	0.489232
27392	A_23_P132718	SEMA3B	NM_004636	Homo sapiens sema domain, immunoglobulin domain (Ig), short basic domain, secreted, (semaphorin) 3B (SEMA3B), transcript variant 1, mRNA [NM_004636]	1.36317	1.35579	0.782339	0.831895
26615	A_23_P132793	ARMET	NM_006010	Homo sapiens arginine-rich, mutated in early stage tumors (ARMET), mRNA [NM_006010]	0.815603	1.51522	1.24037	0.644563
14305	A_23_P133375	LOC91137	NM_138773	Homo sapiens hypothetical protein BC017169 (LOC91137), mRNA [NM_138773]	0.707423	0.71271	0.576791	0.743869
6998	A_23_P13364	NUCB2	NM_005013	Homo sapiens nucleobindin 2 (NUCB2), mRNA [NM_005013]	1.11516	1.32521	0.622432	0.569033
40797	A_23_P133691	RRAGD	NM_021244	Homo sapiens Ras-related GTP binding D (RRAGD), mRNA [NM_021244]	0.976618	0.997854	0.974742	0.782169
24707	A_23_P134026	C6orf35	NM_018452	Homo sapiens chromosome 6 open reading frame 35 (C6orf35), mRNA [NM_018452]	1.05815	1.15051	0.761549	0.689738
30620	A_23_P134078	CDYL	NM_170752	Homo sapiens chromodomain protein, Y-like (CDYL), transcript variant 3, mRNA [NM_170752]	0.686694	0.64131	0.761673	0.711647
1956	A_23_P134113	C6orf192	NM_052831	Homo sapiens chromosome 6 open reading frame 192 (C6orf192), mRNA [NM_052831]	0.873343	1.12205	0.73815	0.711796
27840	A_23_P134650	PTCD1	NM_015545	Homo sapiens pentatricopeptide repeat domain 1 (PTCD1), mRNA [NM_015545]	0.761591	0.672479	0.768796	0.743081
22041	A_23_P134734	FLJ20366	NM_017786	Homo sapiens hypothetical protein FLJ20366 (FLJ20366), mRNA [NM_017786]	2.35461	2.23133	2.1377	2.01822
25882	A_23_P134786	PHF20L1	NM_016018	Homo sapiens PHD finger protein 20-like 1 (PHF20L1), transcript variant 1, mRNA [NM_016018]	1.00361	1.0219	1.21275	1.18196
17317	A_23_P135257	PRSS3	NM_002771	Homo sapiens protease, serine, 3 (mesotrypsin) (PRSS3), mRNA [NM_002771]	1.09526	0.924371	0.889315	1.07033
35560	A_23_P135465	C11orf77	NM_173811	Homo sapiens chromosome 11 open reading frame 77 (C11orf77), mRNA [NM_173811]	0.985797	1.02343	0.890173	0.898993
10322	A_23_P135611	DALRD3	NM_018114	Homo sapiens DALR anticodon binding domain containing 3 (DALRD3), transcript variant 2, mRNA [NM_018114]	1.05706	1.23619	1.45749	1.48188
24040	A_23_P135878	SPIRE1	NM_020148	Homo sapiens spire homolog 1 (Drosophila) (SPIRE1), mRNA [NM_020148]	1.61743	1.7987	0.939021	1.04497
40301	A_23_P136317	RCOR3	NM_018254	Homo sapiens REST corepressor 3 (RCOR3), mRNA [NM_018254]	0.768843	0.638397	0.600064	0.583021
10121	A_23_P136460	C5orf5	NM_016603	Homo sapiens chromosome 5 open reading frame 5 (C5orf5), mRNA [NM_016603]	1.45444	1.55198	0.590994	0.679819
36754	A_23_P136547	PIGG	NM_017733	Homo sapiens phosphatidylinositol glycan anchor biosynthesis, class G (PIGG), mRNA [NM_017733]	0.675207	0.805576	0.686792	0.634596
5922	A_23_P136683	HLA-DQB1	M20432	Human MHC class II HLA-DQ-beta (DR2-DQw1/DR4 DQw3) mRNA, complete cds, clone ROF2D. [M20432]	1.27335	1.38794	1.1671	1.15636
1010	A_23_P136874	ATRX	NM_138271	Homo sapiens alpha thalassemia/mental retardation syndrome X-linked (RAD54 homolog, S. cerevisiae) (ATRX), transcript variant 3, mRNA [NM_138271]	0.565397	0.757842	0.699999	0.639514
8215	A_23_P136961	A_23_P136961	A_23_P136961	Unknown	0.565233	0.865409	0.737383	0.912569
28326	A_23_P13713	PRPH	NM_006262	Homo sapiens peripherin (PRPH), mRNA [NM_006262]	2.81261	2.90216	1.743	1.72904
1389	A_23_P137143	DKC1	NM_001363	Homo sapiens dyskeratosis congenita 1, dyskerin (DKC1), mRNA [NM_001363]	0.955843	1.12767	0.924014	1.00694
317	A_23_P137434	RNF11	NM_014372	Homo sapiens ring finger protein 11 (RNF11), mRNA [NM_014372]	1.60488	1.71565	0.749509	0.867878
2082	A_23_P137578	FBXO28	NM_015176	Homo sapiens F-box protein 28 (FBXO28), mRNA [NM_015176]	0.626318	0.71835	0.880703	0.939025
718	A_23_P137715	POGK	NM_017542	Homo sapiens pogo transposable element with KRAB domain (POGK), mRNA [NM_017542]	0.512873	0.718929	1.20903	1.12641
39144	A_23_P13797	C12orf49	NM_024738	Homo sapiens chromosome 12 open reading frame 49 (C12orf49), mRNA [NM_024738]	0.643187	0.720575	0.665778	0.678754
17126	A_23_P138194	NCF2	NM_000433	Homo sapiens neutrophil cytosolic factor 2 (65kDa, chronic granulomatous disease, autosomal 2) (NCF2), mRNA [NM_000433]	3.75485	3.65343	1.23985	1.31301
34761	A_23_P138680	IL15RA	NM_172200	Homo sapiens interleukin 15 receptor, alpha (IL15RA), transcript variant 2, mRNA [NM_172200]	0.73954	0.78556	0.575559	0.645016
13230	A_23_P138717	RGS10	NM_001005339	Homo sapiens regulator of G-protein signalling 10 (RGS10), transcript variant 1, mRNA [NM_001005339]	1.52219	1.54737	0.881057	0.920516
16237	A_23_P139104	THC2373516	THC2373516	Q86UN3 (Q86UN3) Nogo-66 receptor homolog-1 (Nogo-66 receptor-related protein 2), complete [THC2373516]	0.934906	0.661247	0.904375	0.972488
33720	A_23_P139260	SLC22A18	NM_183233	Homo sapiens solute carrier family 22 (organic cation transporter), member 18 (SLC22A18), transcript variant 2, mRNA [NM_183233]	1.41263	1.3712	1.76629	1.68538
16624	A_23_P140748	NDRG4	NM_022910	Homo sapiens NDRG family member 4 (NDRG4), mRNA [NM_022910]	1.40166	1.53673	1.27335	1.05179
9324	A_23_P14083	AMIGO2	NM_181847	Homo sapiens adhesion molecule with Ig-like domain 2 (AMIGO2), mRNA [NM_181847]	0.783916	0.878441	1.04652	0.98503
30970	A_23_P140876	ABCA3	NM_001089	Homo sapiens ATP-binding cassette, sub-family A (ABC1), member 3 (ABCA3), mRNA [NM_001089]	1.55779	1.35464	0.978464	1.01291
1880	A_23_P140907	TMEM8	NM_021259	Homo sapiens transmembrane protein 8 (five membrane-spanning domains) (TMEM8), mRNA [NM_021259]	0.771228	0.816012	1.01682	0.975205
27354	A_23_P141345	MPP3	NM_001932	Homo sapiens membrane protein, palmitoylated 3 (MAGUK p55 subfamily member 3) (MPP3), mRNA [NM_001932]	1.54855	1.61723	1.3805	1.30309
29332	A_23_P141346	MPP3	NM_001932	Homo sapiens membrane protein, palmitoylated 3 (MAGUK p55 subfamily member 3) (MPP3), mRNA [NM_001932]	1.54782	1.52328	1.37045	1.27931
40687	A_23_P141394	WIPI1	NM_017983	Homo sapiens WD repeat domain, phosphoinositide interacting 1 (WIPI1), mRNA [NM_017983]	2.63375	2.60896	1.50468	1.38781
7740	A_23_P141893	FLJ40125	BC028228	Homo sapiens hypothetical protein FLJ40125, mRNA (cDNA clone MGC:40208 IMAGE:5240955), complete cds. [BC028228]	1.03888	1.04205	0.799104	0.723188
26373	A_23_P141946	LTBP4	NM_003573	Homo sapiens latent transforming growth factor beta binding protein 4 (LTBP4), transcript variant 2, mRNA [NM_003573]	0.753663	0.754518	1.85775	1.90268
19535	A_23_P141992	HSD11B1L	NM_198706	Homo sapiens hydroxysteroid (11-beta) dehydrogenase 1-like (HSD11B1L), transcript variant b, mRNA [NM_198706]	1.16682	0.996061	1.29496	1.172
29736	A_23_P142322	CIRBP	NM_001280	Homo sapiens cold inducible RNA binding protein (CIRBP), mRNA [NM_001280]	0.995535	1.19011	0.913618	0.954494
8639	A_23_P14255	GUCY1B2	NM_004129	Homo sapiens guanylate cyclase 1, soluble, beta 2 (GUCY1B2), mRNA [NM_004129]	0.796615	0.714124	0.958005	1.08614
2721	A_23_P142676	DNPEP	NM_012100	Homo sapiens aspartyl aminopeptidase (DNPEP), mRNA [NM_012100]	0.601326	0.760531	0.654877	0.590416
4394	A_23_P142849	RND3	NM_005168	Homo sapiens Rho family GTPase 3 (RND3), mRNA [NM_005168]	0.808556	0.933546	0.859081	0.726295
4394	A_23_P142849	RND3	NM_005168	Homo sapiens Rho family GTPase 3 (RND3), mRNA [NM_005168]	0.704412	0.889032	0.843864	0.698238
4394	A_23_P142849	RND3	NM_005168	Homo sapiens Rho family GTPase 3 (RND3), mRNA [NM_005168]	0.626125	0.743535	0.73193	0.742577
4394	A_23_P142849	RND3	NM_005168	Homo sapiens Rho family GTPase 3 (RND3), mRNA [NM_005168]	0.743608	0.551422	0.671048	0.711882
4394	A_23_P142849	RND3	NM_005168	Homo sapiens Rho family GTPase 3 (RND3), mRNA [NM_005168]	0.640484	0.633518	0.851139	0.782989
4394	A_23_P142849	RND3	NM_005168	Homo sapiens Rho family GTPase 3 (RND3), mRNA [NM_005168]	0.701158	0.573988	0.757603	0.749702
4394	A_23_P142849	RND3	NM_005168	Homo sapiens Rho family GTPase 3 (RND3), mRNA [NM_005168]	0.618635	0.576012	0.873553	0.799384
4394	A_23_P142849	RND3	NM_005168	Homo sapiens Rho family GTPase 3 (RND3), mRNA [NM_005168]	0.499634	0.475253	0.795201	0.843971
4394	A_23_P142849	RND3	NM_005168	Homo sapiens Rho family GTPase 3 (RND3), mRNA [NM_005168]	0.64836	0.624527	0.630563	0.655222
4394	A_23_P142849	RND3	NM_005168	Homo sapiens Rho family GTPase 3 (RND3), mRNA [NM_005168]	0.644625	0.514634	0.728094	0.679048
33303	A_23_P143047	ATP6V1E2	NM_080653	Homo sapiens ATPase, H+ transporting, lysosomal 31kDa, V1 subunit E2 (ATP6V1E2), mRNA [NM_080653]	0.735488	0.901923	0.770708	0.730932
5499	A_23_P143120	ADAM17	NM_003183	Homo sapiens ADAM metallopeptidase domain 17 (tumor necrosis factor, alpha, converting enzyme) (ADAM17), mRNA [NM_003183]	0.806286	0.66389	0.748776	0.735104
18940	A_23_P143958	RPL22L1	BC049823	Homo sapiens ribosomal protein L22-like 1, mRNA (cDNA clone IMAGE:4865966). [BC049823]	1.61043	1.57439	0.89442	0.670816
15596	A_23_P143964	SH3BP5	NM_004844	Homo sapiens SH3-domain binding protein 5 (BTK-associated) (SH3BP5), transcript variant 1, mRNA [NM_004844]	0.920741	0.836587	0.595085	0.565937
18389	A_23_P144188	SLC33A1	NM_004733	Homo sapiens solute carrier family 33 (acetyl-CoA transporter), member 1 (SLC33A1), mRNA [NM_004733]	1.18721	1.06064	0.987966	0.981186
30232	A_23_P144274	JAKMIP1	NM_144720	Homo sapiens janus kinase and microtubule interacting protein 1 (JAKMIP1), mRNA [NM_144720]	0.998077	1.02963	0.604672	0.610382
10780	A_23_P144622	GNPDA1	NM_005471	Homo sapiens glucosamine-6-phosphate deaminase 1 (GNPDA1), mRNA [NM_005471]	0.676668	0.625384	0.657207	0.854523
9305	A_23_P145053	TUBE1	NM_016262	Homo sapiens tubulin, epsilon 1 (TUBE1), mRNA [NM_016262]	1.42297	1.38617	0.751595	0.633688
26319	A_23_P145238	HIST1H2BK	NM_080593	Homo sapiens histone 1, H2bk (HIST1H2BK), mRNA [NM_080593]	0.587775	0.650708	1.90965	1.90578
30223	A_23_P145606	CHRM2	NM_001006630	Homo sapiens cholinergic receptor, muscarinic 2 (CHRM2), transcript variant 1, mRNA [NM_001006630]	0.681395	0.564415	0.763719	0.784728
6816	A_23_P146050	ZFAND1	NM_024699	Homo sapiens zinc finger, AN1-type domain 1 (ZFAND1), mRNA [NM_024699]	0.846991	0.851062	0.745741	0.749506
5064	A_23_P14612	FGF7	NM_002009	Homo sapiens fibroblast growth factor 7 (keratinocyte growth factor) (FGF7), mRNA [NM_002009]	1.73633	1.48077	0.660096	0.543266
39046	A_23_P146354	POMT1	NM_007171	Homo sapiens protein-O-mannosyltransferase 1 (POMT1), mRNA [NM_007171]	0.93547	1.09256	0.639207	0.735583
21898	A_23_P146361	POMT1	NM_007171	Homo sapiens protein-O-mannosyltransferase 1 (POMT1), mRNA [NM_007171]	0.623124	0.563703	0.889076	0.827558
39969	A_23_P146512	GOLPH2	NM_016548	Homo sapiens golgi phosphoprotein 2 (GOLPH2), transcript variant 1, mRNA [NM_016548]	0.749136	0.842034	1.30402	1.24694
12892	A_23_P146728	ALG2	NM_033087	Homo sapiens asparagine-linked glycosylation 2 homolog (S. cerevisiae, alpha-1,3-mannosyltransferase) (ALG2), mRNA [NM_033087]	1.27367	1.21335	0.587725	0.57706
9497	A_23_P14673	NOPE	NM_020962	Homo sapiens likely ortholog of mouse neighbor of Punc E11 (NOPE), mRNA [NM_020962]	1.98424	2.04861	1.46773	1.32783
10460	A_23_P146798	SEPHS2	NM_012248	Homo sapiens selenophosphate synthetase 2 (SEPHS2), mRNA [NM_012248]	1.36461	1.53594	1.53259	1.50405
3641	A_23_P146811	FBXO38	NM_205836	Homo sapiens F-box protein 38 (FBXO38), transcript variant 2, mRNA [NM_205836]	0.808335	0.950196	0.689861	0.650722
30773	A_23_P147185	CANX	NM_001746	Homo sapiens calnexin (CANX), transcript variant 1, mRNA [NM_001746]	0.8453	0.804056	1.14587	1.06626
11548	A_23_P147874	CHID1	NM_023947	Homo sapiens chitinase domain containing 1 (CHID1), mRNA [NM_023947]	0.753984	0.729579	0.760882	0.755076
29080	A_23_P148057	ZDHHC9	NM_016032	Homo sapiens zinc finger, DHHC-type containing 9 (ZDHHC9), transcript variant 1, mRNA [NM_016032]	0.612916	0.557549	0.945332	0.92979
24850	A_23_P148162	ADI1	NM_018269	Homo sapiens acireductone dioxygenase 1 (ADI1), mRNA [NM_018269]	1.11846	1.11767	0.740838	0.839268
35508	A_23_P148410	FTHL17	NM_031894	Homo sapiens ferritin, heavy polypeptide-like 17 (FTHL17), mRNA [NM_031894]	0.938007	0.827347	0.891852	0.903039
1258	A_23_P14853	LTK	NM_002344	Homo sapiens leukocyte tyrosine kinase (LTK), transcript variant 1, mRNA [NM_002344]	1.9832	2.24863	2.33148	2.32365
21451	A_23_P148821	DPH5	NM_015958	Homo sapiens DPH5 homolog (S. cerevisiae) (DPH5), mRNA [NM_015958]	0.764148	1.1152	1.55153	1.40587
32927	A_23_P1492	AVPI1	NM_021732	Homo sapiens arginine vasopressin-induced 1 (AVPI1), mRNA [NM_021732]	1.80308	1.66181	0.942281	0.983035
30956	A_23_P149249	KRTCAP2	NM_173852	Homo sapiens keratinocyte associated protein 2 (KRTCAP2), mRNA [NM_173852]	0.734806	0.924771	1.21933	1.12101
1730	A_23_P149375	THEM4	NM_053055	Homo sapiens thioesterase superfamily member 4 (THEM4), transcript variant 1, mRNA [NM_053055]	0.967341	1.0308	1.25737	1.08822
6748	A_23_P14946	MBTPS1	NM_003791	Homo sapiens membrane-bound transcription factor peptidase, site 1 (MBTPS1), transcript variant 1, mRNA [NM_003791]	0.909646	0.866195	1.13677	1.05778
13059	A_23_P149545	HIST2H2BE	NM_003528	Homo sapiens histone 2, H2be (HIST2H2BE), mRNA [NM_003528]	0.830238	1.0015	1.86895	1.63816
10865	A_23_P149892	GALNACT-2	NM_018590	Homo sapiens chondroitin sulfate GalNAcT-2 (GALNACT-2), mRNA [NM_018590]	1.24978	1.3673	0.932861	0.891507
30776	A_23_P149975	FAM107B	NM_031453	Homo sapiens family with sequence similarity 107, member B (FAM107B), mRNA [NM_031453]	0.899478	0.848285	0.779114	0.844729
31147	A_23_P150365	REXO2	NM_015523	Homo sapiens REX2, RNA exonuclease 2 homolog (S. cerevisiae) (REXO2), mRNA [NM_015523]	1.22921	1.22439	0.548525	0.771708
11123	A_23_P150693	FJX1	NM_014344	Homo sapiens four jointed box 1 (Drosophila) (FJX1), mRNA [NM_014344]	1.00952	0.784354	1.47749	1.42357
39628	A_23_P151059	FAM90A1	NM_018088	Homo sapiens family with sequence similarity 90, member A1 (FAM90A1), mRNA [NM_018088]	1.04933	1.04795	0.743146	0.826724
3361	A_23_P151120	ACRBP	NM_032489	Homo sapiens acrosin binding protein (ACRBP), mRNA [NM_032489]	0.92111	1.1681	1.37019	1.29557
25033	A_23_P151209	C12orf22	NM_030809	Homo sapiens chromosome 12 open reading frame 22 (C12orf22), mRNA [NM_030809]	0.643635	0.946035	1.12308	1.13485
1575	A_23_P151267	LIMA1	NM_016357	Homo sapiens LIM domain and actin binding 1 (LIMA1), mRNA [NM_016357]	1.28912	1.39122	0.605972	0.690845
3211	A_23_P151436	ALG5	NM_013338	Homo sapiens asparagine-linked glycosylation 5 homolog (S. cerevisiae, dolichyl-phosphate beta-glucosyltransferase) (ALG5), mRNA [NM_013338]	1.10353	1.23726	0.885735	0.853966
7675	A_23_P151679	PPM1A	NM_021003	Homo sapiens protein phosphatase 1A (formerly 2C), magnesium-dependent, alpha isoform (PPM1A), transcript variant 1, mRNA [NM_021003]	1.18935	1.10164	0.993434	0.883361
20194	A_23_P15174	MT1F	NM_005949	Homo sapiens metallothionein 1F (functional) (MT1F), mRNA [NM_005949]	0.687919	0.500656	0.882253	0.635088
25703	A_23_P152082	SPTBN5	NM_016642	Homo sapiens spectrin, beta, non-erythrocytic 5 (SPTBN5), mRNA [NM_016642]	0.605942	0.836314	0.555151	0.612691
17428	A_23_P152087	FAM82C	NM_018145	Homo sapiens family with sequence similarity 82, member C (FAM82C), mRNA [NM_018145]	0.797493	0.794454	0.927605	0.87904
32261	A_23_P152181	POLR3E	NM_018119	Homo sapiens polymerase (RNA) III (DNA directed) polypeptide E (80kD) (POLR3E), mRNA [NM_018119]	0.63233	0.700846	0.573926	0.622747
29160	A_23_P15233	A_23_P15233	A_23_P15233	Unknown	0.683239	0.611446	0.72267	0.71613
17285	A_23_P152548	SCPEP1	NM_021626	Homo sapiens serine carboxypeptidase 1 (SCPEP1), mRNA [NM_021626]	0.700439	0.786304	0.653625	0.638915
2831	A_23_P152651	DDX42	NM_007372	Homo sapiens DEAD (Asp-Glu-Ala-Asp) box polypeptide 42 (DDX42), transcript variant 1, mRNA [NM_007372]	0.702102	0.691152	0.82887	0.709592
16456	A_23_P152655	ICAM2	NM_000873	Homo sapiens intercellular adhesion molecule 2 (ICAM2), mRNA [NM_000873]	1.03666	1.08375	1.02501	0.650349
4839	A_23_P152807	RSAD1	NM_018346	Homo sapiens radical S-adenosyl methionine domain containing 1 (RSAD1), mRNA [NM_018346]	1.4282	1.52229	1.51947	1.49045
21895	A_23_P153026	GAA	NM_000152	Homo sapiens glucosidase, alpha; acid (Pompe disease, glycogen storage disease type II) (GAA), mRNA [NM_000152]	0.793008	0.680133	1.23421	1.00788
17008	A_23_P153351	BLVRB	NM_000713	Homo sapiens biliverdin reductase B (flavin reductase (NADPH)) (BLVRB), mRNA [NM_000713]	1.2669	1.13115	1.19583	1.11328
2889	A_23_P153441	HOOK2	NM_013312	Homo sapiens hook homolog 2 (Drosophila) (HOOK2), mRNA [NM_013312]	0.939026	1.13279	1.57881	1.42333
8628	A_23_P153676	TLE2	NM_003260	Homo sapiens transducin-like enhancer of split 2 (E(sp1) homolog, Drosophila) (TLE2), mRNA [NM_003260]	0.582237	0.783167	0.681884	0.535861
37611	A_23_P153905	IER2	NM_004907	Homo sapiens immediate early response 2 (IER2), mRNA [NM_004907]	1.41395	1.30586	0.934422	0.869704
8079	A_23_P15394	CD68	NM_001251	Homo sapiens CD68 molecule (CD68), transcript variant 1, mRNA [NM_001251]	1.0537	0.98969	1.11185	0.898768
26260	A_23_P154566	C20orf100	NM_032883	Homo sapiens chromosome 20 open reading frame 100 (C20orf100), mRNA [NM_032883]	1.29557	1.24584	0.909189	0.766373
11530	A_23_P154605	SULF2	NM_018837	Homo sapiens sulfatase 2 (SULF2), transcript variant 1, mRNA [NM_018837]	0.899768	0.888803	0.575207	0.629225
9236	A_23_P154758	ZNF337	NM_015655	Homo sapiens zinc finger protein 337 (ZNF337), mRNA [NM_015655]	0.892961	0.940523	0.750934	0.715867
5483	A_23_P154875	BACE2	NM_012105	Homo sapiens beta-site APP-cleaving enzyme 2 (BACE2), transcript variant a, mRNA [NM_012105]	0.991695	1.05269	0.92743	1.0412
10673	A_23_P15493	PTRH2	NM_001015509	Homo sapiens peptidyl-tRNA hydrolase 2 (PTRH2), nuclear gene encoding mitochondrial protein, transcript variant 1, mRNA [NM_001015509]	1.44665	1.53306	0.686606	0.535324
1202	A_23_P155179	AK024035	AK024035	Homo sapiens cDNA FLJ13973 fis, clone Y79AA1001555. [AK024035]	1.29873	1.19865	1.44201	1.22165
39888	A_23_P155229	SSR3	NM_007107	Homo sapiens signal sequence receptor, gamma (translocon-associated protein gamma) (SSR3), mRNA [NM_007107]	0.685535	0.629065	0.717063	0.584966
11563	A_23_P155376	CRELD1	NM_015513	Homo sapiens cysteine-rich with EGF-like domains 1 (CRELD1), transcript variant 2, mRNA [NM_015513]	0.91772	0.836704	1.02429	0.998886
27930	A_23_P15542	HSD17B1	NM_000413	Homo sapiens hydroxysteroid (17-beta) dehydrogenase 1 (HSD17B1), mRNA [NM_000413]	1.05545	0.958897	0.976205	0.89261
14702	A_23_P155477	C3orf18	NM_016210	Homo sapiens chromosome 3 open reading frame 18 (C3orf18), mRNA [NM_016210]	1.04712	1.12578	0.599391	0.612812
21392	A_23_P155733	KCNIP4	NM_147182	Homo sapiens Kv channel interacting protein 4 (KCNIP4), transcript variant 3, mRNA [NM_147182]	2.68453	2.21992	2.28321	2.08557
386	A_23_P155828	TBC1D14	NM_020773	Homo sapiens TBC1 domain family, member 14 (TBC1D14), mRNA [NM_020773]	1.08297	1.28551	0.792238	0.924956
195	A_23_P155830	TBC1D14	NM_020773	Homo sapiens TBC1 domain family, member 14 (TBC1D14), mRNA [NM_020773]	0.983802	0.926468	1.00702	0.955574
19480	A_23_P156708	TNXB	NM_019105	Homo sapiens tenascin XB (TNXB), transcript variant XB, mRNA [NM_019105]	1.53918	1.18918	0.752937	0.611899
30142	A_23_P157365	FAM3C	NM_014888	Homo sapiens family with sequence similarity 3, member C (FAM3C), transcript variant 1, mRNA [NM_014888]	1.59372	1.74212	1.3182	1.15885
13374	A_23_P157371	FAM3C	NM_014888	Homo sapiens family with sequence similarity 3, member C (FAM3C), transcript variant 1, mRNA [NM_014888]	2.02349	1.92665	1.51329	1.5401
14005	A_23_P157607	INTS10	NM_018142	Homo sapiens integrator complex subunit 10 (INTS10), mRNA [NM_018142]	0.643008	0.541903	0.704379	0.763708
12980	A_23_P157809	LTB4DH	NM_012212	Homo sapiens leukotriene B4 12-hydroxydehydrogenase (LTB4DH), mRNA [NM_012212]	1.10191	1.0741	0.998912	0.904187
15029	A_23_P157865	TNC	NM_002160	Homo sapiens tenascin C (hexabrachion) (TNC), mRNA [NM_002160]	0.637587	0.628121	0.692057	0.684554
6498	A_23_P158059	ASB6	NM_017873	Homo sapiens ankyrin repeat and SOCS box-containing 6 (ASB6), transcript variant 1, mRNA [NM_017873]	0.816127	0.657188	0.720429	0.731541
21506	A_23_P158277	TMCO4	NM_181719	Homo sapiens transmembrane and coiled-coil domains 4 (TMCO4), mRNA [NM_181719]	0.836945	0.860059	1.00109	1.19966
8648	A_23_P158533	DEAF1	NM_021008	Homo sapiens deformed epidermal autoregulatory factor 1 (Drosophila) (DEAF1), mRNA [NM_021008]	0.717747	0.741379	0.619896	0.552171
35352	A_23_P158925	GPR125	NM_145290	Homo sapiens G protein-coupled receptor 125 (GPR125), mRNA [NM_145290]	1.02123	1.11264	0.615313	0.569866
30856	A_23_P158969	SLC39A11	NM_139177	Homo sapiens solute carrier family 39 (metal ion transporter), member 11 (SLC39A11), mRNA [NM_139177]	0.818153	0.898652	1.16166	1.17298
9102	A_23_P15906	ENOSF1	NM_017512	Homo sapiens enolase superfamily member 1 (ENOSF1), mRNA [NM_017512]	0.685998	0.62308	0.721707	0.681553
31590	A_23_P159255	PTPRM	NM_002845	Homo sapiens protein tyrosine phosphatase, receptor type, M (PTPRM), mRNA [NM_002845]	1.67778	1.84419	2.06895	2.12929
7959	A_23_P159877	RAB39B	NM_171998	Homo sapiens RAB39B, member RAS oncogene family (RAB39B), mRNA [NM_171998]	1.13859	1.29014	0.772176	0.473136
23849	A_23_P159927	ARHGAP4	NM_001666	Homo sapiens Rho GTPase activating protein 4 (ARHGAP4), mRNA [NM_001666]	0.721779	0.681045	0.801034	0.791859
11064	A_23_P160214	C1orf34	BC028374	Homo sapiens chromosome 1 open reading frame 34, mRNA (cDNA clone IMAGE:4827153), partial cds. [BC028374]	1.40081	1.43276	0.656578	0.847501
11813	A_23_P160226	C1orf175	NM_001039464	Homo sapiens chromosome 1 open reading frame 175 (C1orf175), mRNA [NM_001039464]	1.87306	1.77529	0.97757	1.16354
5386	A_23_P160336	LEFTY1	NM_020997	Homo sapiens left-right determination factor 1 (LEFTY1), mRNA [NM_020997]	0.876934	0.581077	0.706897	0.558867
22720	A_23_P160618	SH2D2A	NM_003975	Homo sapiens SH2 domain protein 2A (SH2D2A), mRNA [NM_003975]	0.913218	0.584136	0.778204	0.70343
14882	A_23_P160720	SNFT	NM_018664	Homo sapiens Jun dimerization protein p21SNFT (SNFT), mRNA [NM_018664]	1.53877	1.62757	1.21158	1.40302
8282	A_23_P161041	KLHL12	NM_021633	Homo sapiens kelch-like 12 (Drosophila) (KLHL12), mRNA [NM_021633]	0.809008	0.829122	0.609751	0.630633
19441	A_23_P161156	ZNF438	NM_182755	Homo sapiens zinc finger protein 438 (ZNF438), mRNA [NM_182755]	1.23041	1.23444	0.600252	0.682018
23708	A_23_P161386	SLIT1	NM_003061	Homo sapiens slit homolog 1 (Drosophila) (SLIT1), mRNA [NM_003061]	1.46593	1.03893	1.04252	1.17729
4625	A_23_P161399	MXI1	NM_130439	Homo sapiens MAX interactor 1 (MXI1), transcript variant 2, mRNA [NM_130439]	0.949379	1.14913	1.07902	1.31776
9473	A_23_P161918	CCDC86	NM_024098	Homo sapiens coiled-coil domain containing 86 (CCDC86), mRNA [NM_024098]	1.08425	1.01979	0.843658	0.79527
10366	A_23_P162037	ARNTL	NM_001178	Homo sapiens aryl hydrocarbon receptor nuclear translocator-like (ARNTL), transcript variant 1, mRNA [NM_001178]	1.9994	2.11013	1.10161	1.04848
17712	A_23_P162047	DKK3	NM_015881	Homo sapiens dickkopf homolog 3 (Xenopus laevis) (DKK3), transcript variant 1, mRNA [NM_015881]	2.32316	2.61729	0.773362	0.712357
11378	A_23_P162142	LRRC54	NM_015516	Homo sapiens leucine rich repeat containing 54 (LRRC54), mRNA [NM_015516]	0.923082	0.958284	1.55826	1.55678
12971	A_23_P162171	MCAM	NM_006500	Homo sapiens melanoma cell adhesion molecule (MCAM), mRNA [NM_006500]	0.673156	0.691923	1.42977	1.57207
7021	A_23_P162199	PIP5K2C	NM_024779	Homo sapiens phosphatidylinositol-4-phosphate 5-kinase, type II, gamma (PIP5K2C), mRNA [NM_024779]	0.714557	0.746104	0.574362	0.830736
16080	A_23_P162279	CCDC91	NM_018318	Homo sapiens coiled-coil domain containing 91 (CCDC91), mRNA [NM_018318]	0.929078	0.961699	0.679172	0.666722
3985	A_23_P162589	VDR	NM_001017535	Homo sapiens vitamin D (1,25- dihydroxyvitamin D3) receptor (VDR), transcript variant 2, mRNA [NM_001017535]	1.59389	1.68652	1.26524	1.26012
3985	A_23_P162589	VDR	NM_001017535	Homo sapiens vitamin D (1,25- dihydroxyvitamin D3) receptor (VDR), transcript variant 2, mRNA [NM_001017535]	1.63857	1.58743	1.48984	1.30282
3985	A_23_P162589	VDR	NM_001017535	Homo sapiens vitamin D (1,25- dihydroxyvitamin D3) receptor (VDR), transcript variant 2, mRNA [NM_001017535]	1.54053	1.6463	1.25152	1.38123
3985	A_23_P162589	VDR	NM_001017535	Homo sapiens vitamin D (1,25- dihydroxyvitamin D3) receptor (VDR), transcript variant 2, mRNA [NM_001017535]	1.45447	1.57355	1.35633	1.20291
3985	A_23_P162589	VDR	NM_001017535	Homo sapiens vitamin D (1,25- dihydroxyvitamin D3) receptor (VDR), transcript variant 2, mRNA [NM_001017535]	1.52854	1.50266	1.14034	1.22102
3985	A_23_P162589	VDR	NM_001017535	Homo sapiens vitamin D (1,25- dihydroxyvitamin D3) receptor (VDR), transcript variant 2, mRNA [NM_001017535]	1.46091	1.55138	1.30979	1.25807
3985	A_23_P162589	VDR	NM_001017535	Homo sapiens vitamin D (1,25- dihydroxyvitamin D3) receptor (VDR), transcript variant 2, mRNA [NM_001017535]	1.52713	1.4813	1.27907	1.1626
3985	A_23_P162589	VDR	NM_001017535	Homo sapiens vitamin D (1,25- dihydroxyvitamin D3) receptor (VDR), transcript variant 2, mRNA [NM_001017535]	1.41335	1.22054	1.22833	1.2284
3985	A_23_P162589	VDR	NM_001017535	Homo sapiens vitamin D (1,25- dihydroxyvitamin D3) receptor (VDR), transcript variant 2, mRNA [NM_001017535]	1.3056	1.24188	1.2652	1.10927
3985	A_23_P162589	VDR	NM_001017535	Homo sapiens vitamin D (1,25- dihydroxyvitamin D3) receptor (VDR), transcript variant 2, mRNA [NM_001017535]	1.3203	1.41953	1.21879	1.16061
29694	A_23_P162679	EIF4B	NM_001417	Homo sapiens eukaryotic translation initiation factor 4B (EIF4B), mRNA [NM_001417]	0.719933	0.805507	0.99626	0.848154
9090	A_23_P162702	FLJ30092	AB014514	Homo sapiens mRNA for KIAA0614 protein, partial cds. [AB014514]	0.557679	0.623301	0.910094	0.78657
421	A_23_P163227	CKMT1B	NM_020990	Homo sapiens creatine kinase, mitochondrial 1B (CKMT1B), nuclear gene encoding mitochondrial protein, mRNA [NM_020990]	0.574629	0.764602	1.17121	1.24958
9907	A_23_P163238	STRC	NM_153700	Homo sapiens stereocilin (STRC), mRNA [NM_153700]	0.697992	0.820477	0.876889	0.60832
10445	A_23_P163251	PAQR5	NM_017705	Homo sapiens progestin and adipoQ receptor family member V (PAQR5), mRNA [NM_017705]	1.34084	1.2447	0.986672	0.977864
15088	A_23_P163258	PARP6	NM_020214	Homo sapiens poly (ADP-ribose) polymerase family, member 6 (PARP6), mRNA [NM_020214]	0.719451	0.819258	1.02914	0.947404
36122	A_23_P163546	TAF1C	NM_005679	Homo sapiens TATA box binding protein (TBP)-associated factor, RNA polymerase I, C, 110kDa (TAF1C), transcript variant 1, mRNA [NM_005679]	0.750955	0.794354	0.846905	0.826876
31881	A_23_P163782	MT1H	NM_005951	Homo sapiens metallothionein 1H (MT1H), mRNA [NM_005951]	1.53122	1.47567	0.940032	0.822874
6027	A_23_P16409	CAPN12	NM_144691	Homo sapiens calpain 12 (CAPN12), mRNA [NM_144691]	1.90905	1.75752	2.16704	2.36977
3472	A_23_P164650	APOE	NM_000041	Homo sapiens apolipoprotein E (APOE), mRNA [NM_000041]	0.639825	0.693067	1.5546	1.45121
3472	A_23_P164650	APOE	NM_000041	Homo sapiens apolipoprotein E (APOE), mRNA [NM_000041]	0.556108	0.727825	1.47934	1.35132
3472	A_23_P164650	APOE	NM_000041	Homo sapiens apolipoprotein E (APOE), mRNA [NM_000041]	0.645014	0.492112	1.28734	1.30921
3472	A_23_P164650	APOE	NM_000041	Homo sapiens apolipoprotein E (APOE), mRNA [NM_000041]	0.524488	0.602288	1.38257	1.47395
3472	A_23_P164650	APOE	NM_000041	Homo sapiens apolipoprotein E (APOE), mRNA [NM_000041]	0.506761	0.600835	1.18671	1.52025
3472	A_23_P164650	APOE	NM_000041	Homo sapiens apolipoprotein E (APOE), mRNA [NM_000041]	0.571906	0.34316	1.599	1.63752
3472	A_23_P164650	APOE	NM_000041	Homo sapiens apolipoprotein E (APOE), mRNA [NM_000041]	0.52358	0.417401	1.45813	1.49019
3472	A_23_P164650	APOE	NM_000041	Homo sapiens apolipoprotein E (APOE), mRNA [NM_000041]	0.546979	0.227574	1.39545	1.37443
3472	A_23_P164650	APOE	NM_000041	Homo sapiens apolipoprotein E (APOE), mRNA [NM_000041]	0.379388	0.427421	1.1806	1.44812
3472	A_23_P164650	APOE	NM_000041	Homo sapiens apolipoprotein E (APOE), mRNA [NM_000041]	0.418989	0.272673	1.22166	1.28839
31295	A_23_P164946	FKRP	NM_024301	Homo sapiens fukutin related protein (FKRP), transcript variant 1, mRNA [NM_024301]	0.685455	0.561379	0.632416	0.685852
41077	A_23_P165148	ILVBL	NM_006844	Homo sapiens ilvB (bacterial acetolactate synthase)-like (ILVBL), transcript variant 1, mRNA [NM_006844]	0.634018	0.582241	1.02581	0.811168
8404	A_23_P165574	IWS1	NM_017969	Homo sapiens IWS1 homolog (S. cerevisiae) (IWS1), mRNA [NM_017969]	0.507944	0.746046	0.716156	0.706993
16701	A_23_P165636	CAPG	NM_001747	Homo sapiens capping protein (actin filament), gelsolin-like (CAPG), mRNA [NM_001747]	1.6339	1.50789	1.09843	1.16857
3112	A_23_P165778	MLPH	NM_024101	Homo sapiens melanophilin (MLPH), transcript variant 1, mRNA [NM_024101]	3.60142	3.83138	1.48717	1.17345
9115	A_23_P165952	ACTR5	NM_024855	Homo sapiens ARP5 actin-related protein 5 homolog (yeast) (ACTR5), mRNA [NM_024855]	0.78619	0.969023	1.21062	1.12057
34785	A_23_P165989	NEURL2	NM_080749	Homo sapiens neuralized-like 2 (Drosophila) (NEURL2), mRNA [NM_080749]	0.911585	0.789232	0.936715	0.879709
33133	A_23_P166051	RBCK1	NM_031229	Homo sapiens RanBP-type and C3HC4-type zinc finger containing 1 (RBCK1), transcript variant 2, mRNA [NM_031229]	1.25167	1.23216	1.13057	1.006
1430	A_23_P166100	TXNDC13	NM_021156	Homo sapiens thioredoxin domain containing 13 (TXNDC13), mRNA [NM_021156]	1.08114	1.36546	1.02374	1.13633
11355	A_23_P166297	ABCG1	NM_207630	Homo sapiens ATP-binding cassette, sub-family G (WHITE), member 1 (ABCG1), transcript variant 1, mRNA [NM_207630]	1.42878	1.48568	0.773002	0.745653
27409	A_23_P166306	CBS	NM_000071	Homo sapiens cystathionine-beta-synthase (CBS), mRNA [NM_000071]	0.833252	0.846535	0.80401	0.80975
8665	A_23_P166566	CCDC48	NM_024768	Homo sapiens coiled-coil domain containing 48 (CCDC48), mRNA [NM_024768]	0.743517	0.596036	0.882734	0.976784
20410	A_23_P166677	MFSD1	NM_022736	Homo sapiens major facilitator superfamily domain containing 1 (MFSD1), mRNA [NM_022736]	1.21544	1.07087	1.06658	1.08104
32249	A_23_P166899	DNAJB11	NM_016306	Homo sapiens DnaJ (Hsp40) homolog, subfamily B, member 11 (DNAJB11), mRNA [NM_016306]	1.42807	1.44815	1.44446	1.4493
5173	A_23_P167040	PDIA5	NM_006810	Homo sapiens protein disulfide isomerase family A, member 5 (PDIA5), mRNA [NM_006810]	0.999285	1.07789	1.42973	1.53679
36349	A_23_P167983	ENST00000314088	ENST00000314088	full-length cDNA clone CS0DK009YH13 of HeLa cells Cot 25-normalized of Homo sapiens (human). [CR624886]	2.7601	2.90244	1.87626	1.80762
27323	A_23_P167997	HIST1H2BG	NM_003518	Homo sapiens histone 1, H2bg (HIST1H2BG), mRNA [NM_003518]	0.995076	1.03194	1.33802	1.46433
11246	A_23_P168080	SKIV2L	NM_006929	Homo sapiens superkiller viralicidic activity 2-like (S. cerevisiae) (SKIV2L), mRNA [NM_006929]	0.651928	0.56356	0.753407	0.763017
16801	A_23_P168229	TXNDC5	NM_022085	Homo sapiens thioredoxin domain containing 5 (TXNDC5), transcript variant 2, mRNA [NM_022085]	0.866133	0.898813	1.51118	1.50656
5747	A_23_P168240	PRPF4B	NM_003913	Homo sapiens PRP4 pre-mRNA processing factor 4 homolog B (yeast) (PRPF4B), mRNA [NM_003913]	0.613994	0.65538	0.73712	0.710253
20596	A_23_P168403	KCNH2	NM_000238	Homo sapiens potassium voltage-gated channel, subfamily H (eag-related), member 2 (KCNH2), transcript variant 1, mRNA [NM_000238]	1.64921	1.4188	0.961016	0.954818
35425	A_23_P169030	TNFRSF10B	NM_003842	Homo sapiens tumor necrosis factor receptor superfamily, member 10b (TNFRSF10B), transcript variant 1, mRNA [NM_003842]	1.14445	1.19708	0.704735	0.614663
2159	A_23_P16915	QPCT	NM_012413	Homo sapiens glutaminyl-peptide cyclotransferase (glutaminyl cyclase) (QPCT), mRNA [NM_012413]	2.5185	2.50753	1.55779	1.51693
5302	A_23_P169278	AGTPBP1	NM_015239	Homo sapiens ATP/GTP binding protein 1 (AGTPBP1), mRNA [NM_015239]	2.48379	2.55772	1.87532	1.78206
30291	A_23_P169437	LCN2	NM_005564	Homo sapiens lipocalin 2 (oncogene 24p3) (LCN2), mRNA [NM_005564]	2.30336	2.77379	3.15443	3.27746
17892	A_23_P169887	GTF3C2	NM_001521	Homo sapiens general transcription factor IIIC, polypeptide 2, beta 110kDa (GTF3C2), transcript variant 1, mRNA [NM_001521]	0.61098	0.666552	0.788743	0.822813
18673	A_23_P170186	OPLAH	NM_017570	Homo sapiens 5-oxoprolinase (ATP-hydrolysing) (OPLAH), mRNA [NM_017570]	0.639768	0.634934	0.724661	0.742359
40046	A_23_P170273	SEC31L1	NM_014933	Homo sapiens SEC31-like 1 (S. cerevisiae) (SEC31L1), transcript variant 1, mRNA [NM_014933]	0.782683	0.843222	1.02926	0.873981
12025	A_23_P170467	USP3	NM_006537	Homo sapiens ubiquitin specific peptidase 3 (USP3), mRNA [NM_006537]	0.749179	0.851162	0.682414	0.676769
33181	A_23_P170667	ASPHD1	NM_181718	Homo sapiens aspartate beta-hydroxylase domain containing 1 (ASPHD1), mRNA [NM_181718]	0.588461	0.790601	1.0203	1.1675
11741	A_23_P170733	ANTXR2	NM_058172	Homo sapiens anthrax toxin receptor 2 (ANTXR2), mRNA [NM_058172]	1.00393	0.917214	0.825048	0.733567
40563	A_23_P17074	CCDC115	NM_032357	Homo sapiens coiled-coil domain containing 115 (CCDC115), mRNA [NM_032357]	1.48619	1.46815	1.62949	1.40191
5393	A_23_P170774	E2F6	NM_198256	Homo sapiens E2F transcription factor 6 (E2F6), mRNA [NM_198256]	1.47985	1.50345	0.63184	0.572456
446	A_23_P17490	C20orf30	NM_001009924	Homo sapiens chromosome 20 open reading frame 30 (C20orf30), transcript variant 2, mRNA [NM_001009924]	0.731358	0.8638	1.28027	1.24865
9784	A_23_P17512	HARS2	NM_080820	Homo sapiens histidyl-tRNA synthetase 2 (HARS2), mRNA [NM_080820]	1.10475	1.23644	0.977849	0.865235
37011	A_23_P17606	STCH	NM_006948	Homo sapiens stress 70 protein chaperone, microsome-associated, 60kDa (STCH), mRNA [NM_006948]	1.45713	1.18675	0.823338	1.0535
13872	A_23_P17826	SLC5A1	NM_000343	Homo sapiens solute carrier family 5 (sodium/glucose cotransporter), member 1 (SLC5A1), mRNA [NM_000343]	2.16775	2.01047	1.31813	1.41791
19643	A_23_P17955	FBXL2	NM_012157	Homo sapiens F-box and leucine-rich repeat protein 2 (FBXL2), mRNA [NM_012157]	0.872266	0.797974	0.580213	0.635108
22166	A_23_P18317	SLC41A3	NM_017836	Homo sapiens solute carrier family 41, member 3 (SLC41A3), transcript variant 2, mRNA [NM_017836]	1.22703	1.16437	1.09711	1.02099
6906	A_23_P18413	C3orf1	NM_016589	Homo sapiens chromosome 3 open reading frame 1 (C3orf1), mRNA [NM_016589]	0.697614	0.521736	0.695341	0.679902
23670	A_23_P18447	PPARGC1A	NM_013261	Homo sapiens peroxisome proliferative activated receptor, gamma, coactivator 1, alpha (PPARGC1A), mRNA [NM_013261]	1.71374	1.62611	0.821991	0.770716
36521	A_23_P18684	CLGN	NM_004362	Homo sapiens calmegin (CLGN), mRNA [NM_004362]	2.55551	2.33415	2.62485	2.51297
11747	A_23_P19134	GPR98	NM_032119	Homo sapiens G protein-coupled receptor 98 (GPR98), mRNA [NM_032119]	1.40952	1.26438	0.908096	0.755245
1433	A_23_P19243	PRO2266	NR_002767	Homo sapiens hypothetical protein PRO2266 (PRO2266) on chromosome 6 [NR_002767]	0.883386	1.09949	0.663322	0.502175
37788	A_23_P19510	HLA-DQB2	NM_182549	Homo sapiens major histocompatibility complex, class II, DQ beta 2 (HLA-DQB2), mRNA [NM_182549]	0.76817	0.807046	0.783952	0.931086
25788	A_23_P19517	ITPR3	NM_002224	Homo sapiens inositol 1,4,5-triphosphate receptor, type 3 (ITPR3), mRNA [NM_002224]	0.865605	0.803854	0.58669	0.659031
12094	A_23_P19624	BMP6	NM_001718	Homo sapiens bone morphogenetic protein 6 (BMP6), mRNA [NM_001718]	0.81034	0.703237	1.09024	0.667165
27343	A_23_P19938	KDELR2	NM_006854	Homo sapiens KDEL (Lys-Asp-Glu-Leu) endoplasmic reticulum protein retention receptor 2 (KDELR2), mRNA [NM_006854]	0.724696	0.709306	0.671624	0.728063
22068	A_23_P200030	FPGT	NM_003838	Homo sapiens fucose-1-phosphate guanylyltransferase (FPGT), mRNA [NM_003838]	0.5666	0.614212	0.767809	0.795647
12681	A_23_P200143	WDR42A	NM_015726	Homo sapiens WD repeat domain 42A (WDR42A), mRNA [NM_015726]	0.712204	0.583419	0.970557	1.26821
22690	A_23_P200260	PCNXL2	NM_014801	Homo sapiens pecanex-like 2 (Drosophila) (PCNXL2), transcript variant 1, mRNA [NM_014801]	1.25496	1.37371	1.04847	0.872008
2289	A_23_P200598	C1orf166	NM_024544	Homo sapiens chromosome 1 open reading frame 166 (C1orf166), mRNA [NM_024544]	0.842999	0.989632	1.16963	1.15186
15305	A_23_P200792	NOTCH2	NM_024408	Homo sapiens Notch homolog 2 (Drosophila) (NOTCH2), mRNA [NM_024408]	2.79345	2.83843	1.95258	1.94097
1359	A_23_P201047	THBS3	NM_007112	Homo sapiens thrombospondin 3 (THBS3), mRNA [NM_007112]	0.514771	0.669844	1.03126	1.04374
37188	A_23_P201368	CTBS	NM_004388	Homo sapiens chitobiase, di-N-acetyl- (CTBS), mRNA [NM_004388]	0.993471	0.903369	0.846593	0.938825
19042	A_23_P201939	PPM1J	NM_005167	Homo sapiens protein phosphatase 1J (PP2C domain containing) (PPM1J), mRNA [NM_005167]	1.05254	1.17745	1.30293	1.18901
30892	A_23_P202427	HKDC1	NM_025130	Homo sapiens hexokinase domain containing 1 (HKDC1), mRNA [NM_025130]	2.15675	2.07302	0.737046	0.76059
1376	A_23_P202540	ENST00000374189	ENST00000374189	Unknown	1.12902	1.3046	0.833356	0.785895
1376	A_23_P202540	ENST00000374189	ENST00000374189	Unknown	1.12346	1.20722	0.661421	0.662109
1376	A_23_P202540	ENST00000374189	ENST00000374189	Unknown	1.08074	1.14207	0.794256	0.688508
1376	A_23_P202540	ENST00000374189	ENST00000374189	Unknown	0.951185	1.078	0.653747	0.676015
1376	A_23_P202540	ENST00000374189	ENST00000374189	Unknown	1.1393	1.13164	0.779921	0.819669
1376	A_23_P202540	ENST00000374189	ENST00000374189	Unknown	1.09561	0.989891	0.715901	0.663043
1376	A_23_P202540	ENST00000374189	ENST00000374189	Unknown	0.805865	0.83634	0.513711	0.667569
1376	A_23_P202540	ENST00000374189	ENST00000374189	Unknown	0.822702	0.848331	0.684621	0.676647
1376	A_23_P202540	ENST00000374189	ENST00000374189	Unknown	0.902068	0.867652	0.581293	0.604823
1376	A_23_P202540	ENST00000374189	ENST00000374189	Unknown	0.789167	0.943084	0.708397	0.713132
2485	A_23_P2026	TSSC4	NM_005706	Homo sapiens tumor suppressing subtransferable candidate 4 (TSSC4), mRNA [NM_005706]	0.733347	0.908181	0.90383	0.83925
10958	A_23_P202672	RNH1	NM_002939	Homo sapiens ribonuclease/angiogenin inhibitor 1 (RNH1), transcript variant 1, mRNA [NM_002939]	0.999062	0.988665	0.729725	0.543545
4577	A_23_P202773	AF247042	AF247042	Homo sapiens tandem pore domain potassium channel TRAAK (KCNK4) mRNA, complete cds. [AF247042]	0.697461	0.971868	1.74364	1.69315
8141	A_23_P202860	CYP2R1	NM_024514	Homo sapiens cytochrome P450, family 2, subfamily R, polypeptide 1 (CYP2R1), mRNA [NM_024514]	1.55525	1.69035	0.708415	0.701063
21495	A_23_P203344	ZFP91	NM_053023	Homo sapiens zinc finger protein 91 homolog (mouse) (ZFP91), transcript variant 1, mRNA [NM_053023]	0.812913	0.54149	0.963235	0.9471
2276	A_23_P203686	ENST00000260045	ENST00000260045	Homo sapiens cDNA FLJ10660 fis, clone NT2RP2006100, highly similar to Homo sapiens mRNA; cDNA DKFZp564B102. [AK001522]	0.705724	0.719024	0.863993	0.906308
20906	A_23_P203702	THC2372472	THC2372472	Unknown	0.707405	0.466773	0.743099	0.709985
6950	A_23_P203737	INTS4	NM_033547	Homo sapiens integrator complex subunit 4 (INTS4), mRNA [NM_033547]	0.690542	0.586553	0.911752	0.771724
16190	A_23_P203807	SLC26A10	NM_001018084	Homo sapiens solute carrier family 26, member 10 (SLC26A10), transcript variant 1, mRNA [NM_001018084]	0.993558	0.906146	0.632743	0.825061
63	A_23_P203819	GOLGA3	NM_005895	Homo sapiens golgi autoantigen, golgin subfamily a, 3 (GOLGA3), mRNA [NM_005895]	1.02786	0.959055	0.718572	0.735943
29840	A_23_P20392	PSD3	BC011238	Homo sapiens pleckstrin and Sec7 domain containing 3, mRNA (cDNA clone IMAGE:4153308), complete cds. [BC011238]	1.21015	1.33588	0.889665	0.978355
19443	A_23_P203957	TMTC1	NM_175861	Homo sapiens transmembrane and tetratricopeptide repeat containing 1 (TMTC1), mRNA [NM_175861]	0.892042	0.907539	0.465979	0.707392
8027	A_23_P204016	CACNB3	NM_000725	Homo sapiens calcium channel, voltage-dependent, beta 3 subunit (CACNB3), mRNA [NM_000725]	1.05674	1.11681	0.72998	0.724081
1459	A_23_P204048	DYRK2	NM_006482	Homo sapiens dual-specificity tyrosine-(Y)-phosphorylation regulated kinase 2 (DYRK2), transcript variant 2, mRNA [NM_006482]	0.516824	0.696856	0.974959	0.853136
20806	A_23_P2041	MICALCL	NM_032867	Homo sapiens MICAL C-terminal like (MICALCL), mRNA [NM_032867]	1.76124	1.89126	1.02747	1.08493
14050	A_23_P204448	ANAPC5	NM_016237	Homo sapiens anaphase promoting complex subunit 5 (ANAPC5), mRNA [NM_016237]	0.673791	0.551007	0.679009	0.616179
20014	A_23_P204630	NTN4	NM_021229	Homo sapiens netrin 4 (NTN4), mRNA [NM_021229]	1.17051	0.819277	1.22783	0.865207
28794	A_23_P204751	ACCN2	NM_020039	Homo sapiens amiloride-sensitive cation channel 2, neuronal (ACCN2), transcript variant 1, mRNA [NM_020039]	0.994515	0.967371	1.61601	1.74032
13119	A_23_P204980	UGCGL2	NM_020121	Homo sapiens UDP-glucose ceramide glucosyltransferase-like 2 (UGCGL2), mRNA [NM_020121]	1.61957	1.49602	0.774334	0.971977
8417	A_23_P20502	SLC39A4	NM_130849	Homo sapiens solute carrier family 39 (zinc transporter), member 4 (SLC39A4), transcript variant 2, mRNA [NM_130849]	1.005	1.12816	1.67861	1.93946
1032	A_23_P205027	ABHD13	NM_032859	Homo sapiens abhydrolase domain containing 13 (ABHD13), mRNA [NM_032859]	1.12696	1.14051	0.878923	0.77723
28159	A_23_P205164	POU4F1	NM_006237	Homo sapiens POU domain, class 4, transcription factor 1 (POU4F1), mRNA [NM_006237]	1.32536	1.1411	1.43415	1.36176
16522	A_23_P205200	FLJ13639	NM_024705	Homo sapiens hypothetical protein FLJ13639 (FLJ13639), transcript variant 2, mRNA [NM_024705]	0.573295	0.663906	0.60131	0.738212
5742	A_23_P20558	CDC37L1	NM_017913	Homo sapiens CDC37 cell division cycle 37 homolog (S. cerevisiae)-like 1 (CDC37L1), mRNA [NM_017913]	1.10868	1.44596	0.987465	1.00535
2710	A_23_P205686	PSEN1	NM_000021	Homo sapiens presenilin 1 (Alzheimer disease 3) (PSEN1), mRNA [NM_000021]	0.81242	0.916469	1.02452	0.917465
2710	A_23_P205686	PSEN1	NM_000021	Homo sapiens presenilin 1 (Alzheimer disease 3) (PSEN1), mRNA [NM_000021]	0.812113	0.731104	0.967271	0.932684
2710	A_23_P205686	PSEN1	NM_000021	Homo sapiens presenilin 1 (Alzheimer disease 3) (PSEN1), mRNA [NM_000021]	0.733222	0.733999	0.875796	0.830663
2710	A_23_P205686	PSEN1	NM_000021	Homo sapiens presenilin 1 (Alzheimer disease 3) (PSEN1), mRNA [NM_000021]	0.742079	0.596605	0.937253	1.02513
2710	A_23_P205686	PSEN1	NM_000021	Homo sapiens presenilin 1 (Alzheimer disease 3) (PSEN1), mRNA [NM_000021]	0.786087	0.591091	1.05498	0.957786
2710	A_23_P205686	PSEN1	NM_000021	Homo sapiens presenilin 1 (Alzheimer disease 3) (PSEN1), mRNA [NM_000021]	0.701528	0.54905	0.85301	0.873351
2710	A_23_P205686	PSEN1	NM_000021	Homo sapiens presenilin 1 (Alzheimer disease 3) (PSEN1), mRNA [NM_000021]	0.504692	0.592469	0.818743	0.867684
2710	A_23_P205686	PSEN1	NM_000021	Homo sapiens presenilin 1 (Alzheimer disease 3) (PSEN1), mRNA [NM_000021]	0.505378	0.525214	0.844227	0.859016
2710	A_23_P205686	PSEN1	NM_000021	Homo sapiens presenilin 1 (Alzheimer disease 3) (PSEN1), mRNA [NM_000021]	0.544993	0.570908	0.738907	0.812993
2710	A_23_P205686	PSEN1	NM_000021	Homo sapiens presenilin 1 (Alzheimer disease 3) (PSEN1), mRNA [NM_000021]	0.52399	0.54237	0.785982	0.928317
16543	A_23_P205713	STXBP6	NM_014178	Homo sapiens syntaxin binding protein 6 (amisyn) (STXBP6), mRNA [NM_014178]	1.60301	1.39727	2.05123	1.97749
25637	A_23_P206103	ULK3	AL117482	Homo sapiens mRNA; cDNA DKFZp434C131 (from clone DKFZp434C131). [AL117482]	0.702586	0.723228	0.906784	0.878854
15588	A_23_P206280	GPR56	NM_201525	Homo sapiens G protein-coupled receptor 56 (GPR56), transcript variant 3, mRNA [NM_201525]	1.14195	1.74368	0.598042	0.729434
23717	A_23_P206284	GPR56	NM_201525	Homo sapiens G protein-coupled receptor 56 (GPR56), transcript variant 3, mRNA [NM_201525]	1.27307	1.07343	0.905795	0.973821
13937	A_23_P206310	KIAA0513	NM_014732	Homo sapiens KIAA0513 (KIAA0513), mRNA [NM_014732]	2.82842	2.84582	1.13577	1.21013
413	A_23_P206454	MGC16385	NM_145039	Homo sapiens hypothetical protein MGC16385 (MGC16385), mRNA [NM_145039]	1.06322	1.24273	0.805624	0.632454
23311	A_23_P206510	GLG1	NM_012201	Homo sapiens golgi apparatus protein 1 (GLG1), mRNA [NM_012201]	0.857553	0.895958	0.927324	0.656847
27036	A_23_P206612	USP31	AK126447	Homo sapiens cDNA FLJ44483 fis, clone UTERU2033375. [AK126447]	1.6328	1.59442	1.51541	1.52665
5142	A_23_P206707	MT1G	NM_005950	Homo sapiens metallothionein 1G (MT1G), mRNA [NM_005950]	1.87643	1.97728	0.82542	0.857511
9919	A_23_P206718	THC2365798	THC2365798	MT1L_HUMAN (P80297) Metallothionein-IL (MT-1L) (MT1X), complete [THC2365798]	0.718477	0.791679	1.63596	1.3598
31752	A_23_P206724	MT1E	NM_175617	Homo sapiens metallothionein 1E (functional) (MT1E), mRNA [NM_175617]	1.3921	1.50487	0.974447	1.02248
5949	A_23_P206759	KIAA0174	NM_014761	Homo sapiens KIAA0174 (KIAA0174), mRNA [NM_014761]	0.632693	0.846697	1.16051	1.01999
1268	A_23_P20676	MAK10	NM_024635	Homo sapiens MAK10 homolog, amino-acid N-acetyltransferase subunit, (S. cerevisiae) (MAK10), mRNA [NM_024635]	0.627358	0.742231	0.819772	0.846486
4307	A_23_P206856	WDR59	NM_030581	Homo sapiens WD repeat domain 59 (WDR59), mRNA [NM_030581]	0.694098	0.664537	0.877198	0.710256
19314	A_23_P207507	ABCC3	NM_003786	Homo sapiens ATP-binding cassette, sub-family C (CFTR/MRP), member 3 (ABCC3), mRNA [NM_003786]	1.68962	1.44928	1.86036	1.83401
36977	A_23_P20752	CCRK	NM_178432	Homo sapiens cell cycle related kinase (CCRK), transcript variant 1, mRNA [NM_178432]	1.03413	1.06585	0.629268	0.693351
3862	A_23_P207537	DUSP14	NM_007026	Homo sapiens dual specificity phosphatase 14 (DUSP14), mRNA [NM_007026]	0.704259	0.97597	1.02714	0.963745
8683	A_23_P207650	ACADVL	NM_000018	Homo sapiens acyl-Coenzyme A dehydrogenase, very long chain (ACADVL), nuclear gene encoding mitochondrial protein, transcript variant 1, mRNA [NM_000018]	0.570879	0.659978	0.76157	0.726275
3440	A_23_P207666	USP6	NM_004505	Homo sapiens ubiquitin specific peptidase 6 (Tre-2 oncogene) (USP6), mRNA [NM_004505]	0.60412	0.716537	0.74727	0.762493
4533	A_23_P207736	AK023077	AK023077	Homo sapiens cDNA FLJ13015 fis, clone NT2RP3000622. [AK023077]	0.819811	0.825996	0.874803	0.939688
13753	A_23_P207742	THRA	NM_003250	Homo sapiens thyroid hormone receptor, alpha (erythroblastic leukemia viral (v-erb-a) oncogene homolog, avian) (THRA), transcript variant 2, mRNA [NM_003250]	1.19129	1.32574	0.800621	0.729644
38478	A_23_P207911	TRPV2	NM_016113	Homo sapiens transient receptor potential cation channel, subfamily V, member 2 (TRPV2), mRNA [NM_016113]	1.40113	1.47927	0.620344	0.55108
15078	A_23_P207957	VAPA	NM_003574	Homo sapiens VAMP (vesicle-associated membrane protein)-associated protein A, 33kDa (VAPA), transcript variant 1, mRNA [NM_003574]	1.12224	1.34695	0.749507	0.789283
17743	A_23_P207967	KIAA0427	NM_014772	Homo sapiens KIAA0427 (KIAA0427), mRNA [NM_014772]	1.39784	1.55748	1.02909	1.36662
22443	A_23_P208009	SEC11L3	NM_033280	Homo sapiens SEC11-like 3 (S. cerevisiae) (SEC11L3), mRNA [NM_033280]	1.22258	1.20685	1.16951	1.1643
24491	A_23_P208070	IMPACT	NM_018439	Homo sapiens Impact homolog (mouse) (IMPACT), mRNA [NM_018439]	0.731193	0.62106	0.76826	0.774867
32457	A_23_P208265	RPS5	NM_001009	Homo sapiens ribosomal protein S5 (RPS5), mRNA [NM_001009]	0.621359	0.673952	0.892331	0.432316
39953	A_23_P20876	PTPDC1	NM_177995	Homo sapiens protein tyrosine phosphatase domain containing 1 (PTPDC1), transcript variant 2, mRNA [NM_177995]	2.4622	2.42195	1.45844	1.51356
36722	A_23_P208788	C19orf33	NM_033520	Homo sapiens chromosome 19 open reading frame 33 (C19orf33), mRNA [NM_033520]	0.970757	0.954061	0.851932	0.902571
21794	A_23_P208961	MUM1	NM_032853	Homo sapiens melanoma associated antigen (mutated) 1 (MUM1), mRNA [NM_032853]	1.0786	0.909003	1.31481	1.25594
5921	A_23_P209006	INSL3	NM_005543	Homo sapiens insulin-like 3 (Leydig cell) (INSL3), mRNA [NM_005543]	0.736637	0.505027	0.817309	0.766306
9975	A_23_P209167	FSTL3	NM_005860	Homo sapiens follistatin-like 3 (secreted glycoprotein) (FSTL3), mRNA [NM_005860]	0.963108	1.06327	1.68952	1.75398
35752	A_23_P209232	RSNL2	NM_024692	Homo sapiens restin-like 2 (RSNL2), mRNA [NM_024692]	2.67608	3.05966	0.778376	0.483219
10240	A_23_P209360	ENST00000288548	ENST00000288548	Homo sapiens cDNA FLJ37281 fis, clone BRAMY2013200. [AK094600]	3.0163	2.99828	1.61427	1.67964
9220	A_23_P209564	CYBRD1	NM_024843	Homo sapiens cytochrome b reductase 1 (CYBRD1), mRNA [NM_024843]	0.878685	1.09146	0.964622	0.846848
1793	A_23_P209619	ENST00000378954	ENST00000378954	full-length cDNA clone CS0DC002YP09 of Neuroblastoma Cot 25-normalized of Homo sapiens (human). [CR617774]	0.638442	0.583032	0.801768	0.874785
19849	A_23_P209669	NRP2	NM_201266	Homo sapiens neuropilin 2 (NRP2), transcript variant 1, mRNA [NM_201266]	1.09557	0.666452	0.979703	0.926592
20665	A_23_P209987	POLR1B	NM_019014	Homo sapiens polymerase (RNA) I polypeptide B, 128kDa (POLR1B), mRNA [NM_019014]	0.503754	0.718615	1.15962	0.959806
457	A_23_P210001	PAX8	NM_003466	Homo sapiens paired box gene 8 (PAX8), transcript variant PAX8A, mRNA [NM_003466]	1.20777	1.40162	0.835271	0.762253
1122	A_23_P210100	CYP26B1	NM_019885	Homo sapiens cytochrome P450, family 26, subfamily B, polypeptide 1 (CYP26B1), mRNA [NM_019885]	1.2287	1.43738	1.03372	0.952551
11161	A_23_P210330	ENST00000238875	ENST00000238875	full-length cDNA clone CS0DL009YB17 of B cells (Ramos cell line) Cot 25-normalized of Homo sapiens (human). [CR593568]	2.01694	2.24547	0.726478	0.608505
19359	A_23_P210719	NSFL1C	NM_016143	Homo sapiens NSFL1 (p97) cofactor (p47) (NSFL1C), transcript variant 1, mRNA [NM_016143]	0.884166	0.826335	1.29795	1.32441
21910	A_23_P210747	CGI-09	NM_015939	Homo sapiens CGI-09 protein (CGI-09), mRNA [NM_015939]	0.910293	1.01392	1.12331	1.11601
4835	A_23_P21092	CALB2	NM_001740	Homo sapiens calbindin 2, 29kDa (calretinin) (CALB2), transcript variant CALB2, mRNA [NM_001740]	3.5197	3.79889	1.86147	1.7602
6692	A_23_P210939	ITGB4BP	NM_181468	Homo sapiens integrin beta 4 binding protein (ITGB4BP), transcript variant 2, mRNA [NM_181468]	0.976612	1.0115	0.790061	0.770356
1212	A_23_P211007	NRIP1	NM_003489	Homo sapiens nuclear receptor interacting protein 1 (NRIP1), mRNA [NM_003489]	0.96143	0.987047	0.736602	0.608661
579	A_23_P211047	BACH1	NM_206866	Homo sapiens BTB and CNC homology 1, basic leucine zipper transcription factor 1 (BACH1), transcript variant 1, mRNA [NM_206866]	1.46998	1.46093	0.839583	0.87345
4801	A_23_P211179	UBE2G2	NM_182688	Homo sapiens ubiquitin-conjugating enzyme E2G 2 (UBC7 homolog, yeast) (UBE2G2), transcript variant 2, mRNA [NM_182688]	0.51317	0.673886	1.19055	1.26035
3861	A_23_P211207	ADARB1	NM_015833	Homo sapiens adenosine deaminase, RNA-specific, B1 (RED1 homolog rat) (ADARB1), transcript variant 2, mRNA [NM_015833]	1.0122	1.07578	0.65074	0.598009
12233	A_23_P211247	PRMT2	NM_206962	Homo sapiens protein arginine methyltransferase 2 (PRMT2), transcript variant 1, mRNA [NM_206962]	0.897183	0.655246	0.943583	1.0446
26401	A_23_P211355	DGCR8	NM_022720	Homo sapiens DiGeorge syndrome critical region gene 8 (DGCR8), mRNA [NM_022720]	0.804608	0.786807	1.23391	1.34758
6205	A_23_P211468	AA837799	AA837799	AA837799 oe06h09.s1 NCI_CGAP_Ov2 Homo sapiens cDNA clone IMAGE:1385153, mRNA sequence [AA837799]	2.77768	2.95834	2.5297	2.4464
39936	A_23_P211504	KDELR3	NM_016657	Homo sapiens KDEL (Lys-Asp-Glu-Leu) endoplasmic reticulum protein retention receptor 3 (KDELR3), transcript variant 2, mRNA [NM_016657]	1.05138	1.08783	0.936653	0.979902
1754	A_23_P211850	ABHD6	NM_020676	Homo sapiens abhydrolase domain containing 6 (ABHD6), mRNA [NM_020676]	1.03072	1.19532	1.30783	1.23906
16246	A_23_P212002	NKTR	NM_001012651	Homo sapiens natural killer-tumor recognition sequence (NKTR), transcript variant 2, mRNA [NM_001012651]	0.513337	0.69138	0.933067	0.82441
18422	A_23_P212339	FYCO1	NM_024513	Homo sapiens FYVE and coiled-coil domain containing 1 (FYCO1), mRNA [NM_024513]	0.778944	0.958051	1.10265	1.06438
37596	A_23_P21234	BM725480	BM725480	BM725480 UI-E-EJ0-aie-p-22-0-UI.r1 UI-E-EJ0 Homo sapiens cDNA clone UI-E-EJ0-aie-p-22-0-UI 5', mRNA sequence [BM725480]	0.773947	0.89022	1.10967	0.954231
1763	A_23_P212469	ENTPD3	NM_001248	Homo sapiens ectonucleoside triphosphate diphosphohydrolase 3 (ENTPD3), mRNA [NM_001248]	0.782376	0.389954	0.567033	0.711118
11244	A_23_P212475	SCOTIN	NM_016479	Homo sapiens scotin (SCOTIN), mRNA [NM_016479]	1.11121	1.29354	1.084	1.01125
36536	A_23_P212497	ACAD11	NM_032169	Homo sapiens acyl-Coenzyme A dehydrogenase family, member 11 (ACAD11), mRNA [NM_032169]	1.05715	0.981048	1.02311	0.659664
4434	A_23_P212545	RAB5A	NM_004162	Homo sapiens RAB5A, member RAS oncogene family (RAB5A), mRNA [NM_004162]	0.942494	0.678663	0.586656	0.591588
1736	A_23_P212617	TFRC	NM_003234	Homo sapiens transferrin receptor (p90, CD71) (TFRC), mRNA [NM_003234]	1.13782	1.22156	1.50764	1.47358
1736	A_23_P212617	TFRC	NM_003234	Homo sapiens transferrin receptor (p90, CD71) (TFRC), mRNA [NM_003234]	1.0571	1.23963	1.54078	1.41713
1736	A_23_P212617	TFRC	NM_003234	Homo sapiens transferrin receptor (p90, CD71) (TFRC), mRNA [NM_003234]	1.16135	1.24305	1.47672	1.56459
1736	A_23_P212617	TFRC	NM_003234	Homo sapiens transferrin receptor (p90, CD71) (TFRC), mRNA [NM_003234]	1.14393	1.16348	1.51303	1.46256
1736	A_23_P212617	TFRC	NM_003234	Homo sapiens transferrin receptor (p90, CD71) (TFRC), mRNA [NM_003234]	1.20458	1.19218	1.54681	1.54759
1736	A_23_P212617	TFRC	NM_003234	Homo sapiens transferrin receptor (p90, CD71) (TFRC), mRNA [NM_003234]	1.09701	1.1953	1.48527	1.37673
1736	A_23_P212617	TFRC	NM_003234	Homo sapiens transferrin receptor (p90, CD71) (TFRC), mRNA [NM_003234]	0.969917	0.896988	1.51684	1.41938
1736	A_23_P212617	TFRC	NM_003234	Homo sapiens transferrin receptor (p90, CD71) (TFRC), mRNA [NM_003234]	0.927576	0.947468	1.34879	1.41038
1736	A_23_P212617	TFRC	NM_003234	Homo sapiens transferrin receptor (p90, CD71) (TFRC), mRNA [NM_003234]	0.946633	0.926389	1.38228	1.44051
1736	A_23_P212617	TFRC	NM_003234	Homo sapiens transferrin receptor (p90, CD71) (TFRC), mRNA [NM_003234]	0.8664	0.901795	1.58	1.43355
36624	A_23_P212749	HD	NM_002111	Homo sapiens huntingtin (Huntington disease) (HD), mRNA [NM_002111]	0.797355	0.823065	0.997595	0.998979
18275	A_23_P213085	C4orf13	AK075364	Homo sapiens cDNA PSEC0051 fis, clone NT2RP2000168. [AK075364]	0.744441	0.592684	0.793361	0.933764
26622	A_23_P213141	TRIM2	NM_015271	Homo sapiens tripartite motif-containing 2 (TRIM2), mRNA [NM_015271]	0.690968	0.84354	0.643279	0.684202
32504	A_23_P213699	NRG2	NM_013982	Homo sapiens neuregulin 2 (NRG2), transcript variant 3, mRNA [NM_013982]	0.962645	1.03614	0.580021	0.5995
15148	A_23_P21382	LAMB2	NM_002292	Homo sapiens laminin, beta 2 (laminin S) (LAMB2), mRNA [NM_002292]	1.27771	1.18509	1.2684	1.2542
3455	A_23_P214080	EGR1	NM_001964	Homo sapiens early growth response 1 (EGR1), mRNA [NM_001964]	2.70579	2.84543	2.04139	2.00226
6788	A_23_P2143	SPCS2	NM_014752	Homo sapiens signal peptidase complex subunit 2 homolog (S. cerevisiae) (SPCS2), mRNA [NM_014752]	0.945812	0.701649	0.683761	0.658808
7299	A_23_P214876	JARID2	NM_004973	Homo sapiens Jumonji, AT rich interactive domain 2 (JARID2), mRNA [NM_004973]	1.55953	1.75892	0.955234	0.813479
7249	A_23_P214969	CITED2	NM_006079	Homo sapiens Cbp/p300-interacting transactivator, with Glu/Asp-rich carboxy-terminal domain, 2 (CITED2), mRNA [NM_006079]	1.04235	0.897557	1.57571	1.47039
32246	A_23_P214977	SEC63	NM_007214	Homo sapiens SEC63-like (S. cerevisiae) (SEC63), mRNA [NM_007214]	0.776951	0.87059	0.7724	0.804365
6603	A_23_P215175	ABCF2	NM_005692	Homo sapiens ATP-binding cassette, sub-family F (GCN20), member 2 (ABCF2), nuclear gene encoding mitochondrial protein, transcript variant 2, mRNA [NM_005692]	0.870941	0.764145	1.6931	1.64587
11980	A_23_P215198	TYW1	NM_018264	Homo sapiens tRNA-yW synthesizing protein 1 homolog (S. cerevisiae) (TYW1), mRNA [NM_018264]	1.02609	1.12966	1.245	1.24344
38507	A_23_P215233	SLC12A9	NM_020246	Homo sapiens solute carrier family 12 (potassium/chloride transporters), member 9 (SLC12A9), mRNA [NM_020246]	0.760382	1.00207	1.05375	0.965782
2	A_23_P215419	ICA1	NM_004968	Homo sapiens islet cell autoantigen 1, 69kDa (ICA1), transcript variant 2, mRNA [NM_004968]	0.7842	0.962711	1.5113	1.54451
6898	A_23_P215431	POM121	AB014518	Homo sapiens mRNA for KIAA0618 protein, partial cds. [AB014518]	0.935188	1.15118	1.82925	1.67757
31431	A_23_P215491	CCL24	NM_002991	Homo sapiens chemokine (C-C motif) ligand 24 (CCL24), mRNA [NM_002991]	0.584782	0.583096	1.16253	1.19493
7505	A_23_P215790	EGFR	NM_005228	Homo sapiens epidermal growth factor receptor (erythroblastic leukemia viral (v-erb-b) oncogene homolog, avian) (EGFR), transcript variant 1, mRNA [NM_005228]	1.28271	1.31873	0.716684	0.260108
7505	A_23_P215790	EGFR	NM_005228	Homo sapiens epidermal growth factor receptor (erythroblastic leukemia viral (v-erb-b) oncogene homolog, avian) (EGFR), transcript variant 1, mRNA [NM_005228]	1.3781	1.2123	0.572265	0.645289
7505	A_23_P215790	EGFR	NM_005228	Homo sapiens epidermal growth factor receptor (erythroblastic leukemia viral (v-erb-b) oncogene homolog, avian) (EGFR), transcript variant 1, mRNA [NM_005228]	1.26662	1.24168	0.695353	0.446558
7505	A_23_P215790	EGFR	NM_005228	Homo sapiens epidermal growth factor receptor (erythroblastic leukemia viral (v-erb-b) oncogene homolog, avian) (EGFR), transcript variant 1, mRNA [NM_005228]	1.1327	1.07987	0.462468	0.433708
7505	A_23_P215790	EGFR	NM_005228	Homo sapiens epidermal growth factor receptor (erythroblastic leukemia viral (v-erb-b) oncogene homolog, avian) (EGFR), transcript variant 1, mRNA [NM_005228]	1.07943	1.19581	0.426484	0.386412
7505	A_23_P215790	EGFR	NM_005228	Homo sapiens epidermal growth factor receptor (erythroblastic leukemia viral (v-erb-b) oncogene homolog, avian) (EGFR), transcript variant 1, mRNA [NM_005228]	1.18635	1.03363	0.355765	0.507635
7505	A_23_P215790	EGFR	NM_005228	Homo sapiens epidermal growth factor receptor (erythroblastic leukemia viral (v-erb-b) oncogene homolog, avian) (EGFR), transcript variant 1, mRNA [NM_005228]	1.02124	1.03943	0.350512	0.505804
7505	A_23_P215790	EGFR	NM_005228	Homo sapiens epidermal growth factor receptor (erythroblastic leukemia viral (v-erb-b) oncogene homolog, avian) (EGFR), transcript variant 1, mRNA [NM_005228]	0.980715	1.23646	0.436344	0.430109
7505	A_23_P215790	EGFR	NM_005228	Homo sapiens epidermal growth factor receptor (erythroblastic leukemia viral (v-erb-b) oncogene homolog, avian) (EGFR), transcript variant 1, mRNA [NM_005228]	1.014	1.10934	0.638907	0.472465
7505	A_23_P215790	EGFR	NM_005228	Homo sapiens epidermal growth factor receptor (erythroblastic leukemia viral (v-erb-b) oncogene homolog, avian) (EGFR), transcript variant 1, mRNA [NM_005228]	1.06724	0.758938	0.471268	0.698285
31442	A_23_P215944	CTSB	NM_147780	Homo sapiens cathepsin B (CTSB), transcript variant 2, mRNA [NM_147780]	1.79087	1.86348	1.21916	1.19307
5502	A_23_P215956	MYC	NM_002467	Homo sapiens v-myc myelocytomatosis viral oncogene homolog (avian) (MYC), mRNA [NM_002467]	1.15689	1.82142	1.666	0.916167
5502	A_23_P215956	MYC	NM_002467	Homo sapiens v-myc myelocytomatosis viral oncogene homolog (avian) (MYC), mRNA [NM_002467]	1.13546	1.81229	1.55755	0.927849
5502	A_23_P215956	MYC	NM_002467	Homo sapiens v-myc myelocytomatosis viral oncogene homolog (avian) (MYC), mRNA [NM_002467]	1.1703	1.8715	0.898787	1.13853
5502	A_23_P215956	MYC	NM_002467	Homo sapiens v-myc myelocytomatosis viral oncogene homolog (avian) (MYC), mRNA [NM_002467]	1.00393	2.36685	1.81567	0.797264
5502	A_23_P215956	MYC	NM_002467	Homo sapiens v-myc myelocytomatosis viral oncogene homolog (avian) (MYC), mRNA [NM_002467]	1.0543	1.92061	1.85161	0.923787
5502	A_23_P215956	MYC	NM_002467	Homo sapiens v-myc myelocytomatosis viral oncogene homolog (avian) (MYC), mRNA [NM_002467]	0.870765	2.04034	1.47166	0.665625
5502	A_23_P215956	MYC	NM_002467	Homo sapiens v-myc myelocytomatosis viral oncogene homolog (avian) (MYC), mRNA [NM_002467]	0.874838	2.07412	1.74226	0.708268
5502	A_23_P215956	MYC	NM_002467	Homo sapiens v-myc myelocytomatosis viral oncogene homolog (avian) (MYC), mRNA [NM_002467]	1.09214	1.92029	2.27902	0.973713
5502	A_23_P215956	MYC	NM_002467	Homo sapiens v-myc myelocytomatosis viral oncogene homolog (avian) (MYC), mRNA [NM_002467]	1.10348	1.59676	1.58695	0.814358
5502	A_23_P215956	MYC	NM_002467	Homo sapiens v-myc myelocytomatosis viral oncogene homolog (avian) (MYC), mRNA [NM_002467]	1.23232	1.80341	1.5988	0.843579
37949	A_23_P216325	ASAH1	NM_004315	Homo sapiens N-acylsphingosine amidohydrolase (acid ceramidase) 1 (ASAH1), transcript variant 2, mRNA [NM_004315]	1.10135	1.18108	0.729221	1.16811
26461	A_23_P216476	ZBTB5	NM_014872	Homo sapiens zinc finger and BTB domain containing 5 (ZBTB5), mRNA [NM_014872]	0.892169	0.839291	0.600041	0.738415
29070	A_23_P216556	EPB41L4B	NM_018424	Homo sapiens erythrocyte membrane protein band 4.1 like 4B (EPB41L4B), transcript variant 1, mRNA [NM_018424]	0.964012	0.879451	0.6538	0.639945
22485	A_23_P216966	PTGS1	NM_000962	Homo sapiens prostaglandin-endoperoxide synthase 1 (prostaglandin G/H synthase and cyclooxygenase) (PTGS1), transcript variant 1, mRNA [NM_000962]	2.1076	1.9527	1.11585	1.04763
19321	A_23_P217447	LAMP2	NM_002294	Homo sapiens lysosomal-associated membrane protein 2 (LAMP2), transcript variant LAMP2A, mRNA [NM_002294]	0.701277	0.53983	0.631044	0.551325
3227	A_23_P217832	C1orf24	NM_052966	Homo sapiens chromosome 1 open reading frame 24 (C1orf24), transcript variant 2, mRNA [NM_052966]	1.25011	0.990507	0.720753	0.539931
15169	A_23_P217845	RGS16	NM_002928	Homo sapiens regulator of G-protein signalling 16 (RGS16), mRNA [NM_002928]	1.37813	1.30073	1.68313	1.63714
33444	A_23_P218225	QPRT	NM_014298	Homo sapiens quinolinate phosphoribosyltransferase (nicotinate-nucleotide pyrophosphorylase (carboxylating)) (QPRT), mRNA [NM_014298]	0.722239	0.573476	1.028	0.859425
8450	A_23_P218331	CYB561	NM_001017916	Homo sapiens cytochrome b-561 (CYB561), transcript variant 2, mRNA [NM_001017916]	0.925904	1.00997	1.10523	0.998476
1081	A_23_P218523	C19orf28	AF218008	Homo sapiens clone PP3501 unknown mRNA. [AF218008]	1.41237	1.4148	0.563053	0.611117
13093	A_23_P218706	ZNF343	NM_024325	Homo sapiens zinc finger protein 343 (ZNF343), mRNA [NM_024325]	0.611721	0.56114	0.653837	0.582555
14885	A_23_P218817	CPT1B	NM_152246	Homo sapiens carnitine palmitoyltransferase 1B (muscle) (CPT1B), nuclear gene encoding mitochondrial protein, transcript variant 3, mRNA [NM_152246]	0.884492	0.953925	1.05269	1.30051
13222	A_23_P219197	RGS3	NM_134427	Homo sapiens regulator of G-protein signalling 3 (RGS3), transcript variant 4, mRNA [NM_134427]	1.56571	1.57962	0.684125	0.648296
18563	A_23_P22735	BEX2	NM_032621	Homo sapiens brain expressed X-linked 2 (BEX2), mRNA [NM_032621]	3.14951	3.47037	2.59718	2.43056
7716	A_23_P230	TTC4	NM_004623	Homo sapiens tetratricopeptide repeat domain 4 (TTC4), mRNA [NM_004623]	0.962816	0.783094	0.850759	1.02951
26953	A_23_P23380	ELOVL1	NM_022821	Homo sapiens elongation of very long chain fatty acids (FEN1/Elo2, SUR4/Elo3, yeast)-like 1 (ELOVL1), mRNA [NM_022821]	1.03819	1.15824	0.60096	0.677879
4248	A_23_P23815	SLC30A1	NM_021194	Homo sapiens solute carrier family 30 (zinc transporter), member 1 (SLC30A1), mRNA [NM_021194]	1.09215	1.47185	1.62072	1.61496
4130	A_23_P23996	MAT1A	NM_000429	Homo sapiens methionine adenosyltransferase I, alpha (MAT1A), mRNA [NM_000429]	1.29134	1.08414	0.720606	0.581248
1686	A_23_P24192	KIAA0690	NM_015179	Homo sapiens KIAA0690 (KIAA0690), mRNA [NM_015179]	1.30437	1.39527	0.605705	0.69587
4369	A_23_P24244	ENST00000263123	ENST00000263123	Homo sapiens cDNA FLJ20360 fis, clone HEP16677. [AK000367]	0.920631	1.03019	0.763586	0.820012
1361	A_23_P24275	C10orf110	NM_018470	Homo sapiens chromosome 10 open reading frame 110 (C10orf110), mRNA [NM_018470]	0.968144	1.08361	0.996002	0.837793
34685	A_23_P24345	SLC39A13	NM_152264	Homo sapiens solute carrier family 39 (zinc transporter), member 13 (SLC39A13), mRNA [NM_152264]	1.50521	1.53651	0.79736	0.690714
24574	A_23_P2446	TMEM5	NM_014254	Homo sapiens transmembrane protein 5 (TMEM5), mRNA [NM_014254]	0.750741	0.874741	0.778677	0.880361
8957	A_23_P24586	PHACS	NM_032592	Homo sapiens 1-aminocyclopropane-1-carboxylate synthase (PHACS), mRNA [NM_032592]	0.605499	0.614271	1.24195	1.17539
26519	A_23_P24843	MICAL2	NM_014632	Homo sapiens microtubule associated monoxygenase, calponin and LIM domain containing 2 (MICAL2), mRNA [NM_014632]	2.78779	2.69148	1.01054	1.15273
917	A_23_P24870	CD44	NM_000610	Homo sapiens CD44 molecule (Indian blood group) (CD44), transcript variant 1, mRNA [NM_000610]	1.23364	1.24189	0.742206	0.776483
917	A_23_P24870	CD44	NM_000610	Homo sapiens CD44 molecule (Indian blood group) (CD44), transcript variant 1, mRNA [NM_000610]	1.19619	1.157	0.794168	0.73787
917	A_23_P24870	CD44	NM_000610	Homo sapiens CD44 molecule (Indian blood group) (CD44), transcript variant 1, mRNA [NM_000610]	1.12784	1.12661	0.672453	0.655938
917	A_23_P24870	CD44	NM_000610	Homo sapiens CD44 molecule (Indian blood group) (CD44), transcript variant 1, mRNA [NM_000610]	1.05604	1.02022	0.641842	0.510633
917	A_23_P24870	CD44	NM_000610	Homo sapiens CD44 molecule (Indian blood group) (CD44), transcript variant 1, mRNA [NM_000610]	0.99898	1.102	0.494883	0.63859
917	A_23_P24870	CD44	NM_000610	Homo sapiens CD44 molecule (Indian blood group) (CD44), transcript variant 1, mRNA [NM_000610]	1.02976	1.14662	0.632811	0.789147
917	A_23_P24870	CD44	NM_000610	Homo sapiens CD44 molecule (Indian blood group) (CD44), transcript variant 1, mRNA [NM_000610]	1.13319	1.09082	0.721648	0.676025
917	A_23_P24870	CD44	NM_000610	Homo sapiens CD44 molecule (Indian blood group) (CD44), transcript variant 1, mRNA [NM_000610]	0.914607	0.85427	0.619484	0.49817
917	A_23_P24870	CD44	NM_000610	Homo sapiens CD44 molecule (Indian blood group) (CD44), transcript variant 1, mRNA [NM_000610]	0.962205	1.0158	0.644487	0.586371
917	A_23_P24870	CD44	NM_000610	Homo sapiens CD44 molecule (Indian blood group) (CD44), transcript variant 1, mRNA [NM_000610]	0.944005	1.05143	0.519403	0.583042
27184	A_23_P25003	RSN	NM_002956	Homo sapiens restin (Reed-Steinberg cell-expressed intermediate filament-associated protein) (RSN), transcript variant 1, mRNA [NM_002956]	1.65584	1.72756	0.809542	0.73931
4415	A_23_P250118	HSPBAP1	NM_024610	Homo sapiens HSPB (heat shock 27kDa) associated protein 1 (HSPBAP1), mRNA [NM_024610]	1.20708	1.22041	0.757522	0.698891
1530	A_23_P250196	MTDH	NM_178812	Homo sapiens metadherin (MTDH), mRNA [NM_178812]	0.813948	1.01208	0.827185	0.909388
1530	A_23_P250196	MTDH	NM_178812	Homo sapiens metadherin (MTDH), mRNA [NM_178812]	0.748149	0.908694	0.816173	0.786739
1530	A_23_P250196	MTDH	NM_178812	Homo sapiens metadherin (MTDH), mRNA [NM_178812]	0.742305	0.483787	0.822343	0.71807
1530	A_23_P250196	MTDH	NM_178812	Homo sapiens metadherin (MTDH), mRNA [NM_178812]	0.734342	0.489106	0.718193	0.79488
1530	A_23_P250196	MTDH	NM_178812	Homo sapiens metadherin (MTDH), mRNA [NM_178812]	0.763151	0.503085	0.864224	0.755041
1530	A_23_P250196	MTDH	NM_178812	Homo sapiens metadherin (MTDH), mRNA [NM_178812]	0.641059	0.491272	0.809276	0.725844
1530	A_23_P250196	MTDH	NM_178812	Homo sapiens metadherin (MTDH), mRNA [NM_178812]	0.710537	0.453569	0.631264	0.794724
1530	A_23_P250196	MTDH	NM_178812	Homo sapiens metadherin (MTDH), mRNA [NM_178812]	0.747988	0.480219	0.892994	0.770268
1530	A_23_P250196	MTDH	NM_178812	Homo sapiens metadherin (MTDH), mRNA [NM_178812]	0.545415	0.511184	0.596818	0.601961
1530	A_23_P250196	MTDH	NM_178812	Homo sapiens metadherin (MTDH), mRNA [NM_178812]	0.513501	0.593757	0.616702	0.660698
19422	A_23_P250784	KCNIP4	NM_147182	Homo sapiens Kv channel interacting protein 4 (KCNIP4), transcript variant 3, mRNA [NM_147182]	1.53521	1.87311	1.35258	1.34437
33863	A_23_P251002	A_23_P251002	A_23_P251002	Unknown	2.01646	1.84863	1.36944	1.33894
5384	A_23_P25121	FKBP11	NM_016594	Homo sapiens FK506 binding protein 11, 19 kDa (FKBP11), mRNA [NM_016594]	1.25857	1.13669	1.33726	1.21263
11811	A_23_P251647	LOC317671	NM_173362	Homo sapiens LOC317671 (LOC317671), mRNA [NM_173362]	1.07814	1.14329	0.706732	0.699968
27613	A_23_P251695	NXT1	NM_013248	Homo sapiens NTF2-like export factor 1 (NXT1), mRNA [NM_013248]	0.967107	0.898839	0.884748	0.818134
31305	A_23_P25194	HRK	NM_003806	Homo sapiens harakiri, BCL2 interacting protein (contains only BH3 domain) (HRK), mRNA [NM_003806]	1.64026	1.63627	1.34271	1.39448
7435	A_23_P25224	CSDA	NM_003651	Homo sapiens cold shock domain protein A (CSDA), mRNA [NM_003651]	1.32844	1.44161	2.15056	2.06008
15210	A_23_P252413	ENST00000245185	ENST00000245185	full-length cDNA clone CS0DJ010YN14 of T cells (Jurkat cell line) Cot 10-normalized of Homo sapiens (human). [CR625648]	2.25571	2.26123	1.5154	1.23387
768	A_23_P252748	ZNF195	NM_007152	Homo sapiens zinc finger protein 195 (ZNF195), mRNA [NM_007152]	0.969926	1.15711	1.24555	1.21522
768	A_23_P252748	ZNF195	NM_007152	Homo sapiens zinc finger protein 195 (ZNF195), mRNA [NM_007152]	0.955324	0.835924	1.29487	1.19831
768	A_23_P252748	ZNF195	NM_007152	Homo sapiens zinc finger protein 195 (ZNF195), mRNA [NM_007152]	0.875332	0.827902	1.13324	1.04989
768	A_23_P252748	ZNF195	NM_007152	Homo sapiens zinc finger protein 195 (ZNF195), mRNA [NM_007152]	0.839827	0.704729	1.25197	1.15766
768	A_23_P252748	ZNF195	NM_007152	Homo sapiens zinc finger protein 195 (ZNF195), mRNA [NM_007152]	0.907041	0.763018	1.23267	1.20582
768	A_23_P252748	ZNF195	NM_007152	Homo sapiens zinc finger protein 195 (ZNF195), mRNA [NM_007152]	0.867753	0.773358	1.07102	1.16531
768	A_23_P252748	ZNF195	NM_007152	Homo sapiens zinc finger protein 195 (ZNF195), mRNA [NM_007152]	0.470662	0.706639	1.44716	1.15137
768	A_23_P252748	ZNF195	NM_007152	Homo sapiens zinc finger protein 195 (ZNF195), mRNA [NM_007152]	0.544532	0.694169	1.31237	1.18893
768	A_23_P252748	ZNF195	NM_007152	Homo sapiens zinc finger protein 195 (ZNF195), mRNA [NM_007152]	0.736923	0.915835	1.06207	1.16421
768	A_23_P252748	ZNF195	NM_007152	Homo sapiens zinc finger protein 195 (ZNF195), mRNA [NM_007152]	0.613862	0.731489	1.16323	1.03972
39808	A_23_P252903	SIL1	NM_022464	Homo sapiens SIL1 homolog, endoplasmic reticulum chaperone (S. cerevisiae) (SIL1), transcript variant 2, mRNA [NM_022464]	0.689867	0.758622	0.853169	0.892902
10	A_23_P253029	BOK	NM_032515	Homo sapiens BCL2-related ovarian killer (BOK), mRNA [NM_032515]	0.999578	1.29019	1.45993	1.43304
4085	A_23_P253177	STK24	NM_003576	Homo sapiens serine/threonine kinase 24 (STE20 homolog, yeast) (STK24), transcript variant 1, mRNA [NM_003576]	1.46209	1.60083	0.611587	0.546881
28202	A_23_P253200	RPL15	NM_002948	Homo sapiens ribosomal protein L15 (RPL15), mRNA [NM_002948]	0.801641	0.935945	1.23627	1.23107
35159	A_23_P253221	ARHGEF4	NM_032995	Homo sapiens Rho guanine nucleotide exchange factor (GEF) 4 (ARHGEF4), transcript variant 2, mRNA [NM_032995]	2.35828	2.36285	1.53645	1.38225
25830	A_23_P253446	GAP43	NM_002045	Homo sapiens growth associated protein 43 (GAP43), mRNA [NM_002045]	0.547844	0.64072	1.49364	1.5612
449	A_23_P253464	CCDC98	NM_139076	Homo sapiens coiled-coil domain containing 98 (CCDC98), mRNA [NM_139076]	1.18523	1.16703	0.537877	0.663589
449	A_23_P253464	CCDC98	NM_139076	Homo sapiens coiled-coil domain containing 98 (CCDC98), mRNA [NM_139076]	1.11277	1.35279	0.639055	0.542515
449	A_23_P253464	CCDC98	NM_139076	Homo sapiens coiled-coil domain containing 98 (CCDC98), mRNA [NM_139076]	1.2214	1.35664	0.458953	0.509248
449	A_23_P253464	CCDC98	NM_139076	Homo sapiens coiled-coil domain containing 98 (CCDC98), mRNA [NM_139076]	1.27995	1.27764	0.509629	0.557226
449	A_23_P253464	CCDC98	NM_139076	Homo sapiens coiled-coil domain containing 98 (CCDC98), mRNA [NM_139076]	1.05893	1.06947	0.460732	0.42412
449	A_23_P253464	CCDC98	NM_139076	Homo sapiens coiled-coil domain containing 98 (CCDC98), mRNA [NM_139076]	1.13081	1.0649	0.468783	0.534024
449	A_23_P253464	CCDC98	NM_139076	Homo sapiens coiled-coil domain containing 98 (CCDC98), mRNA [NM_139076]	1.12777	1.17258	0.319222	0.456823
449	A_23_P253464	CCDC98	NM_139076	Homo sapiens coiled-coil domain containing 98 (CCDC98), mRNA [NM_139076]	0.836339	0.798431	0.578226	0.529187
449	A_23_P253464	CCDC98	NM_139076	Homo sapiens coiled-coil domain containing 98 (CCDC98), mRNA [NM_139076]	0.95005	0.865163	0.407416	0.517064
449	A_23_P253464	CCDC98	NM_139076	Homo sapiens coiled-coil domain containing 98 (CCDC98), mRNA [NM_139076]	0.981191	0.987534	0.151858	0.478213
23891	A_23_P253561	C20orf121	NM_024331	Homo sapiens chromosome 20 open reading frame 121 (C20orf121), transcript variant 1, mRNA [NM_024331]	0.915496	0.833122	0.682782	0.742976
19766	A_23_P253949	RAB2	AL137321	Homo sapiens mRNA; cDNA DKFZp434P231 (from clone DKFZp434P231). [AL137321]	0.620096	0.733386	0.580309	0.710602
28980	A_23_P254254	SGSH	NM_000199	Homo sapiens N-sulfoglucosamine sulfohydrolase (sulfamidase) (SGSH), mRNA [NM_000199]	0.790017	0.825771	1.47538	1.64634
30752	A_23_P254340	RPN1	NM_002950	Homo sapiens ribophorin I (RPN1), mRNA [NM_002950]	0.757063	0.481398	1.15156	1.1323
1234	A_23_P254353	NOXA1	NM_006647	Homo sapiens NADPH oxidase activator 1 (NOXA1), mRNA [NM_006647]	1.38956	1.28124	1.63999	1.78116
26981	A_23_P254442	LOC155060	NM_001004302	Homo sapiens hypothetical protein LOC155060 (LOC155060), mRNA [NM_001004302]	1.22219	0.877745	1.18365	1.51885
36656	A_23_P254756	CD164	NM_006016	Homo sapiens CD164 molecule, sialomucin (CD164), mRNA [NM_006016]	0.595702	0.748773	0.940319	0.822377
12590	A_23_P254978	TATDN1	NM_032026	Homo sapiens TatD DNase domain containing 1 (TATDN1), mRNA [NM_032026]	0.617958	0.695826	0.800571	0.856122
15185	A_23_P25503	FNDC3A	NM_014923	Homo sapiens fibronectin type III domain containing 3A (FNDC3A), mRNA [NM_014923]	0.874886	0.552116	1.05279	0.928481
21787	A_23_P255104	LHFPL2	NM_005779	Homo sapiens lipoma HMGIC fusion partner-like 2 (LHFPL2), mRNA [NM_005779]	1.55511	1.53317	0.882341	0.983479
20203	A_23_P25559	ABCC4	NM_005845	Homo sapiens ATP-binding cassette, sub-family C (CFTR/MRP), member 4 (ABCC4), mRNA [NM_005845]	0.586779	0.950362	1.19466	0.902683
3913	A_23_P25581	LIG4	NM_002312	Homo sapiens ligase IV, DNA, ATP-dependent (LIG4), transcript variant 1, mRNA [NM_002312]	1.17078	1.24218	0.667418	0.526702
28661	A_23_P255812	TMEM66	NM_016127	Homo sapiens transmembrane protein 66 (TMEM66), mRNA [NM_016127]	0.852914	1.02047	0.733365	0.885246
6599	A_23_P255827	FKSG2	NM_021631	Homo sapiens apoptosis inhibitor (FKSG2), mRNA [NM_021631]	1.18941	1.1838	0.833738	0.708406
38070	A_23_P255884	GSN	NM_198252	Homo sapiens gelsolin (amyloidosis, Finnish type) (GSN), transcript variant 2, mRNA [NM_198252]	0.727208	0.69398	0.664576	0.602063
12005	A_23_P256008	ZDHHC11	NM_024786	Homo sapiens zinc finger, DHHC-type containing 11 (ZDHHC11), mRNA [NM_024786]	1.139	1.09063	1.01532	0.933792
1219	A_23_P256297	KIAA0179	NM_015056	Homo sapiens KIAA0179 (KIAA0179), mRNA [NM_015056]	0.782793	1.04331	0.589339	0.700444
18306	A_23_P25644	PCID2	NM_018386	Homo sapiens PCI domain containing 2 (PCID2), mRNA [NM_018386]	0.877625	0.678109	0.985938	0.831363
3094	A_23_P256445	VCPIP1	NM_025054	Homo sapiens valosin containing protein (p97)/p47 complex interacting protein 1 (VCPIP1), mRNA [NM_025054]	0.79797	0.735891	0.797493	0.651119
29797	A_23_P256676	USP25	NM_013396	Homo sapiens ubiquitin specific peptidase 25 (USP25), mRNA [NM_013396]	0.734084	0.635418	1.10255	0.966056
25102	A_23_P258018	MYL5	NM_002477	Homo sapiens myosin, light polypeptide 5, regulatory (MYL5), mRNA [NM_002477]	0.884805	1.11917	0.846854	0.870919
31287	A_23_P258221	ABCC5	NM_005688	Homo sapiens ATP-binding cassette, sub-family C (CFTR/MRP), member 5 (ABCC5), transcript variant 1, mRNA [NM_005688]	1.34494	1.32937	1.18867	1.38825
35796	A_23_P258272	SDCCAG3	NM_006643	Homo sapiens serologically defined colon cancer antigen 3 (SDCCAG3), transcript variant 2, mRNA [NM_006643]	1.06419	1.07683	1.44763	1.51942
27475	A_23_P258281	GPR172A	NM_024531	Homo sapiens G protein-coupled receptor 172A (GPR172A), mRNA [NM_024531]	0.666421	0.653154	0.71746	0.678889
28554	A_23_P258964	IARS	NM_013417	Homo sapiens isoleucine-tRNA synthetase (IARS), transcript variant long, mRNA [NM_013417]	1.31549	1.22844	1.36036	1.28432
11566	A_23_P259442	CPE	NM_001873	Homo sapiens carboxypeptidase E (CPE), mRNA [NM_001873]	1.34515	1.11006	1.68922	1.59393
19282	A_23_P2601	HSP90B1	NM_003299	Homo sapiens heat shock protein 90kDa beta (Grp94), member 1 (HSP90B1), mRNA [NM_003299]	0.71426	1.39077	1.27088	0.785011
30463	A_23_P26084	SELS	NM_018445	Homo sapiens selenoprotein S (SELS), transcript variant 2, mRNA [NM_018445]	1.25563	1.32826	0.728099	0.649289
17084	A_23_P26426	CPNE7	NM_014427	Homo sapiens copine VII (CPNE7), transcript variant 2, mRNA [NM_014427]	0.865106	0.973933	1.1309	1.37926
38791	A_23_P26583	NOD27	AK027414	Homo sapiens cDNA FLJ14508 fis, clone NT2RM1000421, weakly similar to RIBONUCLEASE INHIBITOR. [AK027414]	0.900397	1.08854	0.625776	0.739971
26541	A_23_P26865	MYH3	NM_002470	Homo sapiens myosin, heavy polypeptide 3, skeletal muscle, embryonic (MYH3), mRNA [NM_002470]	1.34635	1.28903	1.72278	1.65916
3557	A_23_P26916	HDAC5	NM_001015053	Homo sapiens histone deacetylase 5 (HDAC5), transcript variant 3, mRNA [NM_001015053]	1.11733	1.19254	0.932565	0.72443
15105	A_23_P2692	COG3	NM_031431	Homo sapiens component of oligomeric golgi complex 3 (COG3), mRNA [NM_031431]	1.29824	1.31476	0.962876	1.09243
14583	A_23_P27048	C17orf32	NM_152464	Homo sapiens chromosome 17 open reading frame 32 (C17orf32), mRNA [NM_152464]	0.694281	0.677103	0.82443	0.618852
32300	A_23_P27285	MPPE1	NM_023075	Homo sapiens metallophosphoesterase 1 (MPPE1), mRNA [NM_023075]	1.28494	1.32048	1.06828	1.03937
5770	A_23_P27613	MAN2B1	U60266	Homo sapiens lysosomal alpha-mannosidase (manB) mRNA, complete cds. [U60266]	1.38342	1.49271	0.962781	0.9252
34129	A_23_P27734	NPAS1	NM_002517	Homo sapiens neuronal PAS domain protein 1 (NPAS1), mRNA [NM_002517]	1.02646	1.00286	0.824251	1.14607
14602	A_23_P28015	ZNF558	NM_144693	Homo sapiens zinc finger protein 558 (ZNF558), mRNA [NM_144693]	0.816089	0.953822	0.668817	1.01618
1538	A_23_P28307	NP1165618	NP1165618	GB|AL832534.1|AL832534.1 Homo sapiens mRNA; cDNA DKFZp547I2016 (from clone DKFZp547I2016) [NP1165618]	0.910957	1.04642	1.87871	1.91045
20901	A_23_P28507	MGAT4A	NM_012214	Homo sapiens mannosyl (alpha-1,3-)-glycoprotein beta-1,4-N-acetylglucosaminyltransferase, isozyme A (MGAT4A), mRNA [NM_012214]	0.938745	0.32069	0.510901	0.679867
36567	A_23_P28598	DLX2	NM_004405	Homo sapiens distal-less homeobox 2 (DLX2), mRNA [NM_004405]	1.25852	1.2133	0.586222	0.689257
212	A_23_P28834	PHACTR3	NM_080672	Homo sapiens phosphatase and actin regulator 3 (PHACTR3), transcript variant 1, mRNA [NM_080672]	0.504298	0.660261	0.575489	0.659534
30432	A_23_P2884	PIGH	NM_004569	Homo sapiens phosphatidylinositol glycan anchor biosynthesis, class H (PIGH), mRNA [NM_004569]	1.44343	1.41308	0.942747	1.09411
18111	A_23_P29083	SLC19A1	NM_003056	Homo sapiens solute carrier family 19 (folate transporter), member 1 (SLC19A1), transcript variant 1, mRNA [NM_003056]	0.91096	0.76232	1.3706	1.39346
33005	A_23_P29773	LAMP3	NM_014398	Homo sapiens lysosomal-associated membrane protein 3 (LAMP3), mRNA [NM_014398]	4.26322	4.32952	3.05868	3.1497
27760	A_23_P29784	ARMC8	AL096748	Homo sapiens mRNA; cDNA DKFZp434A043 (from clone DKFZp434A043); partial cds. [AL096748]	0.851447	0.767952	0.825657	0.791934
1694	A_23_P29855	VDP	NM_003715	Homo sapiens vesicle docking protein p115 (VDP), mRNA [NM_003715]	0.65995	0.88313	1.37294	1.28366
13279	A_23_P29922	TLR3	NM_003265	Homo sapiens toll-like receptor 3 (TLR3), mRNA [NM_003265]	0.745813	1.02409	0.717216	0.591679
24778	A_23_P300220	YPEL4	NM_145008	Homo sapiens yippee-like 4 (Drosophila) (YPEL4), mRNA [NM_145008]	2.00126	1.81139	0.718335	0.515845
12310	A_23_P301521	ENST00000375377	ENST00000375377	Homo sapiens cDNA FLJ31040 fis, clone HSYRA2000224. [AK055602]	0.765926	0.607567	1.16996	1.22911
1466	A_23_P301925	ENST00000361624	ENST00000361624	full-length cDNA clone CS0DE002YM12 of Placenta of Homo sapiens (human). [CR606568]	0.654565	0.733481	0.634905	0.658824
40163	A_23_P302094	IMP4	NM_033416	Homo sapiens IMP4, U3 small nucleolar ribonucleoprotein, homolog (yeast) (IMP4), mRNA [NM_033416]	0.839885	0.773589	0.789475	0.75623
17727	A_23_P30254	PLK2	NM_006622	Homo sapiens polo-like kinase 2 (Drosophila) (PLK2), mRNA [NM_006622]	1.55935	1.55327	1.80825	1.81357
9105	A_23_P30275	MGC3265	NM_024028	Homo sapiens hypothetical protein MGC3265 (MGC3265), mRNA [NM_024028]	0.749425	0.89213	1.14431	0.961485
14385	A_23_P303242	MT1X	NM_005952	Homo sapiens metallothionein 1X (MT1X), mRNA [NM_005952]	2.00547	1.84477	1.30231	1.32161
36441	A_23_P304450	GATA6	NM_005257	Homo sapiens GATA binding protein 6 (GATA6), mRNA [NM_005257]	1.44389	1.3526	1.58695	1.52782
12667	A_23_P304897	BDKRB2	NM_000623	Homo sapiens bradykinin receptor B2 (BDKRB2), mRNA [NM_000623]	2.12006	1.98574	1.11487	1.26028
19797	A_23_P305981	LOC388152	AK074778	Homo sapiens cDNA FLJ90297 fis, clone NT2RP2000447, moderately similar to GOLGIN-95. [AK074778]	1.3517	1.2131	0.956644	0.91547
17413	A_23_P306479	ENST00000309829	ENST00000309829	Homo sapiens cDNA clone IMAGE:2989953, partial cds. [BC003066]	0.736359	0.658915	0.741839	0.65119
37087	A_23_P30776	HIST1H2BE	NM_003523	Homo sapiens histone 1, H2be (HIST1H2BE), mRNA [NM_003523]	1.21538	1.42315	1.95548	1.90403
8224	A_23_P308189	NBPF3	NM_032264	Homo sapiens neuroblastoma breakpoint family, member 3 (NBPF3), mRNA [NM_032264]	0.661936	0.773242	0.968012	0.978671
26116	A_23_P309599	C20orf119	AK026760	Homo sapiens cDNA: FLJ23107 fis, clone LNG07738. [AK026760]	1.96693	1.96862	2.38649	2.40009
14266	A_23_P310274	PRSS2	NM_002770	Homo sapiens protease, serine, 2 (trypsin 2) (PRSS2), transcript variant 1, mRNA [NM_002770]	2.12798	1.94844	2.86002	2.91727
14025	A_23_P310560	NUDT16	NM_152395	Homo sapiens nudix (nucleoside diphosphate linked moiety X)-type motif 16 (NUDT16), mRNA [NM_152395]	0.78525	0.748414	0.622178	0.729399
39643	A_23_P310582	ST7L	NM_138729	Homo sapiens suppression of tumorigenicity 7 like (ST7L), transcript variant 4, mRNA [NM_138729]	0.647724	0.824385	0.921019	0.729751
21181	A_23_P31097	OSTM1	NM_014028	Homo sapiens osteopetrosis associated transmembrane protein 1 (OSTM1), mRNA [NM_014028]	1.14605	0.997876	0.606467	0.620272
28737	A_23_P311912	C14orf78	BC090889	Homo sapiens cDNA clone MGC:102983 IMAGE:30387958, complete cds. [BC090889]	2.65757	2.56898	1.97381	2.29657
10163	A_23_P313550	MGC34725	NM_173637	Homo sapiens hypothetical protein MGC34725 (MGC34725), mRNA [NM_173637]	0.50366	0.711415	0.664027	0.501224
34525	A_23_P313603	LOC647179	AK056855	Homo sapiens cDNA FLJ32293 fis, clone PROST2001739. [AK056855]	0.904914	0.776077	0.88642	0.786536
1667	A_23_P313728	FAM98A	NM_015475	Homo sapiens family with sequence similarity 98, member A (FAM98A), mRNA [NM_015475]	0.857574	0.995024	0.832682	0.91909
24886	A_23_P31399	PON2	NM_000305	Homo sapiens paraoxonase 2 (PON2), transcript variant 1, mRNA [NM_000305]	0.516562	0.826333	0.861312	0.703094
11880	A_23_P31407	AGR2	NM_006408	Homo sapiens anterior gradient 2 homolog (Xenopus laevis) (AGR2), mRNA [NM_006408]	4.72243	4.88971	4.2729	4.17814
27928	A_23_P31453	STEAP1	NM_012449	Homo sapiens six transmembrane epithelial antigen of the prostate 1 (STEAP1), mRNA [NM_012449]	1.40749	1.3162	0.860297	0.831635
27394	A_23_P314760	PRKAG2	NM_016203	Homo sapiens protein kinase, AMP-activated, gamma 2 non-catalytic subunit (PRKAG2), transcript variant a, mRNA [NM_016203]	0.903842	0.960054	1.06778	1.24805
180	A_23_P315364	CXCL2	NM_002089	Homo sapiens chemokine (C-X-C motif) ligand 2 (CXCL2), mRNA [NM_002089]	1.6089	1.59425	0.824785	0.805294
15372	A_23_P315421	FLJ31958	AK056520	Homo sapiens cDNA FLJ31958 fis, clone NT2RP7007406. [AK056520]	1.10219	0.935162	0.755264	0.501531
13537	A_23_P315836	BAIAP2	NM_017451	Homo sapiens BAI1-associated protein 2 (BAIAP2), transcript variant 2, mRNA [NM_017451]	0.655666	0.748925	0.564614	0.636764
26230	A_23_P316460	C7orf29	NM_138434	Homo sapiens chromosome 7 open reading frame 29 (C7orf29), mRNA [NM_138434]	1.49804	1.52534	1.65534	1.53847
8898	A_23_P316472	DNHD1	NM_144666	Homo sapiens dynein heavy chain domain 1 (DNHD1), mRNA [NM_144666]	1.17385	1.25906	1.87021	1.7741
22586	A_23_P318284	GPD1L	NM_015141	Homo sapiens glycerol-3-phosphate dehydrogenase 1-like (GPD1L), mRNA [NM_015141]	1.50892	1.27936	1.9448	2.18549
9918	A_23_P320113	SRXN1	NM_080725	Homo sapiens sulfiredoxin 1 homolog (S. cerevisiae) (SRXN1), mRNA [NM_080725]	2.153	2.11392	1.42716	1.36672
28635	A_23_P320261	DMKN	NM_033317	Homo sapiens dermokine (DMKN), transcript variant 2, mRNA [NM_033317]	1.25715	1.34378	0.6284	0.752166
19119	A_23_P320478	BC065260	BC065260	Homo sapiens cDNA clone MGC:70902 IMAGE:6144741, complete cds. [BC065260]	1.28771	1.27563	0.78482	0.635408
32183	A_23_P320578	RGS16	NM_002928	Homo sapiens regulator of G-protein signalling 16 (RGS16), mRNA [NM_002928]	2.3179	2.22617	2.03904	2.03488
3670	A_23_P320878	FAM119B	NM_206914	Homo sapiens family with sequence similarity 119, member B (FAM119B), transcript variant 2, mRNA [NM_206914]	0.91106	1.21496	0.937374	1.11833
27895	A_23_P32175	LHX6	NM_014368	Homo sapiens LIM homeobox 6 (LHX6), transcript variant 1, mRNA [NM_014368]	1.17699	0.952261	1.19897	1.36319
5925	A_23_P32177	LHX6	NM_014368	Homo sapiens LIM homeobox 6 (LHX6), transcript variant 1, mRNA [NM_014368]	0.958582	1.10703	1.30208	1.24152
17373	A_23_P32233	KLF4	NM_004235	Homo sapiens Kruppel-like factor 4 (gut) (KLF4), mRNA [NM_004235]	1.558	1.20779	2.14306	2.04777
5176	A_23_P32253	NFIL3	NM_005384	Homo sapiens nuclear factor, interleukin 3 regulated (NFIL3), mRNA [NM_005384]	1.98455	2.00522	0.580449	0.763559
5488	A_23_P322845	PPAPDC1B	BC033025	Homo sapiens phosphatidic acid phosphatase type 2 domain containing 1B, mRNA (cDNA clone MGC:32924 IMAGE:5267610), complete cds. [BC033025]	1.178	1.14242	1.14202	1.25709
3150	A_23_P323685	HIST1H4H	NM_003543	Homo sapiens histone 1, H4h (HIST1H4H), mRNA [NM_003543]	0.93406	1.10879	0.656317	0.548095
28852	A_23_P323943	SLC5A12	NM_178498	Homo sapiens solute carrier family 5 (sodium/glucose cotransporter), member 12 (SLC5A12), transcript variant 2, mRNA [NM_178498]	1.79112	1.70025	0.770726	0.614643
30516	A_23_P32426	BXDC5	AL359584	Homo sapiens mRNA; cDNA DKFZp761G0415 (from clone DKFZp761G0415). [AL359584]	1.13757	1.13025	0.63036	0.618665
3203	A_23_P325119	LOC128439	NM_139016	Homo sapiens hypothetical gene LOC128439 (LOC128439), mRNA [NM_139016]	0.687808	0.861917	0.911528	0.850551
11799	A_23_P325924	ENST00000288676	ENST00000288676	Homo sapiens mRNA for FLJ00375 protein. [AK090454]	0.967296	0.894222	0.663619	0.585027
11390	A_23_P326319	C16orf45	NM_033201	Homo sapiens chromosome 16 open reading frame 45 (C16orf45), mRNA [NM_033201]	2.24371	1.58994	0.776018	0.8255
40193	A_23_P326931	TTC18	NM_145170	Homo sapiens tetratricopeptide repeat domain 18 (TTC18), mRNA [NM_145170]	1.71769	1.65724	1.12016	1.17904
18969	A_23_P328000	FLJ30294	NM_144632	Homo sapiens hypothetical protein FLJ30294 (FLJ30294), mRNA [NM_144632]	1.03505	1.16461	0.814082	0.882196
6534	A_23_P328069	HPS1	NM_000195	Homo sapiens Hermansky-Pudlak syndrome 1 (HPS1), transcript variant 1, mRNA [NM_000195]	1.2002	1.44135	1.03046	0.822607
15324	A_23_P329271	MC1R	NM_002386	Homo sapiens melanocortin 1 receptor (alpha melanocyte stimulating hormone receptor) (MC1R), mRNA [NM_002386]	1.06706	1.05971	0.906826	0.85635
2583	A_23_P329573	ITGB2	NM_000211	Homo sapiens integrin, beta 2 (complement component 3 receptor 3 and 4 subunit) (ITGB2), mRNA [NM_000211]	0.37206	0.530933	0.685964	0.54726
2583	A_23_P329573	ITGB2	NM_000211	Homo sapiens integrin, beta 2 (complement component 3 receptor 3 and 4 subunit) (ITGB2), mRNA [NM_000211]	0.572504	0.669379	0.460861	0.58645
2583	A_23_P329573	ITGB2	NM_000211	Homo sapiens integrin, beta 2 (complement component 3 receptor 3 and 4 subunit) (ITGB2), mRNA [NM_000211]	0.521492	0.509208	0.588527	0.397799
2583	A_23_P329573	ITGB2	NM_000211	Homo sapiens integrin, beta 2 (complement component 3 receptor 3 and 4 subunit) (ITGB2), mRNA [NM_000211]	0.524146	0.157903	0.606882	0.604351
2583	A_23_P329573	ITGB2	NM_000211	Homo sapiens integrin, beta 2 (complement component 3 receptor 3 and 4 subunit) (ITGB2), mRNA [NM_000211]	0.468016	0.576975	0.475741	0.584806
2583	A_23_P329573	ITGB2	NM_000211	Homo sapiens integrin, beta 2 (complement component 3 receptor 3 and 4 subunit) (ITGB2), mRNA [NM_000211]	0.222907	0.664543	0.465378	0.821203
2583	A_23_P329573	ITGB2	NM_000211	Homo sapiens integrin, beta 2 (complement component 3 receptor 3 and 4 subunit) (ITGB2), mRNA [NM_000211]	0.219232	0.674588	0.470705	0.583393
2583	A_23_P329573	ITGB2	NM_000211	Homo sapiens integrin, beta 2 (complement component 3 receptor 3 and 4 subunit) (ITGB2), mRNA [NM_000211]	0.383742	0.473643	0.600573	0.74922
2583	A_23_P329573	ITGB2	NM_000211	Homo sapiens integrin, beta 2 (complement component 3 receptor 3 and 4 subunit) (ITGB2), mRNA [NM_000211]	0.468981	0.368918	0.587033	0.499171
2583	A_23_P329573	ITGB2	NM_000211	Homo sapiens integrin, beta 2 (complement component 3 receptor 3 and 4 subunit) (ITGB2), mRNA [NM_000211]	0.320498	0.407715	0.614995	0.506847
19350	A_23_P330461	TMC4	NM_144686	Homo sapiens transmembrane channel-like 4 (TMC4), mRNA [NM_144686]	1.16257	1.12824	2.03498	1.97396
10903	A_23_P330561	MCEMP1	NM_174918	Homo sapiens mast cell-expressed membrane protein 1 (MCEMP1), mRNA [NM_174918]	1.06767	1.15857	0.59772	0.75063
5916	A_23_P330788	IQSEC2	NM_015075	Homo sapiens IQ motif and Sec7 domain 2 (IQSEC2), mRNA [NM_015075]	2.04657	2.09877	0.679042	0.535507
16346	A_23_P332399	GULP1	NM_016315	Homo sapiens GULP, engulfment adaptor PTB domain containing 1 (GULP1), mRNA [NM_016315]	3.05184	3.1712	1.92505	2.0847
3755	A_23_P33256	GP9	NM_000174	Homo sapiens glycoprotein IX (platelet) (GP9), mRNA [NM_000174]	1.12047	1.27294	0.874066	0.823973
15902	A_23_P332992	HIST3H2BB	NM_175055	Homo sapiens histone 3, H2bb (HIST3H2BB), mRNA [NM_175055]	0.907696	0.851664	1.09654	1.38549
34959	A_23_P333330	ZDHHC24	BC005015	Homo sapiens zinc finger, DHHC-type containing 24, mRNA (cDNA clone IMAGE:3636082), partial cds. [BC005015]	0.737474	0.855494	0.678059	0.623002
5441	A_23_P334123	ITFG1	NM_030790	Homo sapiens integrin alpha FG-GAP repeat containing 1 (ITFG1), mRNA [NM_030790]	0.671466	0.803577	0.669855	0.698465
17366	A_23_P334173	LY75	NM_002349	Homo sapiens lymphocyte antigen 75 (LY75), mRNA [NM_002349]	0.566809	0.667075	0.889231	0.84237
18270	A_23_P33465	CRELD2	NM_024324	Homo sapiens cysteine-rich with EGF-like domains 2 (CRELD2), mRNA [NM_024324]	0.781695	0.642718	1.41816	1.07709
18972	A_23_P335069	HCP1	AL832613	Homo sapiens mRNA; cDNA DKFZp451K1917 (from clone DKFZp451K1917). [AL832613]	1.75871	1.62238	0.83568	0.927821
20529	A_23_P335190	BC084557	BC084557	Homo sapiens cDNA clone IMAGE:6302083. [BC084557]	1.11954	1.1331	0.939024	0.739284
12904	A_23_P335495	CR607745	CR607745	full-length cDNA clone CS0DK005YD01 of HeLa cells Cot 25-normalized of Homo sapiens (human). [CR607745]	0.544235	0.792707	0.545422	0.63024
19952	A_23_P335661	SAMD4A	AB028976	Homo sapiens mRNA for KIAA1053 protein, partial cds. [AB028976]	1.79963	1.55673	0.615463	0.769517
9512	A_23_P335905	STK36	NM_015690	Homo sapiens serine/threonine kinase 36 (fused homolog, Drosophila) (STK36), mRNA [NM_015690]	0.55918	0.681258	0.728822	0.745196
19083	A_23_P335920	RPS6KA2	NM_021135	Homo sapiens ribosomal protein S6 kinase, 90kDa, polypeptide 2 (RPS6KA2), transcript variant 1, mRNA [NM_021135]	1.28669	1.14755	1.07222	1.02259
16741	A_23_P33720	FARS2	NM_006567	Homo sapiens phenylalanine-tRNA synthetase 2 (mitochondrial) (FARS2), nuclear gene encoding mitochondrial protein, mRNA [NM_006567]	1.01803	0.889327	0.738053	0.966541
36562	A_23_P33759	DHRS3	NM_004753	Homo sapiens dehydrogenase/reductase (SDR family) member 3 (DHRS3), mRNA [NM_004753]	1.12358	1.21951	1.44082	1.48376
25510	A_23_P339098	SLC35F2	NM_017515	Homo sapiens solute carrier family 35, member F2 (SLC35F2), mRNA [NM_017515]	0.928297	1.09601	0.607263	0.610136
38038	A_23_P339954	LOC440348	NM_001018059	Homo sapiens similar to nuclear pore complex interacting protein (LOC440348), mRNA [NM_001018059]	1.82934	1.77027	0.971754	0.895671
31168	A_23_P341325	RPL10L	NM_080746	Homo sapiens ribosomal protein L10-like (RPL10L), mRNA [NM_080746]	0.611118	0.58735	0.607182	0.620959
16799	A_23_P342751	OR7E104P	AK127969	Homo sapiens cDNA FLJ46084 fis, clone TESTI2006543. [AK127969]	0.813521	0.896783	0.662458	0.776311
18094	A_23_P343250	ZNF554	NM_152303	Homo sapiens zinc finger protein 554 (ZNF554), mRNA [NM_152303]	2.132	1.97684	1.0354	1.13864
4136	A_23_P34375	TCEA3	NM_003196	Homo sapiens transcription elongation factor A (SII), 3 (TCEA3), mRNA [NM_003196]	1.95307	1.93302	1.88337	2.01772
6907	A_23_P34376	TCEA3	NM_003196	Homo sapiens transcription elongation factor A (SII), 3 (TCEA3), mRNA [NM_003196]	1.16069	1.30042	1.29503	1.34724
18566	A_23_P34402	NCSTN	NM_015331	Homo sapiens nicastrin (NCSTN), mRNA [NM_015331]	0.743452	0.836424	1.2681	1.22588
31484	A_23_P344853	WDR43	D87716	Human mRNA for KIAA0007 gene, partial cds. [D87716]	0.811914	0.812587	0.601224	0.561739
13008	A_23_P345139	C19orf28	NM_174983	Homo sapiens chromosome 19 open reading frame 28 (C19orf28), mRNA [NM_174983]	0.697664	0.634522	0.834294	0.795924
2373	A_23_P345361	C18orf25	NM_145055	Homo sapiens chromosome 18 open reading frame 25 (C18orf25), transcript variant 1, mRNA [NM_145055]	0.709688	0.835963	0.809888	0.827949
26561	A_23_P345928	C12orf26	NM_032230	Homo sapiens chromosome 12 open reading frame 26 (C12orf26), mRNA [NM_032230]	0.870724	0.893068	0.708739	0.831674
4946	A_23_P346006	CCPG1	NM_020739	Homo sapiens cell cycle progression 1 (CCPG1), transcript variant 2, mRNA [NM_020739]	2.15029	2.14263	1.71478	1.55932
8600	A_23_P34700	TNNT2	NM_000364	Homo sapiens troponin T type 2 (cardiac) (TNNT2), transcript variant 1, mRNA [NM_000364]	1.31632	1.53418	0.90384	0.813362
23693	A_23_P34744	CTSK	NM_000396	Homo sapiens cathepsin K (pycnodysostosis) (CTSK), mRNA [NM_000396]	0.996683	0.876903	1.02413	1.09136
23055	A_23_P347508	C1orf163	NM_023077	Homo sapiens chromosome 1 open reading frame 163 (C1orf163), mRNA [NM_023077]	0.684298	0.622967	0.788936	0.899329
2331	A_23_P34757	GPATC2	NM_018040	Homo sapiens G patch domain containing 2 (GPATC2), mRNA [NM_018040]	0.974312	0.956098	1.50561	1.21196
12592	A_23_P347623	ERO1LB	NM_019891	Homo sapiens ERO1-like beta (S. cerevisiae) (ERO1LB), mRNA [NM_019891]	1.31401	1.31408	0.883533	0.874285
36856	A_23_P348936	CTAGEP	BC036527	Homo sapiens CTAGE family pseudogene, mRNA (cDNA clone MGC:33437 IMAGE:5270059), complete cds. [BC036527]	0.963409	1.10399	1.02115	1.00098
37930	A_23_P34915	ATF3	NM_004024	Homo sapiens activating transcription factor 3 (ATF3), transcript variant 2, mRNA [NM_004024]	3.57072	3.47198	2.55042	2.30732
36251	A_23_P34946	C1orf107	NM_014388	Homo sapiens chromosome 1 open reading frame 107 (C1orf107), mRNA [NM_014388]	1.38669	1.60828	1.00267	1.12972
17652	A_23_P349676	FBXO41	AK055121	Homo sapiens cDNA FLJ30559 fis, clone BRAWH2004095. [AK055121]	1.48886	1.41347	0.838891	0.750133
6959	A_23_P350045	REEP5	NM_005669	Homo sapiens receptor accessory protein 5 (REEP5), mRNA [NM_005669]	1.14832	1.33492	0.747655	0.724145
3726	A_23_P350074	C19orf46	NM_001039876	Homo sapiens hypothetical protein FLJ36445 (FLJ36445), mRNA [NM_001039876]	0.882522	0.954121	0.692933	0.71716
40663	A_23_P350574	FCRLM2	NM_001002901	Homo sapiens Fc receptor-like and mucin-like 2 (FCRLM2), mRNA [NM_001002901]	0.780306	0.846757	0.864282	0.521142
33107	A_23_P350704	PRKAB2	NM_005399	Homo sapiens protein kinase, AMP-activated, beta 2 non-catalytic subunit (PRKAB2), mRNA [NM_005399]	0.832147	0.826527	1.26062	1.29244
1633	A_23_P35082	SESN2	NM_031459	Homo sapiens sestrin 2 (SESN2), mRNA [NM_031459]	1.44593	1.53907	1.08172	1.07347
4652	A_23_P351055	KPNA1	NM_002264	Homo sapiens karyopherin alpha 1 (importin alpha 5) (KPNA1), mRNA [NM_002264]	0.802971	0.915596	0.597098	0.794744
5549	A_23_P351204	KCNQ2	NM_172109	Homo sapiens potassium voltage-gated channel, KQT-like subfamily, member 2 (KCNQ2), transcript variant 5, mRNA [NM_172109]	1.15836	0.884048	0.91578	1.14555
31390	A_23_P352022	M34432	M34432	Human PVT-IGLC fusion protein mRNA, 5' end. [M34432]	0.650645	0.530563	0.714248	0.724038
35658	A_23_P352957	USP36	NM_025090	Homo sapiens ubiquitin specific peptidase 36 (USP36), mRNA [NM_025090]	2.31945	2.49805	1.54233	1.54656
39110	A_23_P353014	CACNA2D4	NM_172364	Homo sapiens calcium channel, voltage-dependent, alpha 2/delta subunit 4 (CACNA2D4), transcript variant 1, mRNA [NM_172364]	0.922439	0.890456	0.652413	0.580626
21672	A_23_P353704	RP5-1022P6.2	NM_019593	Homo sapiens hypothetical protein KIAA1434 (KIAA1434), mRNA [NM_019593]	2.0588	2.04335	1.24474	1.14575
3478	A_23_P35399	ANXA11	NM_145869	Homo sapiens annexin A11 (ANXA11), transcript variant c, mRNA [NM_145869]	0.873516	0.884725	0.967887	0.904282
36383	A_23_P354175	TMEM129	NM_138385	Homo sapiens transmembrane protein 129 (TMEM129), mRNA [NM_138385]	1.05812	0.97089	0.93168	0.72253
11941	A_23_P354193	TBC1D20	NM_144628	Homo sapiens TBC1 domain family, member 20 (TBC1D20), mRNA [NM_144628]	0.64614	0.691227	0.705581	0.466425
3729	A_23_P354208	WDR81	NM_152348	Homo sapiens WD repeat domain 81 (WDR81), mRNA [NM_152348]	1.14104	1.17294	0.690229	0.734025
23437	A_23_P354908	NMNAT2	NM_015039	Homo sapiens nicotinamide nucleotide adenylyltransferase 2 (NMNAT2), transcript variant 1, mRNA [NM_015039]	0.867897	0.812023	0.793927	0.946657
22818	A_23_P355471	TBXA2R	NM_001060	Homo sapiens thromboxane A2 receptor (TBXA2R), transcript variant 2, mRNA [NM_001060]	0.797724	0.542583	1.02603	1.02062
19541	A_23_P355536	USP54	BC110845	Homo sapiens ubiquitin specific peptidase 54, mRNA (cDNA clone IMAGE:6503621), with apparent retained intron. [BC110845]	1.45428	1.32749	0.923698	0.835092
6466	A_23_P356494	SPINK5	NM_006846	Homo sapiens serine peptidase inhibitor, Kazal type 5 (SPINK5), mRNA [NM_006846]	0.9551	0.628973	0.854833	0.688588
24613	A_23_P356581	ROBO3	NM_022370	Homo sapiens roundabout, axon guidance receptor, homolog 3 (Drosophila) (ROBO3), mRNA [NM_022370]	2.11603	2.07973	0.568856	0.684842
100	A_23_P356755	CEBPG	NM_001806	Homo sapiens CCAAT/enhancer binding protein (C/EBP), gamma (CEBPG), mRNA [NM_001806]	1.46558	1.58819	0.775422	0.87568
32727	A_23_P358542	KIFC2	NM_145754	Homo sapiens kinesin family member C2 (KIFC2), mRNA [NM_145754]	0.695468	1.11278	1.48382	1.26682
40805	A_23_P358597	POPDC3	NM_022361	Homo sapiens popeye domain containing 3 (POPDC3), mRNA [NM_022361]	0.929782	0.857379	1.35487	1.27857
7070	A_23_P358709	AHRR	AB033060	Homo sapiens mRNA for KIAA1234 protein, partial cds. [AB033060]	0.964731	0.869861	1.23144	1.23088
2116	A_23_P358917	CYP3A7	NM_000765	Homo sapiens cytochrome P450, family 3, subfamily A, polypeptide 7 (CYP3A7), mRNA [NM_000765]	1.85417	2.20492	0.578829	0.591347
8970	A_23_P358957	CAMKK2	NM_006549	Homo sapiens calcium/calmodulin-dependent protein kinase kinase 2, beta (CAMKK2), transcript variant 1, mRNA [NM_006549]	0.680401	0.715984	1.07224	0.845671
10652	A_23_P359430	NBPF14	NM_015383	Homo sapiens neuroblastoma breakpoint family, member 14 (NBPF14), mRNA [NM_015383]	0.770077	0.94501	1.01669	0.80568
28622	A_23_P359904	PDDC1	NM_182612	Homo sapiens Parkinson disease 7 domain containing 1 (PDDC1), mRNA [NM_182612]	0.930101	0.94814	0.635917	0.582486
2867	A_23_P360215	POLD4	NM_021173	Homo sapiens polymerase (DNA-directed), delta 4 (POLD4), mRNA [NM_021173]	0.971721	1.10316	0.984044	0.984347
28751	A_23_P360626	LOC201164	NM_178836	Homo sapiens similar to CG12314 gene product (LOC201164), mRNA [NM_178836]	1.82052	1.83961	1.04431	1.09504
17012	A_23_P360744	RAG1	NM_000448	Homo sapiens recombination activating gene 1 (RAG1), mRNA [NM_000448]	0.945673	0.78396	0.570297	0.61294
20185	A_23_P36226	BMSC-MCP	NM_032315	Homo sapiens PNC1 protein (BMSC-MCP), mRNA [NM_032315]	1.00021	0.834197	1.10563	0.982675
40614	A_23_P362261	ENST00000260257	ENST00000260257	Homo sapiens cDNA FLJ40164 fis, clone TESTI2015914. [AK097483]	0.990082	0.924391	1.1088	0.923243
24806	A_23_P363399	SLC38A1	NM_030674	Homo sapiens solute carrier family 38, member 1 (SLC38A1), mRNA [NM_030674]	1.09991	1.11619	1.15093	1.08996
7569	A_23_P363426	SRP46	NM_032102	Homo sapiens Splicing factor, arginine/serine-rich, 46kD (SRP46), mRNA [NM_032102]	1.22912	1.22737	1.67222	1.7313
24912	A_23_P363896	C17orf45	NM_152350	Homo sapiens chromosome 17 open reading frame 45 (C17orf45), mRNA [NM_152350]	0.624793	1.05505	1.32165	0.517749
15800	A_23_P363968	C1RL	NM_016546	Homo sapiens complement component 1, r subcomponent-like (C1RL), mRNA [NM_016546]	0.690361	0.686943	1.05947	1.04103
10505	A_23_P36496	RBMS1	NM_016836	Homo sapiens RNA binding motif, single stranded interacting protein 1 (RBMS1), transcript variant 1, mRNA [NM_016836]	0.648494	0.579231	0.805205	0.673583
30010	A_23_P365418	DKFZp762P2111	AK022976	Homo sapiens cDNA FLJ12914 fis, clone NT2RP2004523. [AK022976]	1.42149	1.41041	1.95639	1.87417
6679	A_23_P365610	JUND	X56681	Human junD mRNA. [X56681]	1.55067	1.61447	1.77171	1.75642
13516	A_23_P365685	LIMS3	NM_033514	Homo sapiens LIM and senescent cell antigen-like domains 3 (LIMS3), mRNA [NM_033514]	2.19828	2.2171	0.83808	1.09639
24437	A_23_P365738	ARC	NM_015193	Homo sapiens activity-regulated cytoskeleton-associated protein (ARC), mRNA [NM_015193]	1.19153	1.15759	1.20759	1.44884
20969	A_23_P366216	HIST1H2BH	NM_003524	Homo sapiens histone 1, H2bh (HIST1H2BH), mRNA [NM_003524]	1.05293	1.31394	2.0726	1.90351
19103	A_23_P366366	SCRN1	NM_014766	Homo sapiens secernin 1 (SCRN1), mRNA [NM_014766]	0.690879	0.736259	0.776923	0.670319
26624	A_23_P368558	ENST00000186436	ENST00000186436	Human mRNA for KIAA0257 gene, partial cds. [D87446]	1.18846	1.17666	0.80047	0.956325
36346	A_23_P368909	LOC283487	NM_178514	Homo sapiens hypothetical protein LOC283487 (LOC283487), mRNA [NM_178514]	1.78582	1.92421	0.818153	0.676785
3026	A_23_P368934	KIAA1545	AB046765	Homo sapiens mRNA for KIAA1545 protein, partial cds. [AB046765]	1.54531	1.63206	1.17505	1.13892
10476	A_23_P369343	KLK8	NM_144505	Homo sapiens kallikrein 8 (neuropsin/ovasin) (KLK8), transcript variant 2, mRNA [NM_144505]	1.94401	2.19266	2.63465	2.55983
27187	A_23_P369634	C8orf73	AF289596	Homo sapiens clone pp7882 unknown mRNA. [AF289596]	0.771159	0.694619	1.48695	1.44133
25535	A_23_P369899	TMEM158	NM_015444	Homo sapiens transmembrane protein 158 (TMEM158), mRNA [NM_015444]	0.931072	0.891456	1.07506	1.14706
26578	A_23_P370035	WDR21A	NM_181340	Homo sapiens WD repeat domain 21A (WDR21A), transcript variant 2, mRNA [NM_181340]	1.36306	1.2582	0.672343	0.675789
34800	A_23_P370635	MBOAT2	NM_138799	Homo sapiens membrane bound O-acyltransferase domain containing 2 (MBOAT2), mRNA [NM_138799]	1.63239	1.56402	0.875265	0.771646
3731	A_23_P370682	BATF2	NM_138456	Homo sapiens basic leucine zipper transcription factor, ATF-like 2 (BATF2), mRNA [NM_138456]	1.54958	1.52362	0.529727	0.743981
2916	A_23_P371039	NTSR1	NM_002531	Homo sapiens neurotensin receptor 1 (high affinity) (NTSR1), mRNA [NM_002531]	1.84907	2.02036	2.26343	2.16848
40512	A_23_P372234	CA12	NM_001218	Homo sapiens carbonic anhydrase XII (CA12), transcript variant 1, mRNA [NM_001218]	0.753577	1.02474	0.837387	1.05788
11193	A_23_P373927	TXNDC4	NM_015051	Homo sapiens thioredoxin domain containing 4 (endoplasmic reticulum) (TXNDC4), mRNA [NM_015051]	0.953831	1.0346	0.649097	0.569763
27297	A_23_P374389	PWWP2	NM_138499	Homo sapiens PWWP domain containing 2 (PWWP2), mRNA [NM_138499]	0.631545	0.662137	0.61901	0.751601
24341	A_23_P374782	SH3KBP1	NM_031892	Homo sapiens SH3-domain kinase binding protein 1 (SH3KBP1), transcript variant 1, mRNA [NM_031892]	1.09032	0.931777	0.508713	0.670913
15754	A_23_P37484	CHSY1	NM_014918	Homo sapiens carbohydrate (chondroitin) synthase 1 (CHSY1), mRNA [NM_014918]	0.912341	0.905348	0.555564	0.633911
37257	A_23_P374862	CD55	NM_000574	Homo sapiens CD55 molecule, decay accelerating factor for complement (Cromer blood group) (CD55), mRNA [NM_000574]	2.44499	2.36157	0.717089	0.69799
26190	A_23_P37569	MAN2A2	NM_006122	Homo sapiens mannosidase, alpha, class 2A, member 2 (MAN2A2), mRNA [NM_006122]	0.854617	0.928524	0.724886	0.71776
289	A_23_P37623	GOLGA8A	NM_181077	Homo sapiens golgi autoantigen, golgin subfamily a, 8A (GOLGA8A), mRNA [NM_181077]	1.09675	1.16477	1.91401	1.90351
38419	A_23_P376591	CLYBL	NM_206808	Homo sapiens citrate lyase beta like (CLYBL), transcript variant 2, mRNA [NM_206808]	1.40061	1.34995	1.47551	1.59469
25494	A_23_P377004	LOC654434	AF130050	Homo sapiens clone FLB3442 PRO0872 mRNA, complete cds. [AF130050]	0.909643	0.9521	0.650576	0.666835
28708	A_23_P377888	KIAA1018	NM_014967	Homo sapiens KIAA1018 (KIAA1018), mRNA [NM_014967]	0.845345	0.907175	0.725207	0.735038
5236	A_23_P379026	GTPBP2	NM_019096	Homo sapiens GTP binding protein 2 (GTPBP2), mRNA [NM_019096]	1.09127	1.03857	0.955955	0.852501
15540	A_23_P37983	MT1B	NM_005947	Homo sapiens metallothionein 1B (functional) (MT1B), mRNA [NM_005947]	1.69124	1.66114	1.26712	1.20162
16312	A_23_P380076	ZBTB38	BC072415	Homo sapiens cDNA clone IMAGE:6168734. [BC072415]	1.56431	1.60638	0.652726	0.535417
4834	A_23_P380092	TXNDC4	NM_015051	Homo sapiens thioredoxin domain containing 4 (endoplasmic reticulum) (TXNDC4), mRNA [NM_015051]	0.815843	0.860051	1.06071	1.0105
24538	A_23_P380298	ProSAPiP1	NM_014731	Homo sapiens ProSAPiP1 protein (ProSAPiP1), mRNA [NM_014731]	1.27092	1.18411	1.35516	1.2224
16399	A_23_P380318	EGR4	NM_001965	Homo sapiens early growth response 4 (EGR4), mRNA [NM_001965]	1.7057	1.67727	0.730505	0.685983
12279	A_23_P380614	ATP9A	NM_006045	Homo sapiens ATPase, Class II, type 9A (ATP9A), mRNA [NM_006045]	1.88675	1.99657	0.917135	0.785957
20830	A_23_P380754	PRSS1	NM_002769	Homo sapiens protease, serine, 1 (trypsin 1) (PRSS1), mRNA [NM_002769]	2.4382	2.21758	3.22819	3.10477
738	A_23_P380928	TTLL3	NM_015644	Homo sapiens tubulin tyrosine ligase-like family, member 3 (TTLL3), transcript variant 2, mRNA [NM_015644]	0.520525	0.670299	0.678725	0.844904
12755	A_23_P381261	ADCY4	NM_139247	Homo sapiens adenylate cyclase 4 (ADCY4), mRNA [NM_139247]	1.02605	1.38732	0.75976	0.697304
8765	A_23_P381431	NPL	NM_030769	Homo sapiens N-acetylneuraminate pyruvate lyase (dihydrodipicolinate synthase) (NPL), mRNA [NM_030769]	1.20581	1.14445	1.25352	1.22285
2981	A_23_P38181	GGA3	NM_138619	Homo sapiens golgi associated, gamma adaptin ear containing, ARF binding protein 3 (GGA3), transcript variant long, mRNA [NM_138619]	0.827059	0.914758	0.906231	0.870208
8698	A_23_P381954	EPOR	NM_000121	Homo sapiens erythropoietin receptor (EPOR), mRNA [NM_000121]	1.00124	1.08642	1.36215	1.38745
11924	A_23_P381976	OGT	NM_181672	Homo sapiens O-linked N-acetylglucosamine (GlcNAc) transferase (UDP-N-acetylglucosamine:polypeptide-N-acetylglucosaminyl transferase) (OGT), transcript variant 1, mRNA [NM_181672]	1.01399	0.656512	1.75735	1.63121
38590	A_23_P381979	OGT	NM_181672	Homo sapiens O-linked N-acetylglucosamine (GlcNAc) transferase (UDP-N-acetylglucosamine:polypeptide-N-acetylglucosaminyl transferase) (OGT), transcript variant 1, mRNA [NM_181672]	1.67887	1.71438	1.71183	1.74668
15934	A_23_P382045	TULP4	NM_020245	Homo sapiens tubby like protein 4 (TULP4), transcript variant 1, mRNA [NM_020245]	1.39517	1.33917	1.11444	0.996495
11925	A_23_P383910	KIAA1191	NM_020444	Homo sapiens KIAA1191 (KIAA1191), mRNA [NM_020444]	1.0844	1.07905	0.961228	0.910375
32683	A_23_P384405	EXTL3	NM_001440	Homo sapiens exostoses (multiple)-like 3 (EXTL3), mRNA [NM_001440]	0.602591	0.684193	0.513182	0.716749
39127	A_23_P384748	PLEKHH2	NM_172069	Homo sapiens pleckstrin homology domain containing, family H (with MyTH4 domain) member 2 (PLEKHH2), mRNA [NM_172069]	1.12607	1.04742	0.971468	0.814101
8039	A_23_P38864	RABAC1	NM_006423	Homo sapiens Rab acceptor 1 (prenylated) (RABAC1), mRNA [NM_006423]	1.35357	1.42089	1.8338	1.81599
21942	A_23_P38887	EIF3S4	NM_003755	Homo sapiens eukaryotic translation initiation factor 3, subunit 4 delta, 44kDa (EIF3S4), mRNA [NM_003755]	0.903606	0.696989	1.10862	1.19873
28301	A_23_P388900	SLC22A15	NM_018420	Homo sapiens solute carrier family 22 (organic cation transporter), member 15 (SLC22A15), mRNA [NM_018420]	2.71218	2.57869	1.01118	1.0496
24265	A_23_P38894	FLJ11286	NM_018381	Homo sapiens hypothetical protein FLJ11286 (FLJ11286), mRNA [NM_018381]	0.874306	0.956741	1.12576	1.03092
1706	A_23_P389987	TLX2	NM_016170	Homo sapiens T-cell leukemia homeobox 2 (TLX2), mRNA [NM_016170]	0.566028	0.742783	1.18447	1.18778
39658	A_23_P390445	PPP1R1C	XM_933439	PREDICTED: Homo sapiens protein phosphatase 1, regulatory (inhibitor) subunit 1C, transcript variant 5 (PPP1R1C), mRNA [XM_933439]	1.22389	1.49942	0.917356	1.11644
11642	A_23_P390528	DUSP8	NM_004420	Homo sapiens dual specificity phosphatase 8 (DUSP8), mRNA [NM_004420]	1.59758	1.57217	1.10065	1.16048
23265	A_23_P390596	PSKH1	NM_006742	Homo sapiens protein serine kinase H1 (PSKH1), mRNA [NM_006742]	1.18282	1.15973	1.25117	1.26791
36803	A_23_P391344	RASGEF1A	NM_145313	Homo sapiens RasGEF domain family, member 1A (RASGEF1A), mRNA [NM_145313]	3.49751	3.61661	2.54435	2.14423
2188	A_23_P391980	CMTM4	NM_181521	Homo sapiens CKLF-like MARVEL transmembrane domain containing 4 (CMTM4), transcript variant 2, mRNA [NM_181521]	0.974042	0.911645	1.64899	1.58228
32607	A_23_P39202	C19orf33	NM_033520	Homo sapiens chromosome 19 open reading frame 33 (C19orf33), mRNA [NM_033520]	0.844969	0.701124	0.998298	1.00222
28076	A_23_P392126	LOC201229	AK055808	Homo sapiens cDNA FLJ31246 fis, clone KIDNE2005266. [AK055808]	1.16346	1.50709	0.843044	0.70958
2510	A_23_P39237	ZFP36	NM_003407	Homo sapiens zinc finger protein 36, C3H type, homolog (mouse) (ZFP36), mRNA [NM_003407]	1.03636	1.32107	0.965184	0.8416
1283	A_23_P392544	CTAGE3	AF338231	Homo sapiens CTAGE-3 protein mRNA, complete cds. [AF338231]	0.593567	0.727188	0.810639	0.865078
12580	A_23_P393627	KLF14	NM_138693	Homo sapiens Kruppel-like factor 14 (KLF14), mRNA [NM_138693]	0.927025	1.05659	0.912142	0.992928
30406	A_23_P394154	PDE8A	NM_173457	Homo sapiens phosphodiesterase 8A (PDE8A), transcript variant 5, mRNA [NM_173457]	1.07749	1.09817	0.927407	0.936256
27382	A_23_P395111	AK025947	AK025947	Homo sapiens cDNA: FLJ22294 fis, clone HRC04426. [AK025947]	0.986749	0.953352	1.27138	1.32671
9341	A_23_P395566	FBXO31	NM_024735	Homo sapiens F-box protein 31 (FBXO31), mRNA [NM_024735]	1.48012	1.60731	0.915404	0.975657
18198	A_23_P395595	FNBP4	NM_015308	Homo sapiens formin binding protein 4 (FNBP4), mRNA [NM_015308]	1.17809	1.25273	0.855403	0.733403
12834	A_23_P396981	CCDC66	NM_001012506	Homo sapiens coiled-coil domain containing 66 (CCDC66), mRNA [NM_001012506]	0.633435	0.734456	0.695258	0.752732
601	A_23_P39718	FEZ2	NM_005102	Homo sapiens fasciculation and elongation protein zeta 2 (zygin II) (FEZ2), transcript variant 1, mRNA [NM_005102]	1.10183	1.12643	0.61214	0.687302
27278	A_23_P397455	ACVR1C	NM_145259	Homo sapiens activin A receptor, type IC (ACVR1C), mRNA [NM_145259]	0.765678	0.791494	0.973691	1.03164
5646	A_23_P397543	LOC285908	NM_181722	Homo sapiens hypothetical protein LOC285908 (LOC285908), mRNA [NM_181722]	1.10828	1.17664	0.884713	0.835505
23020	A_23_P397969	FOXK2	NM_004514	Homo sapiens forkhead box K2 (FOXK2), mRNA [NM_004514]	0.639014	0.558095	0.971887	1.03077
19421	A_23_P398172	KIAA1411	NM_020819	Homo sapiens KIAA1411 (KIAA1411), mRNA [NM_020819]	0.786904	0.813151	0.676216	0.574197
6321	A_23_P398372	CR602592	CR602592	full-length cDNA clone CS0DK008YK08 of HeLa cells Cot 25-normalized of Homo sapiens (human). [CR602592]	0.763644	0.629582	1.26092	1.09454
19816	A_23_P399078	TIMP3	NM_000362	Homo sapiens TIMP metallopeptidase inhibitor 3 (Sorsby fundus dystrophy, pseudoinflammatory) (TIMP3), mRNA [NM_000362]	2.18815	1.6524	1.07221	0.922418
4271	A_23_P39925	DYSF	NM_003494	Homo sapiens dysferlin, limb girdle muscular dystrophy 2B (autosomal recessive) (DYSF), mRNA [NM_003494]	1.52545	1.60051	0.759351	0.962427
830	A_23_P399251	NBPF4	NM_152488	Homo sapiens neuroblastoma breakpoint family, member 4 (NBPF4), mRNA [NM_152488]	1.15845	1.05891	1.08663	0.890802
9836	A_23_P39971	C2orf30	NM_015701	Homo sapiens chromosome 2 open reading frame 30 (C2orf30), mRNA [NM_015701]	1.33921	1.45798	0.631595	0.62296
3099	A_23_P400847	IDS	NM_000202	Homo sapiens iduronate 2-sulfatase (Hunter syndrome) (IDS), transcript variant 1, mRNA [NM_000202]	0.604718	1.02693	0.573377	0.648321
40625	A_23_P401076	SUSD3	NM_145006	Homo sapiens sushi domain containing 3 (SUSD3), mRNA [NM_145006]	0.940867	1.04371	0.873734	0.772435
26248	A_23_P401106	PDE2A	NM_002599	Homo sapiens phosphodiesterase 2A, cGMP-stimulated (PDE2A), mRNA [NM_002599]	1.71344	1.57823	1.12788	1.13978
19599	A_23_P401472	CHRM3	NM_000740	Homo sapiens cholinergic receptor, muscarinic 3 (CHRM3), mRNA [NM_000740]	0.776597	0.614844	0.810089	0.885358
8686	A_23_P402899	SLFN5	NM_144975	Homo sapiens schlafen family member 5 (SLFN5), mRNA [NM_144975]	2.0139	1.96882	1.46781	1.25494
2284	A_23_P40347	HM13	NM_178580	Homo sapiens histocompatibility (minor) 13 (HM13), transcript variant 2, mRNA [NM_178580]	1.13974	1.33109	1.37861	1.36661
19588	A_23_P404108	KIAA1128	NM_018999	Homo sapiens KIAA1128 (KIAA1128), mRNA [NM_018999]	1.2428	1.16605	0.674302	0.557523
5584	A_23_P404667	BIK	NM_001197	Homo sapiens BCL2-interacting killer (apoptosis-inducing) (BIK), mRNA [NM_001197]	1.28521	1.43216	0.778489	0.861135
7119	A_23_P40470	H2BFS	NM_017445	Homo sapiens H2B histone family, member S (H2BFS), mRNA [NM_017445]	0.790203	0.737837	1.19618	1.23168
32603	A_23_P404871	ERGIC1	NM_001031711	Homo sapiens endoplasmic reticulum-golgi intermediate compartment (ERGIC) 1 (ERGIC1), transcript variant 1, mRNA [NM_001031711]	0.580065	0.662571	0.848502	0.734948
5163	A_23_P405161	C7orf33	NM_145304	Homo sapiens chromosome 7 open reading frame 33 (C7orf33), mRNA [NM_145304]	0.719533	0.655228	2.0596	2.16601
38049	A_23_P405754	CACNB1	NM_000723	Homo sapiens calcium channel, voltage-dependent, beta 1 subunit (CACNB1), transcript variant 1, mRNA [NM_000723]	1.53698	1.697	1.42002	1.49443
11112	A_23_P405761	RRAS2	NM_012250	Homo sapiens related RAS viral (r-ras) oncogene homolog 2 (RRAS2), mRNA [NM_012250]	1.05359	1.13534	1.05976	0.919555
21081	A_23_P405794	NAGS	NM_153006	Homo sapiens N-acetylglutamate synthase (NAGS), mRNA [NM_153006]	0.86704	0.379978	0.870893	0.792796
17326	A_23_P406131	TMEM159	NM_020422	Homo sapiens transmembrane protein 159 (TMEM159), mRNA [NM_020422]	3.12226	2.81934	1.46044	1.38509
27328	A_23_P406187	NAGS	NM_153006	Homo sapiens N-acetylglutamate synthase (NAGS), mRNA [NM_153006]	1.39709	1.44014	1.73876	1.66851
36710	A_23_P406957	WDR85	NM_138778	Homo sapiens WD repeat domain 85 (WDR85), mRNA [NM_138778]	0.581615	0.631193	0.895268	0.983638
571	A_23_P407684	ZNF598	NM_178167	Homo sapiens zinc finger protein 598 (ZNF598), mRNA [NM_178167]	0.605627	0.610765	0.603978	0.624053
33732	A_23_P408455	SLC25A36	AL049246	Homo sapiens mRNA; cDNA DKFZp564C053 (from clone DKFZp564C053). [AL049246]	0.604781	0.657259	0.967975	0.931474
10982	A_23_P409386	SLC25A22	NM_024698	Homo sapiens solute carrier family 25 (mitochondrial carrier: glutamate), member 22 (SLC25A22), mRNA [NM_024698]	1.31212	1.1791	1.24639	1.05699
26581	A_23_P409516	FAM122A	NM_138333	Homo sapiens family with sequence similarity 122A (FAM122A), mRNA [NM_138333]	0.814114	0.709276	0.570738	0.748228
29735	A_23_P41025	GNL3	NM_014366	Homo sapiens guanine nucleotide binding protein-like 3 (nucleolar) (GNL3), transcript variant 1, mRNA [NM_014366]	0.808392	0.852702	0.546274	0.749326
7788	A_23_P411296	CEBPB	NM_005194	Homo sapiens CCAAT/enhancer binding protein (C/EBP), beta (CEBPB), mRNA [NM_005194]	1.81785	1.93153	1.259	1.16352
7788	A_23_P411296	CEBPB	NM_005194	Homo sapiens CCAAT/enhancer binding protein (C/EBP), beta (CEBPB), mRNA [NM_005194]	1.79137	1.8806	1.22884	1.18421
7788	A_23_P411296	CEBPB	NM_005194	Homo sapiens CCAAT/enhancer binding protein (C/EBP), beta (CEBPB), mRNA [NM_005194]	1.8603	1.69279	1.24645	1.15455
7788	A_23_P411296	CEBPB	NM_005194	Homo sapiens CCAAT/enhancer binding protein (C/EBP), beta (CEBPB), mRNA [NM_005194]	1.81833	1.7787	1.33896	1.14631
7788	A_23_P411296	CEBPB	NM_005194	Homo sapiens CCAAT/enhancer binding protein (C/EBP), beta (CEBPB), mRNA [NM_005194]	1.78964	1.66927	1.34287	1.20671
7788	A_23_P411296	CEBPB	NM_005194	Homo sapiens CCAAT/enhancer binding protein (C/EBP), beta (CEBPB), mRNA [NM_005194]	1.77104	1.81331	1.21112	1.22449
7788	A_23_P411296	CEBPB	NM_005194	Homo sapiens CCAAT/enhancer binding protein (C/EBP), beta (CEBPB), mRNA [NM_005194]	1.80629	1.73985	1.16053	1.2366
7788	A_23_P411296	CEBPB	NM_005194	Homo sapiens CCAAT/enhancer binding protein (C/EBP), beta (CEBPB), mRNA [NM_005194]	1.72765	1.86774	1.17717	1.16855
7788	A_23_P411296	CEBPB	NM_005194	Homo sapiens CCAAT/enhancer binding protein (C/EBP), beta (CEBPB), mRNA [NM_005194]	1.69832	1.64393	1.28529	1.22133
7788	A_23_P411296	CEBPB	NM_005194	Homo sapiens CCAAT/enhancer binding protein (C/EBP), beta (CEBPB), mRNA [NM_005194]	1.69973	1.68523	1.30697	1.14504
16824	A_23_P411922	PRPF40B	NM_012272	Homo sapiens PRP40 pre-mRNA processing factor 40 homolog B (S. cerevisiae) (PRPF40B), transcript variant 2, mRNA [NM_012272]	1.31245	1.21189	1.48621	1.53728
12108	A_23_P412577	ANKRD29	NM_173505	Homo sapiens ankyrin repeat domain 29 (ANKRD29), mRNA [NM_173505]	1.64685	1.4584	1.35959	1.3936
37617	A_23_P413285	KIAA1345	AB037766	Homo sapiens mRNA for KIAA1345 protein, partial cds. [AB037766]	0.744827	0.48082	0.913094	0.644053
11273	A_23_P41344	EREG	NM_001432	Homo sapiens epiregulin (EREG), mRNA [NM_001432]	1.93771	1.84471	1.52125	1.57271
23023	A_23_P41380	ABCE1	NM_002940	Homo sapiens ATP-binding cassette, sub-family E (OABP), member 1 (ABCE1), transcript variant 1, mRNA [NM_002940]	0.675686	0.604312	1.25415	1.17652
9726	A_23_P413923	DMRTA1	NM_022160	Homo sapiens DMRT-like family A1 (DMRTA1), mRNA [NM_022160]	1.48577	1.4001	0.808983	0.961068
19636	A_23_P414343	MT1H	NM_005951	Homo sapiens metallothionein 1H (MT1H), mRNA [NM_005951]	1.82753	1.76115	1.30473	1.26842
2994	A_23_P414895	TTC17	NM_018259	Homo sapiens tetratricopeptide repeat domain 17 (TTC17), mRNA [NM_018259]	0.963473	1.08814	2.0118	1.99479
29103	A_23_P414899	TTC17	NM_018259	Homo sapiens tetratricopeptide repeat domain 17 (TTC17), mRNA [NM_018259]	0.877423	0.914073	1.4328	1.61548
38121	A_23_P415006	RAB11FIP5	NM_015470	Homo sapiens RAB11 family interacting protein 5 (class I) (RAB11FIP5), mRNA [NM_015470]	1.36186	1.41593	0.826871	0.868998
28715	A_23_P415401	KLF9	NM_001206	Homo sapiens Kruppel-like factor 9 (KLF9), mRNA [NM_001206]	1.74256	1.726	1.74934	1.86839
3077	A_23_P415510	LAD1	NM_005558	Homo sapiens ladinin 1 (LAD1), mRNA [NM_005558]	1.07684	1.39805	0.720594	0.747749
5131	A_23_P41716	GNB2L1	NM_006098	Homo sapiens guanine nucleotide binding protein (G protein), beta polypeptide 2-like 1 (GNB2L1), mRNA [NM_006098]	0.737182	0.806323	0.657931	0.843964
6443	A_23_P41804	NKD2	NM_033120	Homo sapiens naked cuticle homolog 2 (Drosophila) (NKD2), mRNA [NM_033120]	0.840209	0.650685	0.820453	0.817167
34233	A_23_P418434	ENST00000369572	ENST00000369572	Homo sapiens chromosome 6 open reading frame 164, mRNA (cDNA clone IMAGE:4824064). [BC032824]	0.839059	0.791737	0.603635	0.57927
30955	A_23_P41908	C5orf3	NM_018691	Homo sapiens chromosome 5 open reading frame 3 (C5orf3), mRNA [NM_018691]	0.550386	0.680613	0.723791	0.583456
17795	A_23_P419213	KIAA1407	NM_020817	Homo sapiens KIAA1407 (KIAA1407), mRNA [NM_020817]	1.06057	0.953224	0.969654	0.940139
31034	A_23_P419795	SBF2	NM_030962	Homo sapiens SET binding factor 2 (SBF2), mRNA [NM_030962]	0.904763	0.721303	0.61309	0.580966
33486	A_23_P420942	MT1E	AF495759	Homo sapiens unknown mRNA. [AF495759]	1.75271	1.91721	1.44418	1.54556
8633	A_23_P421323	A_23_P421323	A_23_P421323	Unknown	1.46294	1.47484	1.09426	0.971026
39845	A_23_P42178	HIST1H2BF	NM_003522	Homo sapiens histone 1, H2bf (HIST1H2BF), mRNA [NM_003522]	1.11919	1.23938	1.81013	1.79424
23506	A_23_P422305	SFXN4	AK095295	Homo sapiens cDNA FLJ37976 fis, clone CTONG2010148. [AK095295]	0.671928	0.978374	1.05278	1.01196
17524	A_23_P422724	PPIC	NM_000943	Homo sapiens peptidylprolyl isomerase C (cyclophilin C) (PPIC), mRNA [NM_000943]	0.929586	0.782835	1.11695	0.999308
36563	A_23_P426305	AOC3	NM_003734	Homo sapiens amine oxidase, copper containing 3 (vascular adhesion protein 1) (AOC3), mRNA [NM_003734]	1.25391	1.16829	0.628103	0.774732
7550	A_23_P427075	CTNS	NM_004937	Homo sapiens cystinosis, nephropathic (CTNS), transcript variant 2, mRNA [NM_004937]	0.548624	0.654333	0.959168	0.906424
23150	A_23_P427083	CDRT4	NM_173622	Homo sapiens CMT1A duplicated region transcript 4 (CDRT4), mRNA [NM_173622]	0.785824	0.94419	0.7382	0.831903
13908	A_23_P42718	NFE2L3	NM_004289	Homo sapiens nuclear factor (erythroid-derived 2)-like 3 (NFE2L3), mRNA [NM_004289]	0.786525	0.671226	0.83572	0.893891
7855	A_23_P42738	MGC12966	NM_001037163	Homo sapiens hypothetical protein LOC84792 (MGC12966), mRNA [NM_001037163]	0.784889	0.681883	1.22452	1.16983
21960	A_23_P427703	MT1L	X97261	H.sapiens mRNA for metallothionein isoform 1R. [X97261]	1.65537	1.54655	1.04216	1.106
2348	A_23_P42802	PDIA4	NM_004911	Homo sapiens protein disulfide isomerase family A, member 4 (PDIA4), mRNA [NM_004911]	1.19512	1.17383	2.22184	2.25231
28949	A_23_P428129	CDKN1C	NM_000076	Homo sapiens cyclin-dependent kinase inhibitor 1C (p57, Kip2) (CDKN1C), mRNA [NM_000076]	0.887396	0.881146	0.813025	0.932066
2493	A_23_P428184	HIST1H2AD	NM_021065	Homo sapiens histone 1, H2ad (HIST1H2AD), mRNA [NM_021065]	0.628752	0.762019	1.20109	1.22697
12519	A_23_P428260	STEAP2	NM_152999	Homo sapiens six transmembrane epithelial antigen of the prostate 2 (STEAP2), transcript variant 1, mRNA [NM_152999]	0.917413	1.00592	1.54177	1.54612
33342	A_23_P42829	SND1	NM_014390	Homo sapiens staphylococcal nuclease domain containing 1 (SND1), mRNA [NM_014390]	1.05358	1.12594	0.726973	0.814758
38204	A_23_P42868	IGFBP1	NM_000596	Homo sapiens insulin-like growth factor binding protein 1 (IGFBP1), transcript variant 1, mRNA [NM_000596]	4.27607	4.40179	2.15706	2.15969
26274	A_23_P429461	FUK	NM_145059	Homo sapiens fucokinase (FUK), mRNA [NM_145059]	0.674753	0.488037	0.979857	0.926645
25378	A_23_P429689	FAM44A	NM_148894	Homo sapiens family with sequence similarity 44, member A (FAM44A), mRNA [NM_148894]	0.625576	0.692641	0.660832	0.750551
14017	A_23_P429977	KCNQ1	NM_000218	Homo sapiens potassium voltage-gated channel, KQT-like subfamily, member 1 (KCNQ1), transcript variant 1, mRNA [NM_000218]	1.42298	1.28425	0.773953	0.786252
20514	A_23_P429998	FOSB	NM_006732	Homo sapiens FBJ murine osteosarcoma viral oncogene homolog B (FOSB), mRNA [NM_006732]	1.37298	1.82313	4.00671	3.75781
4466	A_23_P430442	NUFIP2	NM_020772	Homo sapiens nuclear fragile X mental retardation protein interacting protein 2 (NUFIP2), mRNA [NM_020772]	0.807675	0.873235	0.87079	0.787047
31865	A_23_P430818	HSPC159	NM_014181	Homo sapiens HSPC159 protein (HSPC159), mRNA [NM_014181]	1.67019	1.6226	0.771846	0.762236
2216	A_23_P431330	CRIPAK	NM_175918	Homo sapiens cysteine-rich PAK1inhibitor (CRIPAK), mRNA [NM_175918]	0.705755	0.793645	0.726956	0.546872
8048	A_23_P431789	ARF4	NM_001660	Homo sapiens ADP-ribosylation factor 4 (ARF4), mRNA [NM_001660]	1.17658	1.3819	0.930208	0.862293
26922	A_23_P431853	ENST00000361453	ENST00000361453	Homo sapiens cDNA fis, A-COL04217, highly similar to Homo sapiens mitochondrion, NADH dehydrogenase subunit 2. [AK026903]	0.732252	0.743109	1.19314	1.24732
7082	A_23_P431933	CAMKK1	NM_032294	Homo sapiens calcium/calmodulin-dependent protein kinase kinase 1, alpha (CAMKK1), transcript variant 1, mRNA [NM_032294]	0.825435	1.01033	0.952073	0.753704
24658	A_23_P432360	PMM2	NM_000303	Homo sapiens phosphomannomutase 2 (PMM2), mRNA [NM_000303]	0.629452	0.635046	0.905801	0.968372
26681	A_23_P432545	EFCAB4A	NM_173584	Homo sapiens EF-hand calcium binding domain 4A (EFCAB4A), mRNA [NM_173584]	0.825704	0.71136	0.955784	0.99169
12258	A_23_P432610	N4BP1	NM_153029	Homo sapiens Nedd4 binding protein 1 (N4BP1), mRNA [NM_153029]	1.0122	1.02417	1.37973	1.25625
10413	A_23_P43276	GPR124	NM_032777	Homo sapiens G protein-coupled receptor 124 (GPR124), mRNA [NM_032777]	1.55001	1.57995	1.25074	1.23308
27011	A_23_P4353	WSB1	NM_015626	Homo sapiens WD repeat and SOCS box-containing 1 (WSB1), transcript variant 1, mRNA [NM_015626]	0.78472	0.719488	1.05425	1.13361
20475	A_23_P435501	SERINC3	NM_198941	Homo sapiens serine incorporator 3 (SERINC3), transcript variant 2, mRNA [NM_198941]	0.536976	0.776837	0.578213	0.619897
36417	A_23_P435833	FUBP3	NM_003934	Homo sapiens far upstream element (FUSE) binding protein 3 (FUBP3), mRNA [NM_003934]	0.629224	0.881097	0.712838	0.588285
29387	A_23_P436259	ERN1	NM_152461	Homo sapiens endoplasmic reticulum to nucleus signalling 1 (ERN1), transcript variant 2, mRNA [NM_152461]	0.896631	0.685522	0.91684	0.851256
12990	A_23_P436484	ENST00000372821	ENST00000372821	Q6DEY7 (Q6DEY7) MGC89376 protein, partial (38%) [THC2400949]	2.26818	2.22488	2.31059	2.20621
19212	A_23_P43786	LMLN	AL832783	Homo sapiens mRNA; cDNA DKFZp686O177 (from clone DKFZp686O177). [AL832783]	0.740123	0.680014	1.26948	1.03202
881	A_23_P44088	BC064982	BC064982	Homo sapiens cDNA clone IMAGE:2959727, partial cds. [BC064982]	1.4639	1.48494	1.65156	1.52267
14456	A_23_P44366	PRKAG2	NM_016203	Homo sapiens protein kinase, AMP-activated, gamma 2 non-catalytic subunit (PRKAG2), transcript variant a, mRNA [NM_016203]	0.916318	1.0359	1.11881	1.3073
2920	A_23_P44932	EIF2A	NM_032025	Homo sapiens eukaryotic translation initiation factor 2A, 65kDa (EIF2A), mRNA [NM_032025]	1.04099	1.22718	1.00483	1.01489
35546	A_23_P45560	GPR143	NM_000273	Homo sapiens G protein-coupled receptor 143 (GPR143), mRNA [NM_000273]	0.866915	1.08082	0.829804	0.601755
8194	A_23_P45851	HIAT1	NM_033055	Homo sapiens hippocampus abundant transcript 1 (HIAT1), mRNA [NM_033055]	0.657656	0.585924	0.81483	0.690375
26647	A_23_P45940	TFB2M	NM_022366	Homo sapiens transcription factor B2, mitochondrial (TFB2M), mRNA [NM_022366]	0.736659	0.801953	0.818785	0.865217
24016	A_23_P46017	RP11-82K18.3	NM_001008661	Homo sapiens kynurenine aminotransferase III (KAT3), transcript variant 1, mRNA [NM_001008661]	0.534952	0.767545	0.538385	0.801906
11588	A_23_P46390	SYTL1	NM_032872	Homo sapiens synaptotagmin-like 1 (SYTL1), mRNA [NM_032872]	1.89005	1.59924	1.69171	1.71235
32827	A_23_P46604	NPAL3	NM_020448	Homo sapiens NIPA-like domain containing 3 (NPAL3), mRNA [NM_020448]	0.566013	0.821847	0.734504	0.85599
4698	A_23_P46871	SLC29A3	NM_018344	Homo sapiens solute carrier family 29 (nucleoside transporters), member 3 (SLC29A3), mRNA [NM_018344]	0.976432	1.1478	0.89057	0.860028
7320	A_23_P47086	KRTAP5-8	NM_021046	Homo sapiens keratin associated protein 5-8 (KRTAP5-8), mRNA [NM_021046]	0.822015	0.961944	1.07838	1.01386
154	A_23_P47155	PANX1	NM_015368	Homo sapiens pannexin 1 (PANX1), mRNA [NM_015368]	0.813749	1.12781	0.980813	0.790093
8199	A_23_P47226	YIF1A	NM_020470	Homo sapiens Yip1 interacting factor homolog A (S. cerevisiae) (YIF1A), mRNA [NM_020470]	0.923567	0.870589	1.32483	1.15587
6656	A_23_P476	MPZL1	NM_003953	Homo sapiens myelin protein zero-like 1 (MPZL1), transcript variant 1, mRNA [NM_003953]	1.32839	1.38822	1.15175	1.16023
15985	A_23_P47614	PHLDA2	NM_003311	Homo sapiens pleckstrin homology-like domain, family A, member 2 (PHLDA2), mRNA [NM_003311]	1.3701	1.31797	1.00111	0.658629
14661	A_23_P47879	STAT6	NM_003153	Homo sapiens signal transducer and activator of transcription 6, interleukin-4 induced (STAT6), mRNA [NM_003153]	1.25138	1.22159	0.673664	0.619695
3002	A_23_P48029	CLEC4A	NM_016184	Homo sapiens C-type lectin domain family 4, member A (CLEC4A), transcript variant 1, mRNA [NM_016184]	0.512558	0.766873	0.565171	0.654942
22680	A_23_P48056	CKAP4	NM_006825	Homo sapiens cytoskeleton-associated protein 4 (CKAP4), mRNA [NM_006825]	0.826541	0.746401	0.945866	0.587202
19320	A_23_P48416	KIAA1008	NM_014953	Homo sapiens KIAA1008 (KIAA1008), mRNA [NM_014953]	0.735151	0.595572	1.48494	1.45636
1311	A_23_P48637	BG108194	BG108194	BG108194 602280063F1 NIH_MGC_86 Homo sapiens cDNA clone IMAGE:4367799 5', mRNA sequence [BG108194]	0.629	0.783605	0.607927	0.853011
1311	A_23_P48637	BG108194	BG108194	BG108194 602280063F1 NIH_MGC_86 Homo sapiens cDNA clone IMAGE:4367799 5', mRNA sequence [BG108194]	0.581645	0.489785	0.648084	0.756009
1311	A_23_P48637	BG108194	BG108194	BG108194 602280063F1 NIH_MGC_86 Homo sapiens cDNA clone IMAGE:4367799 5', mRNA sequence [BG108194]	0.594826	0.646497	0.693688	0.717999
1311	A_23_P48637	BG108194	BG108194	BG108194 602280063F1 NIH_MGC_86 Homo sapiens cDNA clone IMAGE:4367799 5', mRNA sequence [BG108194]	0.512668	0.624889	0.681572	0.609581
1311	A_23_P48637	BG108194	BG108194	BG108194 602280063F1 NIH_MGC_86 Homo sapiens cDNA clone IMAGE:4367799 5', mRNA sequence [BG108194]	0.448257	0.530536	0.58806	0.580459
1311	A_23_P48637	BG108194	BG108194	BG108194 602280063F1 NIH_MGC_86 Homo sapiens cDNA clone IMAGE:4367799 5', mRNA sequence [BG108194]	0.448072	0.39448	0.47433	0.699382
1311	A_23_P48637	BG108194	BG108194	BG108194 602280063F1 NIH_MGC_86 Homo sapiens cDNA clone IMAGE:4367799 5', mRNA sequence [BG108194]	0.398264	0.222738	0.652014	0.626969
1311	A_23_P48637	BG108194	BG108194	BG108194 602280063F1 NIH_MGC_86 Homo sapiens cDNA clone IMAGE:4367799 5', mRNA sequence [BG108194]	0.414999	0.458852	0.51506	0.498103
1311	A_23_P48637	BG108194	BG108194	BG108194 602280063F1 NIH_MGC_86 Homo sapiens cDNA clone IMAGE:4367799 5', mRNA sequence [BG108194]	0.404528	0.298893	0.624156	0.532002
1311	A_23_P48637	BG108194	BG108194	BG108194 602280063F1 NIH_MGC_86 Homo sapiens cDNA clone IMAGE:4367799 5', mRNA sequence [BG108194]	0.309384	0.401721	0.472262	0.483665
11622	A_23_P48771	C14orf159	NM_024952	Homo sapiens chromosome 14 open reading frame 159 (C14orf159), mRNA [NM_024952]	1.14031	0.975942	1.33495	1.41616
5151	A_23_P48826	RNF36	NM_182985	Homo sapiens ring finger protein 36 (RNF36), transcript variant a, mRNA [NM_182985]	0.533648	0.681722	0.655413	0.811876
2965	A_23_P48886	ADAM10	NM_001110	Homo sapiens ADAM metallopeptidase domain 10 (ADAM10), mRNA [NM_001110]	0.950967	0.863415	0.651304	0.675581
1410	A_23_P48897	CCPG1	AF011794	Homo sapiens cell cycle progression restoration 8 protein (CPR8) mRNA, complete cds. [AF011794]	2.59977	2.6369	1.99543	2.09646
1410	A_23_P48897	CCPG1	AF011794	Homo sapiens cell cycle progression restoration 8 protein (CPR8) mRNA, complete cds. [AF011794]	2.54538	2.61786	1.86119	1.86871
1410	A_23_P48897	CCPG1	AF011794	Homo sapiens cell cycle progression restoration 8 protein (CPR8) mRNA, complete cds. [AF011794]	2.5077	2.57093	1.878	2.0342
1410	A_23_P48897	CCPG1	AF011794	Homo sapiens cell cycle progression restoration 8 protein (CPR8) mRNA, complete cds. [AF011794]	2.55851	2.53826	2.10001	1.94692
1410	A_23_P48897	CCPG1	AF011794	Homo sapiens cell cycle progression restoration 8 protein (CPR8) mRNA, complete cds. [AF011794]	2.45832	2.41579	1.98963	1.90966
1410	A_23_P48897	CCPG1	AF011794	Homo sapiens cell cycle progression restoration 8 protein (CPR8) mRNA, complete cds. [AF011794]	2.23193	2.24154	1.90812	1.94546
1410	A_23_P48897	CCPG1	AF011794	Homo sapiens cell cycle progression restoration 8 protein (CPR8) mRNA, complete cds. [AF011794]	2.58136	2.39231	2.08166	2.0122
1410	A_23_P48897	CCPG1	AF011794	Homo sapiens cell cycle progression restoration 8 protein (CPR8) mRNA, complete cds. [AF011794]	2.3344	2.4482	2.0133	1.83006
1410	A_23_P48897	CCPG1	AF011794	Homo sapiens cell cycle progression restoration 8 protein (CPR8) mRNA, complete cds. [AF011794]	2.31899	2.42728	1.92199	1.88967
1410	A_23_P48897	CCPG1	AF011794	Homo sapiens cell cycle progression restoration 8 protein (CPR8) mRNA, complete cds. [AF011794]	2.44358	2.36394	1.98503	1.91215
24777	A_23_P49155	CDH3	NM_001793	Homo sapiens cadherin 3, type 1, P-cadherin (placental) (CDH3), mRNA [NM_001793]	1.6777	1.71843	1.4309	1.23458
7259	A_23_P49610	MGC14376	NM_032895	Homo sapiens hypothetical protein MGC14376 (MGC14376), transcript variant 1, mRNA [NM_032895]	3.22099	3.43699	2.19444	2.13859
29317	A_23_P500000	SCEL	NM_144777	Homo sapiens sciellin (SCEL), transcript variant 2, mRNA [NM_144777]	3.67999	3.63736	3.23017	3.31553
11760	A_23_P50020	COG1	NM_018714	Homo sapiens component of oligomeric golgi complex 1 (COG1), mRNA [NM_018714]	0.785608	0.477488	0.628824	0.530843
35220	A_23_P500381	HTR7	NM_019859	Homo sapiens 5-hydroxytryptamine (serotonin) receptor 7 (adenylate cyclase-coupled) (HTR7), transcript variant d, mRNA [NM_019859]	0.927298	0.946617	0.699751	0.729267
23434	A_23_P500861	SYNE1	NM_182961	Homo sapiens spectrin repeat containing, nuclear envelope 1 (SYNE1), transcript variant longest, mRNA [NM_182961]	2.0003	1.80948	0.667549	0.573655
34628	A_23_P501849	RPL13	NM_033251	Homo sapiens ribosomal protein L13 (RPL13), transcript variant 2, mRNA [NM_033251]	1.26648	1.2889	1.34852	1.23069
16426	A_23_P502035	GALT	NM_000155	Homo sapiens galactose-1-phosphate uridylyltransferase (GALT), mRNA [NM_000155]	1.15044	1.11387	0.795302	0.682426
4373	A_23_P502336	EMR2	NM_013447	Homo sapiens egf-like module containing, mucin-like, hormone receptor-like 2 (EMR2), transcript variant 1, mRNA [NM_013447]	0.555212	0.757016	1.27494	1.29382
34114	A_23_P502553	TRIM35	NM_171982	Homo sapiens tripartite motif-containing 35 (TRIM35), transcript variant 2, mRNA [NM_171982]	1.61718	1.43857	0.98767	0.919148
6586	A_23_P502930	FASTK	NM_006712	Homo sapiens Fas-activated serine/threonine kinase (FASTK), transcript variant 1, mRNA [NM_006712]	0.734858	0.820453	0.612991	0.572592
26869	A_23_P50368	OSCAR	NM_206818	Homo sapiens osteoclast-associated receptor (OSCAR), transcript variant 1, mRNA [NM_206818]	2.20906	2.18092	2.04113	2.02532
35050	A_23_P50504	FTL	NM_000146	Homo sapiens ferritin, light polypeptide (FTL), mRNA [NM_000146]	0.637276	0.681355	1.07711	1.01853
8433	A_23_P50946	RAMP1	NM_005855	Homo sapiens receptor (calcitonin) activity modifying protein 1 (RAMP1), mRNA [NM_005855]	0.599796	0.740839	1.27836	1.30154
31393	A_23_P51105	CRIM1	NM_016441	Homo sapiens cysteine rich transmembrane BMP regulator 1 (chordin-like) (CRIM1), mRNA [NM_016441]	0.902259	1.09536	0.895861	0.628359
13681	A_23_P51136	RHOB	NM_004040	Homo sapiens ras homolog gene family, member B (RHOB), mRNA [NM_004040]	0.610256	0.607296	0.808457	1.04833
4942	A_23_P5131	ISYNA1	NM_016368	Homo sapiens myo-inositol 1-phosphate synthase A1 (ISYNA1), mRNA [NM_016368]	0.560209	0.764685	0.7492	0.803422
14157	A_23_P5163	ATP13A1	NM_020410	Homo sapiens ATPase type 13A1 (ATP13A1), mRNA [NM_020410]	0.484187	0.724711	0.977669	1.22161
26225	A_23_P51660	MUTYH	NM_012222	Homo sapiens mutY homolog (E. coli) (MUTYH), mRNA [NM_012222]	0.845353	0.683851	0.828199	0.890188
8266	A_23_P51906	PFDN2	NM_012394	Homo sapiens prefoldin subunit 2 (PFDN2), mRNA [NM_012394]	1.45638	2.19201	0.943888	0.729878
10162	A_23_P5200	NPHS1	NM_004646	Homo sapiens nephrosis 1, congenital, Finnish type (nephrin) (NPHS1), mRNA [NM_004646]	1.4417	1.44257	0.692831	0.753869
38358	A_23_P52101	CYB5R1	NM_016243	Homo sapiens cytochrome b5 reductase 1 (CYB5R1), mRNA [NM_016243]	1.49425	1.71308	1.30652	1.32915
27079	A_23_P5221	ZNF333	NM_032433	Homo sapiens zinc finger protein 333 (ZNF333), mRNA [NM_032433]	0.523743	0.708702	0.926592	0.916384
22031	A_23_P52336	UNC5B	NM_170744	Homo sapiens unc-5 homolog B (C. elegans) (UNC5B), mRNA [NM_170744]	2.59106	2.51375	0.784514	0.676702
27462	A_23_P52986	VWCE	NM_152718	Homo sapiens von Willebrand factor C and EGF domains (VWCE), mRNA [NM_152718]	0.728143	0.796998	1.22736	1.23505
4301	A_23_P53176	FOLR1	NM_016725	Homo sapiens folate receptor 1 (adult) (FOLR1), transcript variant 1, mRNA [NM_016725]	0.485272	0.678978	0.596189	0.584575
29507	A_23_P53247	DTX3	NM_178502	Homo sapiens deltex 3 homolog (Drosophila) (DTX3), mRNA [NM_178502]	0.874808	0.627863	0.726584	0.669449
19029	A_23_P53257	AVIL	BX647344	Homo sapiens mRNA; cDNA DKFZp779O1812 (from clone DKFZp779O1812). [BX647344]	1.06338	0.981277	0.62949	0.57686
26528	A_23_P5339	MGC10993	NM_030577	Homo sapiens hypothetical protein MGC10993 (MGC10993), mRNA [NM_030577]	0.804628	0.744695	0.774705	0.872241
8384	A_23_P53603	ATP2A2	NM_001681	Homo sapiens ATPase, Ca++ transporting, cardiac muscle, slow twitch 2 (ATP2A2), transcript variant 2, mRNA [NM_001681]	0.715745	0.854279	0.945159	0.876297
9315	A_23_P54376	STOML1	NM_004809	Homo sapiens stomatin (EPB72)-like 1 (STOML1), mRNA [NM_004809]	1.6538	1.52641	0.676865	0.615247
36586	A_23_P54597	RSL1D1	NM_015659	Homo sapiens ribosomal L1 domain containing 1 (RSL1D1), mRNA [NM_015659]	0.721285	0.78924	0.67936	0.728219
35525	A_23_P54605	RSL1D1	NM_015659	Homo sapiens ribosomal L1 domain containing 1 (RSL1D1), mRNA [NM_015659]	0.760293	0.767482	0.615351	0.647839
5794	A_23_P54626	CIRH1A	NM_032830	Homo sapiens cirrhosis, autosomal recessive 1A (cirhin) (CIRH1A), mRNA [NM_032830]	1.23595	1.3676	1.00276	1.09007
34754	A_23_P54709	RAB26	NM_014353	Homo sapiens RAB26, member RAS oncogene family (RAB26), mRNA [NM_014353]	0.638566	0.52624	1.15373	0.948835
5702	A_23_P54758	MIR16	NM_016641	Homo sapiens membrane interacting protein of RGS16 (MIR16), mRNA [NM_016641]	0.781971	0.597839	0.939958	0.891358
27961	A_23_P54840	MT1A	NM_005946	Homo sapiens metallothionein 1A (functional) (MT1A), mRNA [NM_005946]	0.896458	0.744631	1.13935	1.01043
16521	A_23_P54918	LDHD	NM_153486	Homo sapiens lactate dehydrogenase D (LDHD), nuclear gene encoding mitochondrial protein, transcript variant 1, mRNA [NM_153486]	1.47689	1.31792	1.07496	1.18321
1336	A_23_P55251	ITGA3	NM_002204	Homo sapiens integrin, alpha 3 (antigen CD49C, alpha 3 subunit of VLA-3 receptor) (ITGA3), transcript variant a, mRNA [NM_002204]	1.1781	1.19206	1.59204	1.48712
22897	A_23_P55564	ZCCHC2	BC006340	Homo sapiens zinc finger, CCHC domain containing 2, mRNA (cDNA clone IMAGE:4079754), complete cds. [BC006340]	0.603134	0.815065	0.715593	0.802011
15862	A_23_P5568	SFT2D3	NM_032740	Homo sapiens SFT2 domain containing 3 (SFT2D3), mRNA [NM_032740]	0.79288	0.788968	0.618951	0.542494
2564	A_23_P5586	MPHOSPH10	NM_005791	Homo sapiens M-phase phosphoprotein 10 (U3 small nucleolar ribonucleoprotein) (MPHOSPH10), mRNA [NM_005791]	1.20695	1.31483	1.09019	1.09175
18429	A_23_P56050	TNNT1	BC107798	Homo sapiens troponin T type 1 (skeletal, slow), mRNA (cDNA clone MGC:104241 IMAGE:4247379), complete cds. [BC107798]	1.67318	1.58201	2.02094	2.03819
12402	A_23_P56069	LSM14A	NM_015578	Homo sapiens LSM14 homolog A (SCD6, S. cerevisiae) (LSM14A), mRNA [NM_015578]	0.893054	0.525098	1.09528	1.01161
18582	A_23_P56703	ENST00000335459	ENST00000335459	Homo sapiens cDNA FLJ46467 fis, clone THYMU3022668. [AK128325]	0.916439	0.832941	1.36197	1.35828
10199	A_23_P56865	DDX18	NM_006773	Homo sapiens DEAD (Asp-Glu-Ala-Asp) box polypeptide 18 (DDX18), mRNA [NM_006773]	0.934725	1.00432	0.710322	0.60177
10199	A_23_P56865	DDX18	NM_006773	Homo sapiens DEAD (Asp-Glu-Ala-Asp) box polypeptide 18 (DDX18), mRNA [NM_006773]	0.85306	0.891705	0.627403	0.57078
10199	A_23_P56865	DDX18	NM_006773	Homo sapiens DEAD (Asp-Glu-Ala-Asp) box polypeptide 18 (DDX18), mRNA [NM_006773]	0.880028	0.895181	0.642209	0.759244
10199	A_23_P56865	DDX18	NM_006773	Homo sapiens DEAD (Asp-Glu-Ala-Asp) box polypeptide 18 (DDX18), mRNA [NM_006773]	0.894467	0.857744	0.625831	0.582059
10199	A_23_P56865	DDX18	NM_006773	Homo sapiens DEAD (Asp-Glu-Ala-Asp) box polypeptide 18 (DDX18), mRNA [NM_006773]	0.814838	0.788854	0.478729	0.488681
10199	A_23_P56865	DDX18	NM_006773	Homo sapiens DEAD (Asp-Glu-Ala-Asp) box polypeptide 18 (DDX18), mRNA [NM_006773]	0.811927	0.753796	0.804246	0.575561
10199	A_23_P56865	DDX18	NM_006773	Homo sapiens DEAD (Asp-Glu-Ala-Asp) box polypeptide 18 (DDX18), mRNA [NM_006773]	0.7438	0.656318	0.740775	0.556082
10199	A_23_P56865	DDX18	NM_006773	Homo sapiens DEAD (Asp-Glu-Ala-Asp) box polypeptide 18 (DDX18), mRNA [NM_006773]	0.76126	0.762415	0.539264	0.550976
10199	A_23_P56865	DDX18	NM_006773	Homo sapiens DEAD (Asp-Glu-Ala-Asp) box polypeptide 18 (DDX18), mRNA [NM_006773]	0.719194	0.777356	0.595232	0.640732
10199	A_23_P56865	DDX18	NM_006773	Homo sapiens DEAD (Asp-Glu-Ala-Asp) box polypeptide 18 (DDX18), mRNA [NM_006773]	0.755694	0.805031	0.49532	0.396338
9229	A_23_P56978	PTK6	NM_005975	Homo sapiens PTK6 protein tyrosine kinase 6 (PTK6), mRNA [NM_005975]	0.985526	1.01264	0.74039	0.806691
2562	A_23_P57089	TMEPAI	NM_020182	Homo sapiens transmembrane, prostate androgen induced RNA (TMEPAI), transcript variant 1, mRNA [NM_020182]	0.777057	0.887459	0.98834	0.967818
7890	A_23_P57521	EIF3S6IP	NM_016091	Homo sapiens eukaryotic translation initiation factor 3, subunit 6 interacting protein (EIF3S6IP), mRNA [NM_016091]	1.10444	1.2989	1.40342	1.27612
8272	A_23_P57709	PCOLCE2	NM_013363	Homo sapiens procollagen C-endopeptidase enhancer 2 (PCOLCE2), mRNA [NM_013363]	0.667475	0.857458	1.05729	1.04861
7122	A_23_P57760	ACPL2	NM_152282	Homo sapiens acid phosphatase-like 2 (ACPL2), transcript variant 1, mRNA [NM_152282]	1.13516	1.1442	1.12106	0.848157
5809	A_23_P57868	ACY1	NM_000666	Homo sapiens aminoacylase 1 (ACY1), mRNA [NM_000666]	0.669499	0.719575	1.42371	1.41253
36005	A_23_P58002	TCTA	NM_022171	Homo sapiens T-cell leukemia translocation altered gene (TCTA), mRNA [NM_022171]	0.969742	0.802493	0.620562	0.599071
37533	A_23_P58390	FLJ39370	NM_152400	Homo sapiens hypothetical protein FLJ39370 (FLJ39370), mRNA [NM_152400]	1.44658	1.48621	0.992878	0.995061
10328	A_23_P58506	ENST00000379969	ENST00000379969	Homo sapiens mRNA; cDNA DKFZp779C185 (from clone DKFZp779C185). [BX538289]	3.07353	3.0028	1.12992	1.19477
26810	A_23_P58538	TIGA1	NM_053000	Homo sapiens TIGA1 (TIGA1), mRNA [NM_053000]	1.5094	2.77557	0.917681	0.974942
6647	A_23_P58835	F2RL1	NM_005242	Homo sapiens coagulation factor II (thrombin) receptor-like 1 (F2RL1), mRNA [NM_005242]	1.2357	0.937962	0.838984	0.729317
19499	A_23_P59045	HIST1H2AE	NM_021052	Homo sapiens histone 1, H2ae (HIST1H2AE), mRNA [NM_021052]	0.829834	0.717832	1.10507	1.2444
14489	A_23_P59069	HIST1H2BO	NM_003527	Homo sapiens histone 1, H2bo (HIST1H2BO), mRNA [NM_003527]	1.25504	1.18913	1.81308	1.73864
14156	A_23_P59261	TPBG	NM_006670	Homo sapiens trophoblast glycoprotein (TPBG), mRNA [NM_006670]	0.614493	0.71602	0.756478	0.739536
22315	A_23_P59268	RANBP9	NM_005493	Homo sapiens RAN binding protein 9 (RANBP9), mRNA [NM_005493]	0.976517	1.00263	0.592012	0.726411
19609	A_23_P59718	SRI	NM_003130	Homo sapiens sorcin (SRI), transcript variant 1, mRNA [NM_003130]	1.48982	1.39334	0.914015	1.06942
7196	A_23_P5983	PLTP	NM_006227	Homo sapiens phospholipid transfer protein (PLTP), transcript variant 1, mRNA [NM_006227]	1.32571	1.32831	2.92428	2.8669
24111	A_23_P60130	MAL2	NM_052886	Homo sapiens mal, T-cell differentiation protein 2 (MAL2), mRNA [NM_052886]	1.02779	1.03167	0.42502	0.757321
2929	A_23_P60166	DEPDC6	NM_022783	Homo sapiens DEP domain containing 6 (DEPDC6), mRNA [NM_022783]	0.859724	0.971116	0.718716	0.51536
6423	A_23_P60286	EIF4B	NM_001417	Homo sapiens eukaryotic translation initiation factor 4B (EIF4B), mRNA [NM_001417]	0.719196	0.748692	0.94249	0.999748
29260	A_23_P60499	ZNF462	NM_021224	Homo sapiens zinc finger protein 462 (ZNF462), mRNA [NM_021224]	1.40868	1.48675	0.844	0.703384
20376	A_23_P60683	STK24	NM_003576	Homo sapiens serine/threonine kinase 24 (STE20 homolog, yeast) (STK24), transcript variant 1, mRNA [NM_003576]	0.897238	0.790134	0.607383	0.801282
20893	A_23_P60933	MT1G	NM_005950	Homo sapiens metallothionein 1G (MT1G), mRNA [NM_005950]	1.73601	1.55571	1.22112	1.16548
7398	A_23_P6099	PLCB1	NM_015192	Homo sapiens phospholipase C, beta 1 (phosphoinositide-specific) (PLCB1), transcript variant 1, mRNA [NM_015192]	0.695866	0.801747	0.712155	0.80901
37138	A_23_P61945	MITF	NM_198159	Homo sapiens microphthalmia-associated transcription factor (MITF), transcript variant 1, mRNA [NM_198159]	0.79679	0.478783	0.594133	1.00997
7542	A_23_P62583	MEGF6	NM_001409	Homo sapiens multiple EGF-like-domains 6 (MEGF6), mRNA [NM_001409]	1.02922	1.1252	0.651322	0.618656
40547	A_23_P62840	YRDC	NM_024640	Homo sapiens yrdC domain containing (E. coli) (YRDC), mRNA [NM_024640]	1.0809	1.20518	0.792444	0.61944
11336	A_23_P62907	ATF6	NM_007348	Homo sapiens activating transcription factor 6 (ATF6), mRNA [NM_007348]	1.30721	1.38401	1.16114	1.15434
12183	A_23_P63243	C1orf43	NM_138740	Homo sapiens chromosome 1 open reading frame 43 (C1orf43), transcript variant 2, mRNA [NM_138740]	0.882632	0.906649	0.790908	0.789286
8564	A_23_P63798	KLF6	NM_001300	Homo sapiens Kruppel-like factor 6 (KLF6), transcript variant 2, mRNA [NM_001300]	1.52982	1.66201	1.8663	1.86422
6857	A_23_P63825	GOT1	NM_002079	Homo sapiens glutamic-oxaloacetic transaminase 1, soluble (aspartate aminotransferase 1) (GOT1), mRNA [NM_002079]	1.05472	1.29949	0.692531	0.60115
15847	A_23_P63847	SUPV3L1	NM_003171	Homo sapiens suppressor of var1, 3-like 1 (S. cerevisiae) (SUPV3L1), mRNA [NM_003171]	0.695928	0.809744	0.974981	0.706729
1161	A_23_P63896	FAS	NM_000043	Homo sapiens Fas (TNF receptor superfamily, member 6) (FAS), transcript variant 1, mRNA [NM_000043]	0.750679	0.683515	0.906393	0.937746
1161	A_23_P63896	FAS	NM_000043	Homo sapiens Fas (TNF receptor superfamily, member 6) (FAS), transcript variant 1, mRNA [NM_000043]	0.46559	0.385652	0.955518	0.629174
1161	A_23_P63896	FAS	NM_000043	Homo sapiens Fas (TNF receptor superfamily, member 6) (FAS), transcript variant 1, mRNA [NM_000043]	0.501776	0.51016	0.799856	0.935972
1161	A_23_P63896	FAS	NM_000043	Homo sapiens Fas (TNF receptor superfamily, member 6) (FAS), transcript variant 1, mRNA [NM_000043]	0.592169	0.637472	1.08848	0.930046
1161	A_23_P63896	FAS	NM_000043	Homo sapiens Fas (TNF receptor superfamily, member 6) (FAS), transcript variant 1, mRNA [NM_000043]	0.526522	0.618729	0.896217	0.78256
1161	A_23_P63896	FAS	NM_000043	Homo sapiens Fas (TNF receptor superfamily, member 6) (FAS), transcript variant 1, mRNA [NM_000043]	0.778199	0.540972	0.677058	0.947765
1161	A_23_P63896	FAS	NM_000043	Homo sapiens Fas (TNF receptor superfamily, member 6) (FAS), transcript variant 1, mRNA [NM_000043]	0.587312	0.677252	0.961073	1.22405
1161	A_23_P63896	FAS	NM_000043	Homo sapiens Fas (TNF receptor superfamily, member 6) (FAS), transcript variant 1, mRNA [NM_000043]	0.478565	0.519571	0.910984	1.02112
1161	A_23_P63896	FAS	NM_000043	Homo sapiens Fas (TNF receptor superfamily, member 6) (FAS), transcript variant 1, mRNA [NM_000043]	0.572828	0.414513	0.764193	0.847913
1161	A_23_P63896	FAS	NM_000043	Homo sapiens Fas (TNF receptor superfamily, member 6) (FAS), transcript variant 1, mRNA [NM_000043]	0.373311	0.453162	0.875641	0.590175
15177	A_23_P6413	SELM	NM_080430	Homo sapiens selenoprotein M (SELM), mRNA [NM_080430]	0.608576	0.55415	0.453622	0.730323
33721	A_23_P64247	TTC17	BC033000	Homo sapiens tetratricopeptide repeat domain 17, mRNA (cDNA clone MGC:26168 IMAGE:4830377), complete cds. [BC033000]	1.47119	1.56959	1.83354	1.65982
22996	A_23_P64404	FADS3	NM_021727	Homo sapiens fatty acid desaturase 3 (FADS3), mRNA [NM_021727]	0.825327	1.13215	1.87656	1.83981
24819	A_23_P65230	TMTC4	NM_032813	Homo sapiens transmembrane and tetratricopeptide repeat containing 4 (TMTC4), mRNA [NM_032813]	1.13251	1.04779	1.05183	1.17066
6803	A_23_P6535	BI910665	BI910665	603070430F1 NIH_MGC_118 Homo sapiens cDNA clone IMAGE:5219455 5', mRNA sequence [BI910665]	3.21011	3.42509	1.81146	1.64616
14243	A_23_P65651	WARS	NM_004184	Homo sapiens tryptophanyl-tRNA synthetase (WARS), transcript variant 1, mRNA [NM_004184]	1.90355	1.77141	1.45997	1.41947
27	A_23_P65830	HDDC3	NM_198527	Homo sapiens HD domain containing 3 (HDDC3), mRNA [NM_198527]	0.695207	0.825097	1.35765	1.30499
30725	A_23_P65918	ITPKA	NM_002220	Homo sapiens inositol 1,4,5-trisphosphate 3-kinase A (ITPKA), mRNA [NM_002220]	1.49982	1.44131	0.583073	0.719855
16640	A_23_P65967	FLJ10815	NM_018231	Homo sapiens amino acid transporter (FLJ10815), mRNA [NM_018231]	0.843454	0.767402	1.37602	1.38847
26686	A_23_P66421	NAT9	NM_015654	Homo sapiens N-acetyltransferase 9 (NAT9), mRNA [NM_015654]	1.16426	1.11625	0.797671	0.794709
24604	A_23_P66813	SIRT7	NM_016538	Homo sapiens sirtuin (silent mating type information regulation 2 homolog) 7 (S. cerevisiae) (SIRT7), mRNA [NM_016538]	1.103	1.24777	0.61196	0.676788
24548	A_23_P67228	SNAPC2	NM_003083	Homo sapiens small nuclear RNA activating complex, polypeptide 2, 45kDa (SNAPC2), mRNA [NM_003083]	0.987497	1.0381	0.71864	0.589823
26222	A_23_P67288	CALR	NM_004343	Homo sapiens calreticulin (CALR), mRNA [NM_004343]	1.61503	1.33151	1.83842	1.84472
13400	A_23_P67367	DHDH	NM_014475	Homo sapiens dihydrodiol dehydrogenase (dimeric) (DHDH), mRNA [NM_014475]	0.960782	1.18391	0.682906	0.596504
2505	A_23_P67466	PSMD8	NM_002812	Homo sapiens proteasome (prosome, macropain) 26S subunit, non-ATPase, 8 (PSMD8), mRNA [NM_002812]	0.674524	0.730794	0.632434	0.698951
14884	A_23_P67529	KCNN4	NM_002250	Homo sapiens potassium intermediate/small conductance calcium-activated channel, subfamily N, member 4 (KCNN4), mRNA [NM_002250]	2.26373	2.22921	1.31614	1.46013
6824	A_23_P6802	RNU3IP2	NM_004704	Homo sapiens RNA, U3 small nucleolar interacting protein 2 (RNU3IP2), mRNA [NM_004704]	1.50256	1.54179	1.41201	1.45248
2514	A_23_P68198	SH3YL1	NM_015677	Homo sapiens SH3 domain containing, Ysc84-like 1 (S. cerevisiae) (SH3YL1), mRNA [NM_015677]	1.0521	1.15202	1.05738	0.811734
13978	A_23_P68505	ENST00000358293	ENST00000358293	Homo sapiens mRNA; cDNA DKFZp566C114 (from clone DKFZp566C114). [AL137442]	0.73601	0.947716	0.797018	0.834086
3306	A_23_P68601	CST7	NM_003650	Homo sapiens cystatin F (leukocystatin) (CST7), mRNA [NM_003650]	1.26062	1.30552	2.17469	2.19389
25358	A_23_P69497	CLEC3B	NM_003278	Homo sapiens C-type lectin domain family 3, member B (CLEC3B), mRNA [NM_003278]	1.4374	1.55072	1.1262	0.957324
2545	A_23_P6963	UBE2E1	NM_003341	Homo sapiens ubiquitin-conjugating enzyme E2E 1 (UBC4/5 homolog, yeast) (UBE2E1), transcript variant 1, mRNA [NM_003341]	0.63553	0.71526	0.986541	0.825464
12485	A_23_P69670	CNO	NM_018366	Homo sapiens cappuccino homolog (mouse) (CNO), mRNA [NM_018366]	0.953098	0.919868	0.60778	0.594712
7279	A_23_P69791	C4orf16	NM_018569	Homo sapiens chromosome 4 open reading frame 16 (C4orf16), mRNA [NM_018569]	1.35723	1.18727	0.912053	0.856556
16842	A_23_P69810	LPAAT-THETA	NM_032717	Homo sapiens lysophosphatidic acid acyltransferase theta (LPAAT-THETA), mRNA [NM_032717]	1.47533	1.43698	0.918231	0.978114
38486	A_23_P69958	AP3S1	NM_001002924	Homo sapiens adaptor-related protein complex 3, sigma 1 subunit (AP3S1), transcript variant 2, mRNA [NM_001002924]	0.866881	1.04686	1.03179	0.920143
17397	A_23_P7005	ALG3	NM_005787	Homo sapiens asparagine-linked glycosylation 3 homolog (S. cerevisiae, alpha-1,3-mannosyltransferase) (ALG3), mRNA [NM_005787]	0.590455	0.936367	1.52724	1.43072
9347	A_23_P70060	PPAP2A	NM_176895	Homo sapiens phosphatidic acid phosphatase type 2A (PPAP2A), transcript variant 2, mRNA [NM_176895]	0.886151	1.09777	0.698308	0.78525
38160	A_23_P70201	CHD1	NM_001270	Homo sapiens chromodomain helicase DNA binding protein 1 (CHD1), mRNA [NM_001270]	0.647647	0.615605	1.05915	0.938438
9509	A_23_P70398	VEGF	NM_003376	Homo sapiens vascular endothelial growth factor (VEGF), transcript variant 2, mRNA [NM_003376]	0.779016	0.835956	0.790954	0.678979
1797	A_23_P70849	NOS3	NM_000603	Homo sapiens nitric oxide synthase 3 (endothelial cell) (NOS3), mRNA [NM_000603]	0.829714	0.818273	0.416997	0.69841
1797	A_23_P70849	NOS3	NM_000603	Homo sapiens nitric oxide synthase 3 (endothelial cell) (NOS3), mRNA [NM_000603]	0.676789	1.01951	0.408019	0.450571
1797	A_23_P70849	NOS3	NM_000603	Homo sapiens nitric oxide synthase 3 (endothelial cell) (NOS3), mRNA [NM_000603]	0.604435	0.881094	0.560327	0.644631
1797	A_23_P70849	NOS3	NM_000603	Homo sapiens nitric oxide synthase 3 (endothelial cell) (NOS3), mRNA [NM_000603]	0.659425	0.729869	0.373356	0.395496
1797	A_23_P70849	NOS3	NM_000603	Homo sapiens nitric oxide synthase 3 (endothelial cell) (NOS3), mRNA [NM_000603]	0.749752	0.636674	0.681862	0.622832
1797	A_23_P70849	NOS3	NM_000603	Homo sapiens nitric oxide synthase 3 (endothelial cell) (NOS3), mRNA [NM_000603]	0.724511	0.653806	0.23147	0.531718
1797	A_23_P70849	NOS3	NM_000603	Homo sapiens nitric oxide synthase 3 (endothelial cell) (NOS3), mRNA [NM_000603]	0.674741	0.641221	0.446804	0.376765
1797	A_23_P70849	NOS3	NM_000603	Homo sapiens nitric oxide synthase 3 (endothelial cell) (NOS3), mRNA [NM_000603]	0.518765	0.498788	0.376273	0.591589
1797	A_23_P70849	NOS3	NM_000603	Homo sapiens nitric oxide synthase 3 (endothelial cell) (NOS3), mRNA [NM_000603]	0.546972	0.518765	0.603506	0.346165
1797	A_23_P70849	NOS3	NM_000603	Homo sapiens nitric oxide synthase 3 (endothelial cell) (NOS3), mRNA [NM_000603]	0.711115	0.558439	0.357745	0.662406
4509	A_23_P70991	JTV1	NM_006303	Homo sapiens JTV1 gene (JTV1), mRNA [NM_006303]	0.773535	0.925981	0.816606	0.802334
40742	A_23_P71170	TRPV6	NM_018646	Homo sapiens transient receptor potential cation channel, subfamily V, member 6 (TRPV6), mRNA [NM_018646]	2.59102	2.75296	2.80004	2.68521
1235	A_23_P71591	NOL8	NM_017948	Homo sapiens nucleolar protein 8 (NOL8), mRNA [NM_017948]	0.689147	0.661042	0.758426	0.805896
4508	A_23_P717	C1orf75	NM_018252	Homo sapiens chromosome 1 open reading frame 75 (C1orf75), mRNA [NM_018252]	1.06292	1.14872	0.720915	0.766452
7540	A_23_P71752	ZFAND5	NM_006007	Homo sapiens zinc finger, AN1-type domain 5 (ZFAND5), mRNA [NM_006007]	1.03391	0.843973	0.945133	0.839494
16259	A_23_P71867	IL11RA	NM_147162	Homo sapiens interleukin 11 receptor, alpha (IL11RA), transcript variant 2, mRNA [NM_147162]	1.13863	0.843836	0.586249	0.698588
5375	A_23_P71946	BSPRY	NM_017688	Homo sapiens B-box and SPRY domain containing (BSPRY), mRNA [NM_017688]	0.884297	0.702594	0.893051	0.862299
13448	A_23_P7229	RPL34	NM_033625	Homo sapiens ribosomal protein L34 (RPL34), transcript variant 2, mRNA [NM_033625]	0.790107	0.800442	0.685694	0.651398
26339	A_23_P73457	RUFY1	NM_025158	Homo sapiens RUN and FYVE domain containing 1 (RUFY1), transcript variant 1, mRNA [NM_025158]	0.796745	0.759732	0.918589	1.01154
18145	A_23_P74241	MTF1	NM_005955	Homo sapiens metal-regulatory transcription factor 1 (MTF1), mRNA [NM_005955]	1.18898	1.10969	0.623156	0.544889
2726	A_23_P74609	G0S2	NM_015714	Homo sapiens G0/G1switch 2 (G0S2), mRNA [NM_015714]	0.534908	0.925391	0.830661	0.813503
32257	A_23_P7473	SH3TC2	NM_024577	Homo sapiens SH3 domain and tetratricopeptide repeats 2 (SH3TC2), mRNA [NM_024577]	0.551213	0.708312	0.658517	0.793483
16034	A_23_P75299	LHPP	NM_022126	Homo sapiens phospholysine phosphohistidine inorganic pyrophosphate phosphatase (LHPP), mRNA [NM_022126]	0.751839	0.816254	1.03513	1.06884
8745	A_23_P75500	BRMS1	NM_015399	Homo sapiens breast cancer metastasis suppressor 1 (BRMS1), transcript variant 1, mRNA [NM_015399]	0.622497	0.773475	0.7798	0.791419
2039	A_23_P75509	PPFIA1	NM_003626	Homo sapiens protein tyrosine phosphatase, receptor type, f polypeptide (PTPRF), interacting protein (liprin), alpha 1 (PPFIA1), transcript variant 2, mRNA [NM_003626]	0.648456	0.750798	0.531983	0.630212
13977	A_23_P75609	CEP164	NM_014956	Homo sapiens centrosomal protein 164kDa (CEP164), mRNA [NM_014956]	0.891518	0.77549	0.624989	0.73206
33491	A_23_P75647	HYOU1	NM_006389	Homo sapiens hypoxia up-regulated 1 (HYOU1), mRNA [NM_006389]	0.807714	0.941439	1.56465	1.56294
39960	A_23_P75800	RAB3IL1	NM_013401	Homo sapiens RAB3A interacting protein (rabin3)-like 1 (RAB3IL1), mRNA [NM_013401]	1.42783	1.52081	1.50336	1.29169
19935	A_23_P75811	SLC3A2	NM_002394	Homo sapiens solute carrier family 3 (activators of dibasic and neutral amino acid transport), member 2 (SLC3A2), transcript variant 3, mRNA [NM_002394]	1.54751	1.4308	2.19708	2.12289
205	A_23_P75973	RNF121	NM_018320	Homo sapiens ring finger protein 121 (RNF121), transcript variant 1, mRNA [NM_018320]	0.678318	0.748956	0.669587	0.569283
24840	A_23_P76488	EMP1	NM_001423	Homo sapiens epithelial membrane protein 1 (EMP1), mRNA [NM_001423]	1.22222	1.22579	0.630676	0.659476
10683	A_23_P76529	ITGB7	NM_000889	Homo sapiens integrin, beta 7 (ITGB7), mRNA [NM_000889]	1.59189	1.51275	1.76894	1.73597
6088	A_23_P76718	NEK3	NM_002498	Homo sapiens NIMA (never in mitosis gene a)-related kinase 3 (NEK3), transcript variant 1, mRNA [NM_002498]	1.62513	1.94059	0.723065	0.626835
35793	A_23_P76851	PRMT5	NM_006109	Homo sapiens protein arginine methyltransferase 5 (PRMT5), transcript variant 1, mRNA [NM_006109]	0.69213	0.750426	0.933369	1.03581
5202	A_23_P76918	TIMM9	NM_012460	Homo sapiens translocase of inner mitochondrial membrane 9 homolog (yeast) (TIMM9), mRNA [NM_012460]	1.15909	1.05103	0.707111	0.627472
25986	A_23_P77135	ATPBD4	NM_080650	Homo sapiens ATP binding domain 4 (ATPBD4), mRNA [NM_080650]	0.69023	0.835562	0.601461	0.889396
10414	A_23_P7761	C5orf22	NM_018356	Homo sapiens chromosome 5 open reading frame 22 (C5orf22), mRNA [NM_018356]	0.770541	0.767908	0.89044	0.775192
2077	A_23_P77612	KREMEN2	NM_172229	Homo sapiens kringle containing transmembrane protein 2 (KREMEN2), transcript variant 4, mRNA [NM_172229]	1.15437	1.13162	1.03292	1.05786
18692	A_23_P77630	MAP1LC3B	NM_022818	Homo sapiens microtubule-associated protein 1 light chain 3 beta (MAP1LC3B), mRNA [NM_022818]	1.94013	1.79316	0.637049	0.6375
26247	A_23_P77859	TMEM88	NM_203411	Homo sapiens transmembrane protein 88 (TMEM88), mRNA [NM_203411]	1.68938	1.41036	1.45486	1.59918
16515	A_23_P78191	C17orf68	NM_025099	Homo sapiens chromosome 17 open reading frame 68 (C17orf68), mRNA [NM_025099]	0.839305	0.874071	1.06629	1.13738
8625	A_23_P78244	BC053363	BC053363	Homo sapiens cDNA clone IMAGE:6141118, partial cds. [BC053363]	0.93472	0.820752	1.65739	1.66025
21388	A_23_P78281	GNA13	NM_006572	Homo sapiens guanine nucleotide binding protein (G protein), alpha 13 (GNA13), mRNA [NM_006572]	1.2808	1.19415	0.729036	0.697811
19850	A_23_P78289	FAM104A	NM_032837	Homo sapiens family with sequence similarity 104, member A (FAM104A), mRNA [NM_032837]	1.32968	1.19726	1.09509	0.984885
20895	A_23_P78518	CEACAM19	AK128234	Homo sapiens cDNA FLJ46368 fis, clone TESTI4051504. [AK128234]	2.904	2.64224	1.32194	1.28293
30229	A_23_P78608	DENND1C	NM_024898	Homo sapiens DENN/MADD domain containing 1C (DENND1C), mRNA [NM_024898]	1.50876	1.70056	1.53518	1.29681
29828	A_23_P79043	TMEM147	NM_032635	Homo sapiens transmembrane protein 147 (TMEM147), mRNA [NM_032635]	0.811146	0.711164	1.41539	1.462
18831	A_23_P79259	SH3BP4	NM_014521	Homo sapiens SH3-domain binding protein 4 (SH3BP4), mRNA [NM_014521]	0.978464	1.02201	0.899801	0.978998
19057	A_23_P79302	LOC130576	NM_177964	Homo sapiens hypothetical protein LOC130576 (LOC130576), mRNA [NM_177964]	1.43609	1.2367	1.12177	0.879581
11851	A_23_P79360	NOSTRIN	NM_052946	Homo sapiens nitric oxide synthase trafficker (NOSTRIN), transcript variant 1, mRNA [NM_052946]	2.04463	2.46258	1.52288	1.64654
6143	A_23_P79622	FKBP7	NM_016105	Homo sapiens FK506 binding protein 7 (FKBP7), transcript variant 1, mRNA [NM_016105]	0.698763	0.782964	0.593732	0.613104
7913	A_23_P79628	PSME4	NM_014614	Homo sapiens proteasome (prosome, macropain) activator subunit 4 (PSME4), mRNA [NM_014614]	0.751037	0.677561	0.796687	0.70829
19131	A_23_P79725	COPS7B	NM_022730	Homo sapiens COP9 constitutive photomorphogenic homolog subunit 7B (Arabidopsis) (COPS7B), mRNA [NM_022730]	0.741686	0.677009	0.903109	1.06985
18072	A_23_P79927	NOL5A	NM_006392	Homo sapiens nucleolar protein 5A (56kDa with KKE/D repeat) (NOL5A), mRNA [NM_006392]	0.942429	0.906524	0.965095	0.995837
36157	A_23_P79999	ENTPD6	NM_001247	Homo sapiens ectonucleoside triphosphate diphosphohydrolase 6 (putative function) (ENTPD6), mRNA [NM_001247]	1.23353	1.3322	0.796773	0.774222
25306	A_23_P80040	PROCR	NM_006404	Homo sapiens protein C receptor, endothelial (EPCR) (PROCR), mRNA [NM_006404]	1.58865	1.45828	1.59783	1.64793
39713	A_23_P80048	FER1L4	NR_001442	Homo sapiens fer-1-like 4 (C. elegans) (FER1L4) on chromosome 20 [NR_001442]	1.46132	1.36131	1.1766	1.26568
23857	A_23_P8013	HIST1H2BL	NM_003519	Homo sapiens histone 1, H2bl (HIST1H2BL), mRNA [NM_003519]	1.38061	1.32962	2.14332	2.08564
29564	A_23_P80362	NHP2L1	NM_005008	Homo sapiens NHP2 non-histone chromosome protein 2-like 1 (S. cerevisiae) (NHP2L1), transcript variant 1, mRNA [NM_005008]	0.950453	0.871618	1.28412	1.00516
22767	A_23_P80773	SRPRB	NM_021203	Homo sapiens signal recognition particle receptor, B subunit (SRPRB), mRNA [NM_021203]	1.72442	1.57386	1.45527	1.52443
3554	A_23_P80827	FYTTD1	NM_001011537	Homo sapiens forty-two-three domain containing 1 (FYTTD1), transcript variant 2, mRNA [NM_001011537]	0.910008	1.02339	0.890715	0.833147
15543	A_23_P8108	HLA-DQB1	NM_002123	Homo sapiens major histocompatibility complex, class II, DQ beta 1 (HLA-DQB1), mRNA [NM_002123]	1.08197	1.23184	1.22726	1.22043
35773	A_23_P81087	INTS12	NM_020395	Homo sapiens integrator complex subunit 12 (INTS12), mRNA [NM_020395]	0.951411	0.75872	0.633734	0.530322
11130	A_23_P81399	SQSTM1	NM_003900	Homo sapiens sequestosome 1 (SQSTM1), mRNA [NM_003900]	1.08962	1.05038	0.817731	0.723374
22032	A_23_P81721	SLC25A27	NM_004277	Homo sapiens solute carrier family 25, member 27 (SLC25A27), nuclear gene encoding mitochondrial protein, mRNA [NM_004277]	0.92029	0.968437	1.21722	1.20412
1785	A_23_P8175	PLAGL1	NM_006718	Homo sapiens pleiomorphic adenoma gene-like 1 (PLAGL1), transcript variant 2, mRNA [NM_006718]	1.12176	1.35895	0.899627	0.867788
2700	A_23_P81973	HSD17B8	NM_014234	Homo sapiens hydroxysteroid (17-beta) dehydrogenase 8 (HSD17B8), mRNA [NM_014234]	1.47435	1.86804	1.88286	1.73705
2259	A_23_P82351	PTHB1	NM_198428	Homo sapiens parathyroid hormone-responsive B1 (PTHB1), transcript variant 2, mRNA [NM_198428]	0.96519	1.13991	0.821961	0.776191
36466	A_23_P82420	STX1A	NM_004603	Homo sapiens syntaxin 1A (brain) (STX1A), mRNA [NM_004603]	1.59235	1.50942	0.65873	0.634947
24737	A_23_P82478	PUS7	NM_019042	Homo sapiens pseudouridylate synthase 7 homolog (S. cerevisiae) (PUS7), mRNA [NM_019042]	1.26503	1.11299	1.15572	1.22643
1798	A_23_P82523	ABCB1	NM_000927	Homo sapiens ATP-binding cassette, sub-family B (MDR/TAP), member 1 (ABCB1), mRNA [NM_000927]	2.5797	2.56837	1.35141	1.64697
1798	A_23_P82523	ABCB1	NM_000927	Homo sapiens ATP-binding cassette, sub-family B (MDR/TAP), member 1 (ABCB1), mRNA [NM_000927]	2.44147	2.79145	1.32288	1.28627
1798	A_23_P82523	ABCB1	NM_000927	Homo sapiens ATP-binding cassette, sub-family B (MDR/TAP), member 1 (ABCB1), mRNA [NM_000927]	2.48037	2.75074	1.48051	1.40673
1798	A_23_P82523	ABCB1	NM_000927	Homo sapiens ATP-binding cassette, sub-family B (MDR/TAP), member 1 (ABCB1), mRNA [NM_000927]	2.59249	2.75809	1.33416	1.3093
1798	A_23_P82523	ABCB1	NM_000927	Homo sapiens ATP-binding cassette, sub-family B (MDR/TAP), member 1 (ABCB1), mRNA [NM_000927]	2.57976	2.52986	1.60398	1.33925
1798	A_23_P82523	ABCB1	NM_000927	Homo sapiens ATP-binding cassette, sub-family B (MDR/TAP), member 1 (ABCB1), mRNA [NM_000927]	2.3828	2.57942	1.22496	1.58592
1798	A_23_P82523	ABCB1	NM_000927	Homo sapiens ATP-binding cassette, sub-family B (MDR/TAP), member 1 (ABCB1), mRNA [NM_000927]	2.14455	2.50498	1.32368	1.25987
1798	A_23_P82523	ABCB1	NM_000927	Homo sapiens ATP-binding cassette, sub-family B (MDR/TAP), member 1 (ABCB1), mRNA [NM_000927]	2.44098	2.55135	1.36527	1.18031
1798	A_23_P82523	ABCB1	NM_000927	Homo sapiens ATP-binding cassette, sub-family B (MDR/TAP), member 1 (ABCB1), mRNA [NM_000927]	2.46426	2.36843	1.41461	1.16258
1798	A_23_P82523	ABCB1	NM_000927	Homo sapiens ATP-binding cassette, sub-family B (MDR/TAP), member 1 (ABCB1), mRNA [NM_000927]	2.4197	2.5565	1.28653	0.92202
10289	A_23_P8281	IFNGR1	NM_000416	Homo sapiens interferon gamma receptor 1 (IFNGR1), mRNA [NM_000416]	1.43106	1.64801	1.45499	1.46971
16831	A_23_P82979	LAMC3	NM_006059	Homo sapiens laminin, gamma 3 (LAMC3), mRNA [NM_006059]	0.89294	0.702896	0.631407	0.680401
2501	A_23_P83007	C9orf150	NM_203403	Homo sapiens chromosome 9 open reading frame 150 (C9orf150), mRNA [NM_203403]	2.37074	2.46219	1.91915	1.9128
25352	A_23_P83277	IL11RA	NM_004512	Homo sapiens interleukin 11 receptor, alpha (IL11RA), transcript variant 1, mRNA [NM_004512]	1.13882	1.49888	1.18155	1.01459
22157	A_23_P83381	LOC388743	XM_938885	PREDICTED: Homo sapiens similar to calpain 8, transcript variant 4 (LOC388743), mRNA [XM_938885]	2.25038	2.28466	2.3542	2.37379
9742	A_23_P83463	2013-09-15	NM_004261	Homo sapiens 15 kDa selenoprotein (SEP15), transcript variant 1, mRNA [NM_004261]	1.00732	1.05449	0.696786	0.640042
19752	A_23_P83714	ZNF707	NM_173831	Homo sapiens zinc finger protein 707 (ZNF707), mRNA [NM_173831]	0.925016	0.847191	0.661298	0.616481
4957	A_23_P85543	RNF2	NM_007212	Homo sapiens ring finger protein 2 (RNF2), mRNA [NM_007212]	0.803845	0.874306	0.671731	0.702827
15904	A_23_P85682	NFIA	NM_005595	Homo sapiens nuclear factor I/A (NFIA), mRNA [NM_005595]	1.28697	1.06538	1.10002	1.54894
32106	A_23_P86012	LAMB3	NM_001017402	Homo sapiens laminin, beta 3 (LAMB3), transcript variant 2, mRNA [NM_001017402]	1.78815	2.62523	0.745877	0.737352
13436	A_23_P86021	SELENBP1	NM_003944	Homo sapiens selenium binding protein 1 (SELENBP1), mRNA [NM_003944]	0.88234	1.01649	0.764587	0.788024
15043	A_23_P86421	NCOA4	NM_005437	Homo sapiens nuclear receptor coactivator 4 (NCOA4), mRNA [NM_005437]	0.77854	0.674972	0.977466	0.848415
2321	A_23_P86424	NCOA4	NM_005437	Homo sapiens nuclear receptor coactivator 4 (NCOA4), mRNA [NM_005437]	0.693592	0.700497	0.570246	0.621812
33172	A_23_P86570	ANXA7	NM_004034	Homo sapiens annexin A7 (ANXA7), transcript variant 2, mRNA [NM_004034]	1.00168	1.08032	0.746844	0.697534
665	A_23_P86943	SRPR	NM_003139	Homo sapiens signal recognition particle receptor ('docking protein') (SRPR), mRNA [NM_003139]	1.15544	1.16224	1.36415	1.47035
442	A_23_P87041	THC2313044	THC2313044	Unknown	0.670092	0.559836	0.69631	0.70147
18939	A_23_P87216	SLC3A2	NM_002394	Homo sapiens solute carrier family 3 (activators of dibasic and neutral amino acid transport), member 2 (SLC3A2), transcript variant 3, mRNA [NM_002394]	2.00868	1.94764	1.98725	1.7964
10600	A_23_P87732	POLR3B	NM_018082	Homo sapiens polymerase (RNA) III (DNA directed) polypeptide B (POLR3B), mRNA [NM_018082]	1.00168	1.06399	0.655255	0.519736
5082	A_23_P87752	LEPREL2	NM_014262	Homo sapiens leprecan-like 2 (LEPREL2), mRNA [NM_014262]	0.67298	0.565783	1.43666	1.23146
6585	A_23_P88046	FLJ10769	NM_018210	Homo sapiens hypothetical protein FLJ10769 (FLJ10769), mRNA [NM_018210]	1.32869	1.57373	1.15663	1.17916
4320	A_23_P88095	TBC1D4	NM_014832	Homo sapiens TBC1 domain family, member 4 (TBC1D4), mRNA [NM_014832]	0.838758	1.11308	2.77365	2.54157
21236	A_23_P88411	SEL1L	NM_005065	Homo sapiens sel-1 suppressor of lin-12-like (C. elegans) (SEL1L), mRNA [NM_005065]	1.84276	1.74393	1.94436	1.8067
11781	A_23_P88439	MTAC2D1	NM_152332	Homo sapiens membrane targeting (tandem) C2 domain containing 1 (MTAC2D1), mRNA [NM_152332]	0.845667	0.831269	0.54411	0.642146
22843	A_23_P88489	CATSPER2	NM_172095	Homo sapiens cation channel, sperm associated 2 (CATSPER2), transcript variant 2, mRNA [NM_172095]	1.41307	1.36588	1.74215	1.5495
4992	A_23_P88781	CIAPIN1	NM_020313	Homo sapiens cytokine induced apoptosis inhibitor 1 (CIAPIN1), mRNA [NM_020313]	0.649869	0.750916	1.15535	1.07706
28139	A_23_P88819	MVP	NM_017458	Homo sapiens major vault protein (MVP), transcript variant 1, mRNA [NM_017458]	1.38794	1.25355	0.613009	0.649177
10810	A_23_P88831	SLC7A6	NM_003983	Homo sapiens solute carrier family 7 (cationic amino acid transporter, y+ system), member 6 (SLC7A6), mRNA [NM_003983]	0.811108	0.909781	0.892556	0.759757
528	A_23_P88971	CLN3	NM_000086	Homo sapiens ceroid-lipofuscinosis, neuronal 3, juvenile (Batten, Spielmeyer-Vogt disease) (CLN3), transcript variant 2, mRNA [NM_000086]	0.551974	0.671326	1.08647	1.3277
7239	A_23_P89073	ZNF23	NM_145911	Homo sapiens zinc finger protein 23 (KOX 16) (ZNF23), mRNA [NM_145911]	0.926601	0.788035	0.804128	0.739242
40205	A_23_P89455	SLC35B1	NM_005827	Homo sapiens solute carrier family 35, member B1 (SLC35B1), mRNA [NM_005827]	0.950385	1.0722	0.990599	1.07612
16655	A_23_P89780	LAMA3	NM_198129	Homo sapiens laminin, alpha 3 (LAMA3), transcript variant 1, mRNA [NM_198129]	2.16935	2.06017	0.917485	1.01928
26419	A_23_P89824	C18orf45	NM_032933	Homo sapiens chromosome 18 open reading frame 45 (C18orf45), mRNA [NM_032933]	0.923436	1.06339	0.760843	0.858104
1543	A_23_P90014	AX775899	AX775899	Sequence 169 from Patent WO03048202. [AX775899]	0.533002	0.637313	1.5301	1.52848
8184	A_23_P90099	UNQ501	NM_198536	Homo sapiens MBC3205 (UNQ501), mRNA [NM_198536]	1.03624	0.854094	0.980862	0.995496
892	A_23_P90172	PPP1R15A	NM_014330	Homo sapiens protein phosphatase 1, regulatory (inhibitor) subunit 15A (PPP1R15A), mRNA [NM_014330]	2.18702	2.24418	1.14179	1.04945
4344	A_23_P90510	REEP6	NM_138393	Homo sapiens receptor accessory protein 6 (REEP6), mRNA [NM_138393]	0.597977	0.811157	1.06033	1.07004
6282	A_23_P90601	STEAP3	NM_182915	Homo sapiens STEAP family member 3 (STEAP3), transcript variant 1, mRNA [NM_182915]	2.02888	2.10107	1.78809	1.82579
38511	A_23_P90790	MAP1D	NM_199227	Homo sapiens methionine aminopeptidase 1D (MAP1D), mRNA [NM_199227]	0.997448	1.24473	1.12501	0.991725
1735	A_23_P90804	MAP4K4	NM_145686	Homo sapiens mitogen-activated protein kinase kinase kinase kinase 4 (MAP4K4), transcript variant 2, mRNA [NM_145686]	0.683639	0.750993	1.35049	1.29196
18689	A_23_P91230	SLPI	NM_003064	Homo sapiens secretory leukocyte peptidase inhibitor (SLPI), mRNA [NM_003064]	1.37139	1.17491	1.44207	1.41772
29433	A_23_P9152	RCL1	NM_005772	Homo sapiens RNA terminal phosphate cyclase-like 1 (RCL1), mRNA [NM_005772]	1.01718	0.990234	0.612493	0.707592
14560	A_23_P91702	EIF3S7	NM_003753	Homo sapiens eukaryotic translation initiation factor 3, subunit 7 zeta, 66/67kDa (EIF3S7), mRNA [NM_003753]	1.01984	1.04754	1.85567	0.695104
3870	A_23_P91827	MINA	NM_032778	Homo sapiens MYC induced nuclear antigen (MINA), transcript variant 3, mRNA [NM_032778]	1.28897	1.40264	1.24084	1.32248
15049	A_23_P91850	FNDC6	NM_144717	Homo sapiens fibronectin type III domain containing 6 (FNDC6), mRNA [NM_144717]	3.12393	3.09505	1.89223	1.68376
16581	A_23_P92042	ITPR1	NM_002222	Homo sapiens inositol 1,4,5-triphosphate receptor, type 1 (ITPR1), mRNA [NM_002222]	1.97461	1.8799	0.879598	0.8722
3267	A_23_P92222	MUC20	NM_152673	Homo sapiens mucin 20, cell surface associated (MUC20), mRNA [NM_152673]	2.13365	2.39075	1.14948	1.16046
24633	A_23_P92672	OCLN	NM_002538	Homo sapiens occludin (OCLN), mRNA [NM_002538]	0.909761	0.894293	0.607496	0.574134
38217	A_23_P92765	CCDC112	NM_001040440	Homo sapiens coiled-coil domain containing 112 (CCDC112), transcript variant 1, mRNA [NM_001040440]	1.24661	1.30953	0.90858	0.655643
7918	A_23_P92860	UNG2	NM_021147	Homo sapiens uracil-DNA glycosylase 2 (UNG2), transcript variant 1, mRNA [NM_021147]	1.35752	1.29556	1.11679	1.03521
24054	A_23_P93302	GABBR1	NM_001470	Homo sapiens gamma-aminobutyric acid (GABA) B receptor, 1 (GABBR1), transcript variant 1, mRNA [NM_001470]	0.771949	0.629059	0.882837	0.717811
40991	A_23_P93464	BCKDHB	NM_000056	Homo sapiens branched chain keto acid dehydrogenase E1, beta polypeptide (maple syrup urine disease) (BCKDHB), nuclear gene encoding mitochondrial protein, transcript variant 2, mRNA [NM_000056]	1.30445	1.4766	1.53378	1.62786
1200	A_23_P94683	NFX1	NM_002504	Homo sapiens nuclear transcription factor, X-box binding 1 (NFX1), transcript variant 1, mRNA [NM_002504]	1.04434	1.24527	1.31923	1.37195
34863	A_23_P94736	ST6GALNAC4	NM_175039	Homo sapiens ST6 (alpha-N-acetyl-neuraminyl-2,3-beta-galactosyl-1,3)-N-acetylgalactosaminide alpha-2,6-sialyltransferase 4 (ST6GALNAC4), transcript variant 1, mRNA [NM_175039]	0.719489	0.617622	1.08417	1.15623
5346	A_23_P94782	ENST00000366874	ENST00000366874	PREDICTED: Homo sapiens similar to calpain 8, transcript variant 4 (LOC388743), mRNA [XM_938885]	1.53698	1.60337	1.39973	1.34433
11455	A_23_P94921	SLC20A2	NM_006749	Homo sapiens solute carrier family 20 (phosphate transporter), member 2 (SLC20A2), mRNA [NM_006749]	1.8994	1.70514	1.15722	1.08327
6919	A_23_P95130	SLC37A3	NM_207113	Homo sapiens solute carrier family 37 (glycerol-3-phosphate transporter), member 3 (SLC37A3), transcript variant 1, mRNA [NM_207113]	1.22977	1.11201	1.32541	1.26611
18890	A_23_P95851	TUBAL3	NM_024803	Homo sapiens tubulin, alpha-like 3 (TUBAL3), mRNA [NM_024803]	1.3514	0.940777	1.01682	0.870896
19860	A_23_P97005	JAK1	NM_002227	Homo sapiens Janus kinase 1 (a protein tyrosine kinase) (JAK1), mRNA [NM_002227]	0.783126	0.643304	0.867373	0.72341
6432	A_23_P97195	FAM54B	NM_019557	Homo sapiens family with sequence similarity 54, member B (FAM54B), mRNA [NM_019557]	0.786183	0.985204	0.702069	0.508349
13334	A_23_P97218	ENST00000354619	ENST00000354619	full-length cDNA clone CS0DF018YM18 of Fetal brain of Homo sapiens (human). [CR596670]	1.67593	1.72866	0.617383	0.669715
34740	A_23_P97242	VMD2L2	NM_153274	Homo sapiens vitelliform macular dystrophy 2-like 2 (VMD2L2), mRNA [NM_153274]	0.62673	0.774469	1.25728	1.28631
15971	A_23_P97283	PAQR6	NM_024897	Homo sapiens progestin and adipoQ receptor family member VI (PAQR6), transcript variant 1, mRNA [NM_024897]	1.3858	1.10413	1.14252	1.12967
18525	A_23_P97423	UBE2Q1	NM_017582	Homo sapiens ubiquitin-conjugating enzyme E2Q (putative) 1 (UBE2Q1), mRNA [NM_017582]	0.93082	0.888538	0.830737	1.07351
790	A_23_P97442	C1orf160	NM_032125	Homo sapiens chromosome 1 open reading frame 160 (C1orf160), mRNA [NM_032125]	0.696772	0.567909	1.12479	1.34614
88	A_23_P97584	DNTTIP2	NM_014597	Homo sapiens deoxynucleotidyltransferase, terminal, interacting protein 2 (DNTTIP2), mRNA [NM_014597]	1.16419	1.3136	1.15632	1.28979
88	A_23_P97584	DNTTIP2	NM_014597	Homo sapiens deoxynucleotidyltransferase, terminal, interacting protein 2 (DNTTIP2), mRNA [NM_014597]	1.15966	1.53462	1.10184	1.15541
88	A_23_P97584	DNTTIP2	NM_014597	Homo sapiens deoxynucleotidyltransferase, terminal, interacting protein 2 (DNTTIP2), mRNA [NM_014597]	1.11653	1.24943	0.912892	1.0529
88	A_23_P97584	DNTTIP2	NM_014597	Homo sapiens deoxynucleotidyltransferase, terminal, interacting protein 2 (DNTTIP2), mRNA [NM_014597]	1.13963	1.257	1.06319	1.00708
88	A_23_P97584	DNTTIP2	NM_014597	Homo sapiens deoxynucleotidyltransferase, terminal, interacting protein 2 (DNTTIP2), mRNA [NM_014597]	1.10559	1.24906	1.0847	1.0194
88	A_23_P97584	DNTTIP2	NM_014597	Homo sapiens deoxynucleotidyltransferase, terminal, interacting protein 2 (DNTTIP2), mRNA [NM_014597]	1.09743	0.891512	1.03543	1.01701
88	A_23_P97584	DNTTIP2	NM_014597	Homo sapiens deoxynucleotidyltransferase, terminal, interacting protein 2 (DNTTIP2), mRNA [NM_014597]	1.09135	0.833219	1.17169	1.06655
88	A_23_P97584	DNTTIP2	NM_014597	Homo sapiens deoxynucleotidyltransferase, terminal, interacting protein 2 (DNTTIP2), mRNA [NM_014597]	0.994726	0.900108	0.944594	1.06223
88	A_23_P97584	DNTTIP2	NM_014597	Homo sapiens deoxynucleotidyltransferase, terminal, interacting protein 2 (DNTTIP2), mRNA [NM_014597]	0.926582	0.973264	0.994846	0.996884
88	A_23_P97584	DNTTIP2	NM_014597	Homo sapiens deoxynucleotidyltransferase, terminal, interacting protein 2 (DNTTIP2), mRNA [NM_014597]	0.965184	0.8061	1.0521	0.947319
20039	A_23_P97623	RRAGC	NM_022157	Homo sapiens Ras-related GTP binding C (RRAGC), mRNA [NM_022157]	0.966733	1.06204	0.594416	0.603361
31713	A_23_P97780	LOC338620	BC043009	Homo sapiens hypothetical protein LOC338620, mRNA (cDNA clone IMAGE:6023208), partial cds. [BC043009]	0.976129	0.836828	1.08558	1.08452
16732	A_23_P97810	PARG	NM_003631	Homo sapiens poly (ADP-ribose) glycohydrolase (PARG), mRNA [NM_003631]	0.786398	0.630225	0.588027	0.728302
37716	A_23_P97860	LIPA	NM_000235	Homo sapiens lipase A, lysosomal acid, cholesterol esterase (Wolman disease) (LIPA), mRNA [NM_000235]	1.61761	1.69138	0.848537	0.818765
10700	A_23_P98002	CYP2E1	NM_000773	Homo sapiens cytochrome P450, family 2, subfamily E, polypeptide 1 (CYP2E1), mRNA [NM_000773]	1.3917	1.40596	1.8931	2.11288
22537	A_23_P98121	FXYD4	NM_173160	Homo sapiens FXYD domain containing ion transport regulator 4 (FXYD4), mRNA [NM_173160]	2.95919	3.09367	2.81784	2.5781
14835	A_23_P98953	SLC15A4	NM_145648	Homo sapiens solute carrier family 15, member 4 (SLC15A4), mRNA [NM_145648]	1.27739	1.11855	1.23379	1.10042
23262	A_23_P99163	FLJ11259	NM_018370	Homo sapiens hypothetical protein FLJ11259 (FLJ11259), mRNA [NM_018370]	1.82003	1.60639	1.19833	1.0371
13968	A_23_P99883	PDIA3	NM_005313	Homo sapiens protein disulfide isomerase family A, member 3 (PDIA3), mRNA [NM_005313]	0.819455	0.667573	1.30434	1.41343
7043	A_23_P99917	WDR73	NM_032856	Homo sapiens WD repeat domain 73 (WDR73), mRNA [NM_032856]	0.699869	0.905765	0.76718	0.629486
5056	A_24_P101201	PDIA3	NM_005313	Homo sapiens protein disulfide isomerase family A, member 3 (PDIA3), mRNA [NM_005313]	0.929552	0.819394	1.41957	1.43647
23221	A_24_P101211	A_24_P101211	A_24_P101211	Unknown	0.710052	0.452023	0.753785	0.721594
23858	A_24_P101426	A_24_P101426	A_24_P101426	Unknown	0.993134	0.874756	1.02701	0.934012
5219	A_24_P101480	A_24_P101480	A_24_P101480	Unknown	0.743961	0.929629	0.810795	0.936847
10877	A_24_P101742	A_24_P101742	A_24_P101742	Unknown	0.770322	0.769813	1.84178	1.67388
33370	A_24_P10214	STXBP6	NM_014178	Homo sapiens syntaxin binding protein 6 (amisyn) (STXBP6), mRNA [NM_014178]	0.827531	1.11776	1.01968	0.942236
33389	A_24_P102362	ENST00000320159	ENST00000320159	Homo sapiens zinc finger protein 553, mRNA (cDNA clone MGC:43952 IMAGE:5276303), complete cds. [BC041388]	0.697273	0.796151	0.761646	0.749687
31033	A_24_P103004	SLC20A1	NM_005415	Homo sapiens solute carrier family 20 (phosphate transporter), member 1 (SLC20A1), mRNA [NM_005415]	0.82504	0.952186	0.792723	0.778654
6956	A_24_P103060	MCFD2	NM_139279	Homo sapiens multiple coagulation factor deficiency 2 (MCFD2), mRNA [NM_139279]	1.22197	1.15708	0.611397	0.661239
2914	A_24_P104512	EVPL	NM_001988	Homo sapiens envoplakin (EVPL), mRNA [NM_001988]	0.546089	0.638868	0.750758	0.739323
14818	A_24_P105564	PRKAB2	NM_005399	Homo sapiens protein kinase, AMP-activated, beta 2 non-catalytic subunit (PRKAB2), mRNA [NM_005399]	1.52047	1.45782	1.02934	0.886791
21030	A_24_P105747	AP1S3	NM_001039569	Homo sapiens adaptor-related protein complex 1, sigma 3 subunit (AP1S3), mRNA [NM_001039569]	1.0684	0.817432	0.719755	0.800158
26868	A_24_P105794	RPL31	BC070210	Homo sapiens ribosomal protein L31, mRNA (cDNA clone MGC:88191 IMAGE:4714258), complete cds. [BC070210]	0.940761	0.726651	0.792706	0.896589
27523	A_24_P106306	RPL26L1	NM_016093	Homo sapiens ribosomal protein L26-like 1 (RPL26L1), mRNA [NM_016093]	1.15091	0.959556	1.25542	0.861035
37175	A_24_P108005	MAP1LC3B	NM_022818	Homo sapiens microtubule-associated protein 1 light chain 3 beta (MAP1LC3B), mRNA [NM_022818]	1.83127	1.8976	0.633885	0.727414
38220	A_24_P108281	A_24_P108281	A_24_P108281	Unknown	1.40583	1.29905	0.70045	0.785616
14306	A_24_P108291	IMPACT	NM_018439	Homo sapiens Impact homolog (mouse) (IMPACT), mRNA [NM_018439]	1.1754	1.03183	1.10059	1.34396
6306	A_24_P110403	BF931515	BF931515	BF931515 IL2-NT0202-141200-308-H03 NT0202 Homo sapiens cDNA, mRNA sequence [BF931515]	0.809163	1.06572	1.12812	1.05034
2678	A_24_P110541	A_24_P110541	A_24_P110541	Unknown	0.717565	0.953905	0.691804	0.684972
22577	A_24_P110564	NPIP	NM_006985	Homo sapiens nuclear pore complex interacting protein (NPIP), mRNA [NM_006985]	1.66276	1.66766	0.990395	0.948877
23811	A_24_P111134	POMT2	NM_013382	Homo sapiens protein-O-mannosyltransferase 2 (POMT2), mRNA [NM_013382]	0.945658	0.933849	0.709118	0.633414
12565	A_24_P113686	C1orf181	NM_017953	Homo sapiens chromosome 1 open reading frame 181 (C1orf181), mRNA [NM_017953]	0.947587	1.0913	0.785199	0.730736
28578	A_24_P113824	TMEM50A	NM_014313	Homo sapiens transmembrane protein 50A (TMEM50A), mRNA [NM_014313]	0.842838	0.809735	1.03751	0.902164
1075	A_24_P114255	MBOAT2	NM_138799	Homo sapiens membrane bound O-acyltransferase domain containing 2 (MBOAT2), mRNA [NM_138799]	0.928622	1.0644	0.807389	0.663446
32003	A_24_P114438	PTD004	NM_013341	Homo sapiens GTP-binding protein PTD004 (PTD004), transcript variant 1, mRNA [NM_013341]	0.888902	0.936707	0.953276	0.994011
17254	A_24_P11640	TMEM150	NM_153342	Homo sapiens transmembrane protein 150 (TMEM150), transcript variant 2, mRNA [NM_153342]	1.97421	2.11552	2.00822	2.03193
22082	A_24_P117410	KLHDC7B	NM_138433	Homo sapiens kelch domain containing 7B (KLHDC7B), mRNA [NM_138433]	4.10738	4.25233	1.79025	1.50611
20298	A_24_P117620	CAMK2N1	NM_018584	Homo sapiens calcium/calmodulin-dependent protein kinase II inhibitor 1 (CAMK2N1), mRNA [NM_018584]	0.87615	0.564251	0.892378	0.802519
14370	A_24_P118196	ENST00000308603	ENST00000308603	Q6DE37 (Q6DE37) MGC80221 protein, partial (27%) [THC2300956]	0.756331	0.762711	1.49359	1.66084
28522	A_24_P118281	A_24_P118281	A_24_P118281	Unknown	0.547901	0.667551	0.611633	0.560833
13011	A_24_P118382	A_24_P118382	A_24_P118382	Unknown	0.892675	0.801917	0.928029	0.762129
23356	A_24_P118591	A_24_P118591	A_24_P118591	Unknown	0.580414	1.50327	1.11547	0.510985
8076	A_24_P118874	A_24_P118874	A_24_P118874	Unknown	0.896402	1.36379	0.70334	0.673021
1101	A_24_P119165	ENST00000333650	ENST00000333650	Unknown	0.898604	0.790127	0.769853	0.739824
15909	A_24_P119685	OBSCN	NM_052843	Homo sapiens obscurin, cytoskeletal calmodulin and titin-interacting RhoGEF (OBSCN), mRNA [NM_052843]	0.788376	0.781997	0.841287	0.912846
1491	A_24_P120352	TBC1D14	NM_020773	Homo sapiens TBC1 domain family, member 14 (TBC1D14), mRNA [NM_020773]	0.797485	0.810875	0.738925	0.807385
33950	A_24_P12149	CLINT1	NM_014666	Homo sapiens clathrin interactor 1 (CLINT1), mRNA [NM_014666]	0.762468	0.893679	0.885213	0.949618
9879	A_24_P121642	ENST00000332361	ENST00000332361	GB|AE006463.1|AAK61228.1 60S ribosomal protein L23A like [Homo sapiens] [NP366270]	0.780437	0.837346	1.214	0.993542
6085	A_24_P122403	ENST00000374536	ENST00000374536	Unknown	0.85524	1.19466	1.41255	1.34089
3828	A_24_P122524	WDR3	NM_006784	Homo sapiens WD repeat domain 3 (WDR3), mRNA [NM_006784]	0.731193	1.00909	0.651104	0.693046
14413	A_24_P122862	AFTPH	NM_017657	Homo sapiens aftiphilin (AFTPH), transcript variant 2, mRNA [NM_017657]	0.756731	0.674169	1.09871	1.07945
7989	A_24_P123133	C3orf9	NM_020231	Homo sapiens chromosome 3 open reading frame 9 (C3orf9), mRNA [NM_020231]	0.771236	0.841695	0.732118	0.677755
4035	A_24_P123155	ZNF639	NM_016331	Homo sapiens zinc finger protein 639 (ZNF639), mRNA [NM_016331]	1.19109	1.26399	0.555924	0.614843
2708	A_24_P123325	BU567141	BU567141	AGENCOURT_10393620 NIH_MGC_141 Homo sapiens cDNA clone IMAGE:6606733 5', mRNA sequence [BU567141]	0.80476	1.01967	0.481151	0.734807
14096	A_24_P123632	AF034174	AF034174	AF034174 Human mRNA (Tripodis and Ragoussis) Homo sapiens cDNA clone ntcon3 contig, mRNA sequence [AF034174]	0.726013	0.709106	1.38321	1.46512
23580	A_24_P12401	VEGF	NM_001025366	Homo sapiens vascular endothelial growth factor (VEGF), transcript variant 1, mRNA [NM_001025366]	1.22538	1.10018	1.06252	1.18644
3023	A_24_P124325	ZNFN1A5	CR749800	Homo sapiens mRNA; cDNA DKFZp781B0249 (from clone DKFZp781B0249). [CR749800]	0.485686	0.685244	0.960887	0.93068
18720	A_24_P124875	OTUB2	NM_023112	Homo sapiens OTU domain, ubiquitin aldehyde binding 2 (OTUB2), mRNA [NM_023112]	0.783216	0.716853	0.712799	0.810578
38352	A_24_P125096	MT1X	NM_005952	Homo sapiens metallothionein 1X (MT1X), mRNA [NM_005952]	1.71186	1.76858	1.34607	1.12791
4783	A_24_P125283	HDAC5	NM_001015053	Homo sapiens histone deacetylase 5 (HDAC5), transcript variant 3, mRNA [NM_001015053]	1.73751	2.04319	0.908522	0.810483
28946	A_24_P126651	TCEA1	NM_006756	Homo sapiens transcription elongation factor A (SII), 1 (TCEA1), transcript variant 1, mRNA [NM_006756]	1.4601	1.30737	0.892954	0.947938
11936	A_24_P126851	A_24_P126851	A_24_P126851	Unknown	0.530654	0.667223	0.889193	0.740415
3761	A_24_P127312	ENST00000361855	ENST00000361855	Unknown	0.64091	0.732077	0.729408	0.756397
17721	A_24_P127442	A_24_P127442	A_24_P127442	Unknown	0.788973	0.567287	1.10127	0.682812
26714	A_24_P127621	A_24_P127621	A_24_P127621	Unknown	0.92516	1.30354	1.51706	0.545707
27028	A_24_P12865	GALT	NM_000155	Homo sapiens galactose-1-phosphate uridylyltransferase (GALT), mRNA [NM_000155]	0.657221	0.80131	0.565968	0.600081
5536	A_24_P130041	CYP51A1	NM_000786	Homo sapiens cytochrome P450, family 51, subfamily A, polypeptide 1 (CYP51A1), mRNA [NM_000786]	0.987898	1.04721	0.706231	0.631096
18137	A_24_P131392	FAM82A	NM_144713	Homo sapiens family with sequence similarity 82, member A (FAM82A), mRNA [NM_144713]	1.27742	0.841829	0.690454	0.645395
14858	A_24_P131589	CD86	NM_006889	Homo sapiens CD86 molecule (CD86), transcript variant 2, mRNA [NM_006889]	1.13617	1.23114	0.98493	0.64508
14249	A_24_P132787	RAB18	NM_021252	Homo sapiens RAB18, member RAS oncogene family (RAB18), mRNA [NM_021252]	1.292	1.02033	0.695199	0.566509
39409	A_24_P133171	AK026078	AK026078	Homo sapiens cDNA: FLJ22425 fis, clone HRC08686. [AK026078]	1.11283	1.05156	1.09217	1.10095
11107	A_24_P135551	A_24_P135551	A_24_P135551	Unknown	1.50931	2.52866	1.54729	1.33497
11922	A_24_P13790	CES2	NM_003869	Homo sapiens carboxylesterase 2 (intestine, liver) (CES2), transcript variant 1, mRNA [NM_003869]	1.36167	0.990376	0.977901	0.834842
15541	A_24_P139191	ITCH	NM_031483	Homo sapiens itchy homolog E3 ubiquitin protein ligase (mouse) (ITCH), mRNA [NM_031483]	1.86642	2.08523	1.08126	0.996356
21686	A_24_P140608	HBEGF	NM_001945	Homo sapiens heparin-binding EGF-like growth factor (HBEGF), mRNA [NM_001945]	2.2137	1.86194	0.937832	0.941004
1414	A_24_P141214	STOM	NM_198194	Homo sapiens stomatin (STOM), transcript variant 2, mRNA [NM_198194]	0.886458	0.819716	1.64221	1.41636
9434	A_24_P142983	PIK4CA	NM_002650	Homo sapiens phosphatidylinositol 4-kinase, catalytic, alpha polypeptide (PIK4CA), transcript variant 1, mRNA [NM_002650]	0.657284	0.841875	0.715604	0.665788
2123	A_24_P143440	DYNLRB1	NM_014183	Homo sapiens dynein, light chain, roadblock-type 1 (DYNLRB1), mRNA [NM_014183]	0.564137	0.710752	0.599244	0.598856
32508	A_24_P14531	TM9SF4	NM_014742	Homo sapiens transmembrane 9 superfamily protein member 4 (TM9SF4), mRNA [NM_014742]	0.653457	0.588253	0.835428	0.701334
24320	A_24_P14584	BACE2	NM_012105	Homo sapiens beta-site APP-cleaving enzyme 2 (BACE2), transcript variant a, mRNA [NM_012105]	0.723459	0.746855	0.85438	0.881166
34449	A_24_P146211	HIST1H2BD	NM_021063	Homo sapiens histone 1, H2bd (HIST1H2BD), transcript variant 1, mRNA [NM_021063]	0.871219	1.00603	1.27601	1.15287
18655	A_24_P146670	SLK	NM_014720	Homo sapiens STE20-like kinase (yeast) (SLK), mRNA [NM_014720]	1.12078	1.06995	0.840292	0.901676
25028	A_24_P148151	TSNAX	NM_005999	Homo sapiens translin-associated factor X (TSNAX), mRNA [NM_005999]	0.653779	0.682458	0.829931	0.74776
33229	A_24_P148321	HIST2H2BE	NM_003528	Homo sapiens histone 2, H2be (HIST2H2BE), mRNA [NM_003528]	1.35683	1.52688	2.78721	2.66086
103	A_24_P148907	MAB21L2	NM_006439	Homo sapiens mab-21-like 2 (C. elegans) (MAB21L2), mRNA [NM_006439]	0.644475	0.732612	0.891778	1.16599
22057	A_24_P150361	HSP90B1	NM_003299	Homo sapiens heat shock protein 90kDa beta (Grp94), member 1 (HSP90B1), mRNA [NM_003299]	1.70206	1.63873	0.984199	0.753817
925	A_24_P150791	JPH3	NM_020655	Homo sapiens junctophilin 3 (JPH3), mRNA [NM_020655]	0.577689	0.606986	0.984305	1.17589
19598	A_24_P150874	CR611712	CR611712	full-length cDNA clone CS0DB005YH06 of Neuroblastoma Cot 10-normalized of Homo sapiens (human). [CR611712]	0.853966	0.853276	0.677548	0.67685
13366	A_24_P152753	A_24_P152753	A_24_P152753	Unknown	1.04789	0.875271	1.01301	0.721092
3129	A_24_P153043	RPL23AP7	NR_000029	Homo sapiens ribosomal protein L23a pseudogene 7 (RPL23AP7) on chromosome 2 [NR_000029]	0.470498	1.59211	0.850033	0.560017
4961	A_24_P153456	ZDHHC11	NM_024786	Homo sapiens zinc finger, DHHC-type containing 11 (ZDHHC11), mRNA [NM_024786]	1.96994	2.11271	1.27261	1.26459
19732	A_24_P156288	ZNF336	NM_022482	Homo sapiens zinc finger protein 336 (ZNF336), mRNA [NM_022482]	0.642291	0.964482	0.684625	0.622765
10261	A_24_P156911	HIST2H2BE	NM_003528	Homo sapiens histone 2, H2be (HIST2H2BE), mRNA [NM_003528]	0.887394	0.731754	1.35935	1.37545
14062	A_24_P157424	NCBP2	NM_007362	Homo sapiens nuclear cap binding protein subunit 2, 20kDa (NCBP2), transcript variant 1, mRNA [NM_007362]	1.3529	1.44396	1.19195	1.2802
14961	A_24_P157720	BQ188033	BQ188033	BQ188033 UI-E-EJ1-aju-o-13-0-UI.r1 UI-E-EJ1 Homo sapiens cDNA clone UI-E-EJ1-aju-o-13-0-UI 5', mRNA sequence [BQ188033]	2.24859	2.19523	1.87963	1.7884
29202	A_24_P159312	SLC7A6	NM_003983	Homo sapiens solute carrier family 7 (cationic amino acid transporter, y+ system), member 6 (SLC7A6), mRNA [NM_003983]	0.803289	0.977251	1.56063	1.89961
23892	A_24_P161463	HSUP1	AY513723	Homo sapiens unknown protein 2 mRNA, complete cds. [AY513723]	1.05626	1.85845	2.14468	0.999447
662	A_24_P161959	LOC374395	NM_199337	Homo sapiens similar to RIKEN cDNA 1810059G22 (LOC374395), mRNA [NM_199337]	0.643147	0.597205	0.927525	1.00271
22000	A_24_P163574	PERQ1	NM_022574	Homo sapiens PERQ amino acid rich, with GYF domain 1 (PERQ1), mRNA [NM_022574]	0.684269	0.496824	1.65692	1.56595
17763	A_24_P165736	DDX18	NM_006773	Homo sapiens DEAD (Asp-Glu-Ala-Asp) box polypeptide 18 (DDX18), mRNA [NM_006773]	0.994613	1.06046	1.03893	1.02138
8482	A_24_P16610	ZNRF1	NM_032268	Homo sapiens zinc and ring finger 1 (ZNRF1), mRNA [NM_032268]	0.912598	0.864806	0.985253	0.992836
26360	A_24_P166789	BF965065	BF965065	602268829F1 NIH_MGC_81 Homo sapiens cDNA clone IMAGE:4356966 5', mRNA sequence [BF965065]	0.636791	0.638231	1.30102	1.33449
9168	A_24_P167877	LOC440353	NR_002603	Homo sapiens nuclear pore complex interacting protein pseudogene (LOC440353) on chromosome 16 [NR_002603]	1.0149	1.11298	1.01369	0.958837
15508	A_24_P16913	ABCC4	NM_005845	Homo sapiens ATP-binding cassette, sub-family C (CFTR/MRP), member 4 (ABCC4), mRNA [NM_005845]	0.767793	0.422535	1.00655	0.994782
33132	A_24_P169645	A_24_P169645	A_24_P169645	Unknown	0.627776	0.554785	0.956919	0.826102
30999	A_24_P169773	CTAGE4	AF338232	Homo sapiens CTAGE-4 protein mRNA, complete cds. [AF338232]	0.59813	0.810032	0.951062	1.02725
22613	A_24_P170147	A_24_P170147	A_24_P170147	Unknown	0.415966	0.916556	1.14805	0.491704
18767	A_24_P174063	A_24_P174063	A_24_P174063	Unknown	0.968905	0.923277	0.643406	0.553063
8656	A_24_P174367	PPP1R2	NM_006241	Homo sapiens protein phosphatase 1, regulatory (inhibitor) subunit 2 (PPP1R2), mRNA [NM_006241]	0.594608	0.761983	0.94781	0.792472
23304	A_24_P175059	ATG5	NM_004849	Homo sapiens ATG5 autophagy related 5 homolog (S. cerevisiae) (ATG5), mRNA [NM_004849]	0.703925	0.708112	0.96594	0.911503
1792	A_24_P175460	CAMSAP1	AL834528	Homo sapiens mRNA; cDNA DKFZp434G2311 (from clone DKFZp434G2311). [AL834528]	0.956971	0.838761	0.852244	0.656553
8146	A_24_P176079	WASF3	NM_006646	Homo sapiens WAS protein family, member 3 (WASF3), mRNA [NM_006646]	0.995421	1.11085	0.907028	0.920799
7401	A_24_P176404	ZFP90	NM_133458	Homo sapiens zinc finger protein 90 homolog (mouse) (ZFP90), mRNA [NM_133458]	0.830413	0.777899	1.39066	1.19598
20857	A_24_P176484	ZCCHC14	NM_015144	Homo sapiens zinc finger, CCHC domain containing 14 (ZCCHC14), mRNA [NM_015144]	1.27598	1.17825	0.670491	0.759006
29473	A_24_P176733	CCDC47	NM_020198	Homo sapiens coiled-coil domain containing 47 (CCDC47), mRNA [NM_020198]	1.11179	1.10085	0.923847	0.967745
18978	A_24_P177653	LOC340947	XM_291763	PREDICTED: Homo sapiens similar to eukaryotic translation initiation factor 3, subunit 6 interacting protein (LOC340947), mRNA [XM_291763]	1.52014	1.55445	2.27172	2.22031
6767	A_24_P177964	KIAA1602	BC033253	Homo sapiens KIAA1602, mRNA (cDNA clone IMAGE:5444737), partial cds. [BC033253]	0.851772	0.873275	0.639029	0.5816
5027	A_24_P178444	A_24_P178444	A_24_P178444	Unknown	0.742679	0.813568	1.86172	1.75137
9672	A_24_P178693	A_24_P178693	A_24_P178693	Unknown	0.853224	0.939974	0.982476	0.830347
2195	A_24_P181585	LRRC59	NM_018509	Homo sapiens leucine rich repeat containing 59 (LRRC59), mRNA [NM_018509]	1.23362	1.50535	0.913705	0.948566
40824	A_24_P18190	HSPA5	NM_005347	Homo sapiens heat shock 70kDa protein 5 (glucose-regulated protein, 78kDa) (HSPA5), mRNA [NM_005347]	2.82668	2.84038	2.3736	2.28507
21900	A_24_P182122	ENST00000361390	ENST00000361390	Homo sapiens cDNA clone IMAGE:3887455, **** WARNING: chimeric clone ****. [BC061915]	1.14742	1.15346	0.707758	0.603538
230	A_24_P182586	ENST00000367242	ENST00000367242	full-length cDNA clone CS0DB008YP08 of Neuroblastoma Cot 10-normalized of Homo sapiens (human). [CR591805]	0.642319	0.805992	1.11706	1.04996
36038	A_24_P185036	FLJ11171	NM_018348	Homo sapiens hypothetical protein FLJ11171 (FLJ11171), mRNA [NM_018348]	0.73512	0.842572	0.713929	0.68058
37866	A_24_P186204	DEADC1	NM_182503	Homo sapiens deaminase domain containing 1 (DEADC1), mRNA [NM_182503]	0.522046	0.658969	1.46087	1.29809
27479	A_24_P188377	CD55	NM_000574	Homo sapiens CD55 molecule, decay accelerating factor for complement (Cromer blood group) (CD55), mRNA [NM_000574]	1.77169	1.77362	0.992392	0.92622
11272	A_24_P188878	RPL34	NM_033625	Homo sapiens ribosomal protein L34 (RPL34), transcript variant 2, mRNA [NM_033625]	1.01493	1.05169	0.826939	0.649168
34574	A_24_P190190	CACNB1	NM_000723	Homo sapiens calcium channel, voltage-dependent, beta 1 subunit (CACNB1), transcript variant 1, mRNA [NM_000723]	1.44178	1.54444	1.44948	1.52601
33865	A_24_P190472	SLPI	NM_003064	Homo sapiens secretory leukocyte peptidase inhibitor (SLPI), mRNA [NM_003064]	0.954398	0.993673	0.877591	1.0715
1026	A_24_P191047	C1orf42	NM_019060	Homo sapiens chromosome 1 open reading frame 42 (C1orf42), mRNA [NM_019060]	0.678821	0.974933	1.04863	0.986929
30606	A_24_P193435	TJP1	NM_003257	Homo sapiens tight junction protein 1 (zona occludens 1) (TJP1), transcript variant 1, mRNA [NM_003257]	1.62396	1.56233	0.855418	0.749909
894	A_24_P193624	ZNRF1	NM_032268	Homo sapiens zinc and ring finger 1 (ZNRF1), mRNA [NM_032268]	0.834195	1.10932	1.10005	1.00615
28377	A_24_P194503	ENST00000373542	ENST00000373542	Homo sapiens mRNA; cDNA DKFZp779C2145 (from clone DKFZp779C2145). [BX647542]	0.742062	0.694023	0.821024	0.722665
5912	A_24_P194881	ENST00000262795	ENST00000262795	Homo sapiens mRNA for KIAA1650 protein, partial cds. [AB051437]	1.03171	1.03599	1.16495	1.02427
32591	A_24_P198178	CALCB	NM_000728	Homo sapiens calcitonin-related polypeptide, beta (CALCB), mRNA [NM_000728]	1.45655	1.79499	1.45909	1.72006
8385	A_24_P201381	C10orf13	NM_152429	Homo sapiens chromosome 10 open reading frame 13 (C10orf13), mRNA [NM_152429]	0.887053	0.89313	0.694848	0.523915
21022	A_24_P201531	ARCN1	NM_001655	Homo sapiens archain 1 (ARCN1), mRNA [NM_001655]	0.753635	0.744621	0.831911	0.829604
758	A_24_P201879	UTP14C	NM_021645	Homo sapiens UTP14, U3 small nucleolar ribonucleoprotein, homolog C (yeast) (UTP14C), mRNA [NM_021645]	1.00498	1.03531	1.07535	1.10481
18622	A_24_P20327	KLF15	NM_014079	Homo sapiens Kruppel-like factor 15 (KLF15), mRNA [NM_014079]	2.04039	2.21821	1.483	1.27095
21100	A_24_P204165	A_24_P204165	A_24_P204165	Unknown	0.695859	0.541305	0.978825	0.88007
34977	A_24_P204675	LOC440353	NR_002603	Homo sapiens nuclear pore complex interacting protein pseudogene (LOC440353) on chromosome 16 [NR_002603]	1.74831	1.60914	1.03461	0.942654
9860	A_24_P205074	AY033611	AY033611	Homo sapiens placenta immunoregulatory factor PLIF mRNA, complete cds. [AY033611]	0.920807	0.784489	0.828309	0.682793
29280	A_24_P20630	LEF1	NM_016269	Homo sapiens lymphoid enhancer-binding factor 1 (LEF1), mRNA [NM_016269]	1.87252	2.06811	2.14363	2.27101
20167	A_24_P206344	ZNF746	NM_152557	Homo sapiens zinc finger protein 746 (ZNF746), mRNA [NM_152557]	0.743549	0.524294	0.938323	0.83698
1384	A_24_P208045	EDEM3	NM_025191	Homo sapiens ER degradation enhancer, mannosidase alpha-like 3 (EDEM3), mRNA [NM_025191]	1.20242	1.47473	0.686242	0.530497
629	A_24_P208909	TRIM2	NM_015271	Homo sapiens tripartite motif-containing 2 (TRIM2), mRNA [NM_015271]	0.712524	0.644738	0.705327	0.680592
30244	A_24_P209113	NDFIP1	NM_030571	Homo sapiens Nedd4 family interacting protein 1 (NDFIP1), mRNA [NM_030571]	1.04443	1.10212	0.744203	0.668334
4913	A_24_P209171	SH3BGRL2	NM_031469	Homo sapiens SH3 domain binding glutamic acid-rich protein like 2 (SH3BGRL2), mRNA [NM_031469]	0.854453	0.86639	1.19812	1.04309
11918	A_24_P209285	MRPS10	NM_018141	Homo sapiens mitochondrial ribosomal protein S10 (MRPS10), nuclear gene encoding mitochondrial protein, mRNA [NM_018141]	1.08965	0.657406	0.769295	0.538854
7159	A_24_P210343	M6PR	NM_002355	Homo sapiens mannose-6-phosphate receptor (cation dependent) (M6PR), mRNA [NM_002355]	0.614313	0.643339	1.04521	0.975955
22294	A_24_P210406	KLF5	NM_001730	Homo sapiens Kruppel-like factor 5 (intestinal) (KLF5), mRNA [NM_001730]	1.12795	1.10177	1.49912	1.4426
34793	A_24_P211565	C1QTNF6	NM_031910	Homo sapiens C1q and tumor necrosis factor related protein 6 (C1QTNF6), transcript variant 1, mRNA [NM_031910]	0.620762	0.833501	0.812366	0.70989
39974	A_24_P211869	ARMC8	NM_015396	Homo sapiens armadillo repeat containing 8 (ARMC8), transcript variant 2, mRNA [NM_015396]	0.720533	0.678158	1.13119	1.24491
1821	A_24_P212605	A_24_P212605	A_24_P212605	Unknown	0.766949	0.856809	0.790875	0.766768
4596	A_24_P212864	A_24_P212864	A_24_P212864	Unknown	0.915676	1.37956	1.57659	0.714004
32452	A_24_P212990	MGC70863	AL365511	Novel human gene mapping to chomosome 22. [AL365511]	1.46829	1.37822	1.256	1.11923
3595	A_24_P213354	THC2308299	THC2308299	RATASI amino acid starvation-induced protein {Rattus norvegicus;} , partial (87%) [THC2308299]	0.721707	0.833372	0.772598	0.812443
20460	A_24_P213684	P4HB	AB062434	Homo sapiens mRNA for OK/SW-CL.24, complete cds. [AB062434]	0.881629	1.80369	1.19682	0.570845
4869	A_24_P213924	KIAA1609	NM_020947	Homo sapiens KIAA1609 (KIAA1609), mRNA [NM_020947]	1.44737	1.58197	0.70154	0.716437
3471	A_24_P21410	NOL6	NM_022917	Homo sapiens nucleolar protein family 6 (RNA-associated) (NOL6), transcript variant alpha, mRNA [NM_022917]	0.965852	0.919198	1.52793	1.49197
15221	A_24_P21831	ZNF26	NM_019591	Homo sapiens zinc finger protein 26 (ZNF26), mRNA [NM_019591]	0.629314	1.01922	1.07282	0.870889
7113	A_24_P218509	ENST00000371142	ENST00000371142	Unknown	0.867142	0.950912	1.25725	1.16142
35231	A_24_P219114	SEL1L	NM_005065	Homo sapiens sel-1 suppressor of lin-12-like (C. elegans) (SEL1L), mRNA [NM_005065]	1.38855	1.39461	0.61678	0.835796
24186	A_24_P219552	NFE2L1	NM_003204	Homo sapiens nuclear factor (erythroid-derived 2)-like 1 (NFE2L1), mRNA [NM_003204]	1.59507	1.46405	0.536804	0.633886
11431	A_24_P219920	FEM1A	NM_018708	Homo sapiens fem-1 homolog a (C.elegans) (FEM1A), mRNA [NM_018708]	1.08476	1.27884	0.623104	0.652412
1485	A_24_P221105	A_24_P221105	A_24_P221105	Unknown	0.645728	0.665139	0.627725	0.638135
13346	A_24_P221375	A_24_P221375	A_24_P221375	Unknown	1.06592	1.38773	1.00564	0.818197
5415	A_24_P222043	HMGA1	NM_002131	Homo sapiens high mobility group AT-hook 1 (HMGA1), transcript variant 2, mRNA [NM_002131]	0.836168	0.987534	1.33157	1.19713
34515	A_24_P223124	FNDC3B	NM_022763	Homo sapiens fibronectin type III domain containing 3B (FNDC3B), mRNA [NM_022763]	1.76469	1.86366	0.885067	0.839182
18704	A_24_P224488	MAPT	NM_016835	Homo sapiens microtubule-associated protein tau (MAPT), transcript variant 1, mRNA [NM_016835]	2.03284	1.78763	1.63502	1.72781
19294	A_24_P224998	THC2266401	THC2266401	R6RT36 ribosomal protein L36a, cytosolic [validated] - rat {Rattus norvegicus;} , partial (94%) [THC2266401]	1.46787	1.3792	1.20911	1.36794
20576	A_24_P225604	DNAJC10	NM_018981	Homo sapiens DnaJ (Hsp40) homolog, subfamily C, member 10 (DNAJC10), mRNA [NM_018981]	1.87101	1.67482	1.88813	1.87702
39816	A_24_P225907	ENST00000285082	ENST00000285082	Homo sapiens cDNA FLJ12908 fis, clone NT2RP2004399. [AK022970]	1.44884	1.43907	1.19185	1.06015
25827	A_24_P226008	MGLL	NM_007283	Homo sapiens monoglyceride lipase (MGLL), transcript variant 1, mRNA [NM_007283]	2.60664	2.823	1.55518	1.35295
25525	A_24_P226962	ENST00000338205	ENST00000338205	Human mRNA for KIAA0368 gene, partial cds. [AB002366]	1.22569	1.17223	1.49756	1.50477
2868	A_24_P229807	A_24_P229807	A_24_P229807	Unknown	0.650016	0.764285	0.907388	0.897913
9958	A_24_P229848	A_24_P229848	A_24_P229848	Unknown	0.755485	0.89871	0.85362	0.973548
37343	A_24_P23034	ZNFX1	NM_021035	Homo sapiens zinc finger, NFX1-type containing 1 (ZNFX1), mRNA [NM_021035]	0.789748	1.02653	0.803117	1.09509
30611	A_24_P230675	SOCS2	NM_003877	Homo sapiens suppressor of cytokine signaling 2 (SOCS2), mRNA [NM_003877]	0.631346	0.797032	0.59607	0.710951
16874	A_24_P230877	BC009463	BC009463	Homo sapiens, clone IMAGE:3606519, mRNA, partial cds. [BC009463]	1.32117	1.29337	0.898356	0.943871
7194	A_24_P233786	C1orf24	NM_052966	Homo sapiens chromosome 1 open reading frame 24 (C1orf24), transcript variant 2, mRNA [NM_052966]	3.09173	3.34103	2.5493	2.48307
15090	A_24_P23445	RNU12	NR_000041	Homo sapiens RNA, U12 small nuclear (RNU12) on chromosome X [NR_000041]	1.46829	1.35388	1.29322	1.32556
3145	A_24_P234701	CR621132	CR621132	full-length cDNA clone CS0DC015YK09 of Neuroblastoma Cot 25-normalized of Homo sapiens (human). [CR621132]	0.626333	0.770447	0.731316	0.719295
18181	A_24_P235266	GRB10	NM_001001555	Homo sapiens growth factor receptor-bound protein 10 (GRB10), transcript variant 4, mRNA [NM_001001555]	2.12006	2.26157	0.859473	0.898344
7207	A_24_P235429	ABCA1	NM_005502	Homo sapiens ATP-binding cassette, sub-family A (ABC1), member 1 (ABCA1), mRNA [NM_005502]	0.543251	0.917457	0.924146	1.01653
6083	A_24_P235783	SF1	NM_201997	Homo sapiens splicing factor 1 (SF1), transcript variant 4, mRNA [NM_201997]	0.646124	0.646904	0.830078	0.945817
34891	A_24_P23625	ENST00000360954	ENST00000360954	Homo sapiens cDNA FLJ13661 fis, clone PLACE1011635, highly similar to Homo sapiens heparan sulfate D-glucosaminyl 3-O-sulfotransferase-3B (3OST3B1) mRNA. [AK023723]	0.602627	0.729648	0.606964	0.805744
4594	A_24_P236437	DYNC1LI2	NM_006141	Homo sapiens dynein, cytoplasmic 1, light intermediate chain 2 (DYNC1LI2), mRNA [NM_006141]	1.20045	1.12716	0.905712	0.896676
7650	A_24_P236680	THC2287766	THC2287766	Unknown	1.05491	0.983564	0.731441	0.606317
20305	A_24_P236799	RAB31	NM_006868	Homo sapiens RAB31, member RAS oncogene family (RAB31), mRNA [NM_006868]	0.85513	0.704013	1.6506	1.40664
271	A_24_P236956	RAB3D	BC007960	Homo sapiens RAB3D, member RAS oncogene family, mRNA (cDNA clone IMAGE:4301650), partial cds. [BC007960]	2.1217	2.15009	1.11337	1.25607
8846	A_24_P237328	MT	NM_014507	Homo sapiens malonyl-CoA:acyl carrier protein transacylase, mitochondrial (MT), nuclear gene encoding mitochondrial protein, transcript variant 2, mRNA [NM_014507]	0.636516	0.892845	0.930686	0.726662
33227	A_24_P237820	A_24_P237820	A_24_P237820	Unknown	0.479733	0.758851	0.581048	0.594455
35838	A_24_P238316	A_24_P238316	A_24_P238316	Unknown	0.779333	0.727635	0.687398	0.697503
20591	A_24_P238427	A_24_P238427	A_24_P238427	Unknown	0.746381	0.639943	1.16247	1.00299
37113	A_24_P239664	BCKDHB	NM_183050	Homo sapiens branched chain keto acid dehydrogenase E1, beta polypeptide (maple syrup urine disease) (BCKDHB), nuclear gene encoding mitochondrial protein, transcript variant 1, mRNA [NM_183050]	0.88268	0.933082	0.791369	0.626924
16221	A_24_P241318	WDR21A	NM_181340	Homo sapiens WD repeat domain 21A (WDR21A), transcript variant 2, mRNA [NM_181340]	1.11854	1.18562	0.802948	0.873926
30255	A_24_P242357	HS2ST1	NM_012262	Homo sapiens heparan sulfate 2-O-sulfotransferase 1 (HS2ST1), mRNA [NM_012262]	1.49751	1.46825	0.772594	0.895012
35774	A_24_P242361	HS2ST1	NM_012262	Homo sapiens heparan sulfate 2-O-sulfotransferase 1 (HS2ST1), mRNA [NM_012262]	1.19783	1.09056	0.911254	0.893838
32173	A_24_P242609	KLHL12	NM_021633	Homo sapiens kelch-like 12 (Drosophila) (KLHL12), mRNA [NM_021633]	0.710854	0.593699	0.852867	0.80549
28320	A_24_P246573	KIAA1026	NM_001018000	Homo sapiens kazrin (KIAA1026), transcript variant B, mRNA [NM_001018000]	0.84976	0.979266	1.01599	1.15287
18976	A_24_P246591	ENST00000305820	ENST00000305820	Unknown	2.90876	3.01412	2.18668	2.21044
9127	A_24_P246748	A_24_P246748	A_24_P246748	Unknown	0.914351	0.981064	0.73211	0.625206
10867	A_24_P24724	LOC645013	XM_498350	PREDICTED: Homo sapiens similar to 60S ribosomal protein L14 (CAG-ISL 7) (LOC645013), mRNA [XM_498350]	0.61645	0.717803	0.625312	0.654138
4469	A_24_P248053	TOP1MT	NM_052963	Homo sapiens topoisomerase (DNA) I, mitochondrial (TOP1MT), nuclear gene encoding mitochondrial protein, mRNA [NM_052963]	0.899623	1.07086	1.13043	1.10278
2733	A_24_P250650	RABL2A	NM_013412	Homo sapiens RAB, member of RAS oncogene family-like 2A (RABL2A), transcript variant 1, mRNA [NM_013412]	1.06688	1.31309	0.682617	0.786806
36636	A_24_P252739	KLF6	NM_001008490	Homo sapiens Kruppel-like factor 6 (KLF6), transcript variant 1, mRNA [NM_001008490]	1.21541	1.01935	1.57176	1.06629
93	A_24_P253251	SLC7A1	NM_003045	Homo sapiens solute carrier family 7 (cationic amino acid transporter, y+ system), member 1 (SLC7A1), mRNA [NM_003045]	1.55664	1.70156	0.615482	0.591746
5199	A_24_P25346	CIRH1A	NM_032830	Homo sapiens cirrhosis, autosomal recessive 1A (cirhin) (CIRH1A), mRNA [NM_032830]	1.09944	1.07365	1.08688	1.01805
22417	A_24_P253588	THC2427156	THC2427156	E40201 artifact-warning sequence (translated ALU class E) - human {Homo sapiens;} , partial (5%) [THC2427156]	0.849763	0.644539	0.495914	0.823121
4697	A_24_P254278	SLC23A2	NM_203327	Homo sapiens solute carrier family 23 (nucleobase transporters), member 2 (SLC23A2), transcript variant 2, mRNA [NM_203327]	1.58219	1.62098	1.60846	1.48862
26151	A_24_P255516	MIA3	AY359091	Homo sapiens clone DNA150157 AAAP6077 (UNQ6077) mRNA, complete cds. [AY359091]	1.12901	1.08764	0.58227	0.679927
19994	A_24_P255763	A_24_P255763	A_24_P255763	Unknown	1.2611	1.25804	0.961997	0.882015
1463	A_24_P256692	ENST00000344441	ENST00000344441	Human mRNA for KIAA0268 gene, partial cds. [D87742]	1.19775	1.15767	0.866591	0.960048
2592	A_24_P256929	GRRP1	NM_024869	Homo sapiens glycine/arginine rich protein 1 (GRRP1), mRNA [NM_024869]	0.914566	0.826471	1.05028	1.1114
8944	A_24_P260440	ENST00000337273	ENST00000337273	Homo sapiens cDNA FLJ42778 fis, clone BRAWH3005146. [AK124768]	0.845746	0.884244	0.730813	0.699242
19962	A_24_P261734	CR594705	CR594705	full-length cDNA clone CS0DC003YJ07 of Neuroblastoma Cot 25-normalized of Homo sapiens (human). [CR594705]	1.05824	1.21083	0.758363	0.893219
23977	A_24_P264106	RPL23A	NM_000984	Homo sapiens ribosomal protein L23a (RPL23A), mRNA [NM_000984]	0.790381	0.819051	0.63158	0.687898
31647	A_24_P264166	FLJ32679	NM_001012452	Homo sapiens golgin-like hypothetical protein LOC440321 (FLJ32679), mRNA [NM_001012452]	1.35803	1.28591	1.07903	1.07785
6778	A_24_P267293	SARM1	NM_015077	Homo sapiens sterile alpha and TIR motif containing 1 (SARM1), mRNA [NM_015077]	1.00206	1.12243	0.984581	1.02124
30605	A_24_P267523	COX6B2	NM_144613	Homo sapiens cytochrome c oxidase subunit VIb polypeptide 2 (testis) (COX6B2), mRNA [NM_144613]	1.96021	2.06884	1.09341	1.16422
5955	A_24_P267748	NDOR1	NM_014434	Homo sapiens NADPH dependent diflavin oxidoreductase 1 (NDOR1), mRNA [NM_014434]	0.761375	0.737107	1.11731	1.14982
36753	A_24_P269598	ENST00000380896	ENST00000380896	Human mRNA for KIAA0392 gene, partial cds. [AB002390]	0.424117	0.743609	1.18896	1.18342
8783	A_24_P270033	ENST00000278949	ENST00000278949	Homo sapiens cDNA FLJ38080 fis, clone CTONG2016185. [AK095399]	2.31841	2.32667	0.821981	0.738775
16784	A_24_P270999	SCN4A	NM_000334	Homo sapiens sodium channel, voltage-gated, type IV, alpha (SCN4A), mRNA [NM_000334]	1.48472	1.74215	0.694208	0.97173
40608	A_24_P272873	LOC645683	BC067891	Homo sapiens cDNA clone MGC:87657 IMAGE:5271409, complete cds. [BC067891]	0.674416	0.82145	0.815996	0.47768
39237	A_24_P273203	ENST00000332617	ENST00000332617	UI-E-EJ0-ahl-n-19-0-UI.r1 UI-E-EJ0 Homo sapiens cDNA clone UI-E-EJ0-ahl-n-19-0-UI 5', mRNA sequence [BM701600]	0.672293	0.651752	1.03408	1.09022
20098	A_24_P273253	C14orf78	BC090889	Homo sapiens cDNA clone MGC:102983 IMAGE:30387958, complete cds. [BC090889]	1.75339	1.58031	1.10578	1.34436
29201	A_24_P273647	LOC146439	AL833749	Homo sapiens mRNA; cDNA DKFZp666L166 (from clone DKFZp666L166). [AL833749]	1.25359	1.33816	1.00367	0.962784
29574	A_24_P273716	ZBTB24	NM_014797	Homo sapiens zinc finger and BTB domain containing 24 (ZBTB24), mRNA [NM_014797]	0.949841	1.14924	1.24395	1.17944
19307	A_24_P275828	PERLD1	NM_033419	Homo sapiens per1-like domain containing 1 (PERLD1), mRNA [NM_033419]	1.04282	0.726537	1.23148	1.25431
20452	A_24_P277349	SEC31L1	NM_014933	Homo sapiens SEC31-like 1 (S. cerevisiae) (SEC31L1), transcript variant 1, mRNA [NM_014933]	0.826811	0.744322	0.732061	0.7124
32386	A_24_P278167	ZFAND5	NM_006007	Homo sapiens zinc finger, AN1-type domain 5 (ZFAND5), mRNA [NM_006007]	0.880579	0.962186	0.739674	0.910514
35420	A_24_P278299	ASB13	NM_024701	Homo sapiens ankyrin repeat and SOCS box-containing 13 (ASB13), mRNA [NM_024701]	0.690213	0.72539	1.57368	1.57713
3811	A_24_P280897	ENST00000310822	ENST00000310822	PREDICTED: Homo sapiens similar to ribosomal protein L21 isoform 1 (LOC388532), mRNA [XM_371160]	0.983546	1.04895	0.746777	0.752157
18786	A_24_P280901	RPL21	NM_000982	Homo sapiens ribosomal protein L21 (RPL21), mRNA [NM_000982]	0.906361	1.4277	0.851396	0.692159
18179	A_24_P281304	A_24_P281304	A_24_P281304	Unknown	0.881143	1.03661	1.09499	0.959695
6938	A_24_P281683	A_24_P281683	A_24_P281683	Unknown	0.611302	0.724669	0.891823	0.944497
15219	A_24_P28619	ANGEL2	NM_144567	Homo sapiens angel homolog 2 (Drosophila) (ANGEL2), mRNA [NM_144567]	0.543985	0.66227	0.750175	0.559334
204	A_24_P28657	AHCTF1	NM_015446	Homo sapiens AT hook containing transcription factor 1 (AHCTF1), mRNA [NM_015446]	0.969195	1.00302	0.975956	1.06042
32918	A_24_P287272	NBPF1	BC034418	Homo sapiens neuroblastoma breakpoint family, member 1, mRNA (cDNA clone IMAGE:3896523), complete cds. [BC034418]	0.543863	0.661203	0.780962	0.628126
8715	A_24_P287613	BC066984	BC066984	Homo sapiens cDNA clone IMAGE:4826623. [BC066984]	0.944863	0.863283	0.694056	0.822338
357	A_24_P289106	ENST00000356572	ENST00000356572	Homo sapiens CXYorf1-related protein, mRNA (cDNA clone IMAGE:4594516), partial cds. [BC067227]	0.544383	0.742764	0.557948	0.688523
39891	A_24_P289884	A_24_P289884	A_24_P289884	Unknown	0.585624	0.609393	0.981783	0.915965
10423	A_24_P290354	ZFAND5	NM_006007	Homo sapiens zinc finger, AN1-type domain 5 (ZFAND5), mRNA [NM_006007]	1.06379	1.30117	0.786154	0.912537
6680	A_24_P290999	TncRNA	U60873	Human clone 137308 mRNA, partial cds. [U60873]	1.6393	1.5073	1.21485	1.10507
40077	A_24_P291401	TMEM150	NM_153342	Homo sapiens transmembrane protein 150 (TMEM150), transcript variant 2, mRNA [NM_153342]	0.676936	0.749762	1.05928	0.989402
20293	A_24_P292849	LOC146429	AL137382	Homo sapiens mRNA; cDNA DKFZp434L1226 (from clone DKFZp434L1226). [AL137382]	0.874231	0.525545	1.30466	1.12924
10699	A_24_P294719	UBXD8	NM_014613	Homo sapiens UBX domain containing 8 (UBXD8), mRNA [NM_014613]	0.620881	0.705851	0.74655	0.688371
17924	A_24_P294832	PTP4A1	NM_003463	Homo sapiens protein tyrosine phosphatase type IVA, member 1 (PTP4A1), mRNA [NM_003463]	0.97151	1.0315	1.27111	1.19177
23647	A_24_P296070	COG3	NM_031431	Homo sapiens component of oligomeric golgi complex 3 (COG3), mRNA [NM_031431]	1.20914	1.27009	0.784026	0.828013
9807	A_24_P296347	RRN3	NM_018427	Homo sapiens RRN3 RNA polymerase I transcription factor homolog (S. cerevisiae) (RRN3), mRNA [NM_018427]	0.980209	0.976638	0.869659	0.766434
19902	A_24_P298013	GTPBP2	NM_019096	Homo sapiens GTP binding protein 2 (GTPBP2), mRNA [NM_019096]	1.34901	1.10017	0.794527	0.877788
12748	A_24_P298464	LOC392979	XM_374646	PREDICTED: Homo sapiens similar to ribosomal protein L18 (LOC392979), mRNA [XM_374646]	0.947115	0.856189	1.14299	0.948139
22907	A_24_P298495	AF289590	AF289590	Homo sapiens clone pp7583 unknown mRNA. [AF289590]	0.745654	0.731418	0.600435	0.68059
35160	A_24_P298616	A_24_P298616	A_24_P298616	Unknown	0.803553	0.674392	0.815534	0.695228
20022	A_24_P303145	ENST00000382327	ENST00000382327	Homo sapiens cDNA FLJ30404 fis, clone BRACE2008481. [AK054966]	1.5433	1.43703	1.20069	1.16853
17368	A_24_P303770	CTSB	NM_147780	Homo sapiens cathepsin B (CTSB), transcript variant 2, mRNA [NM_147780]	0.962945	0.904936	1.58486	1.47727
10679	A_24_P304723	PPIB	NM_000942	Homo sapiens peptidylprolyl isomerase B (cyclophilin B) (PPIB), mRNA [NM_000942]	0.673924	0.688878	1.14675	1.00154
26958	A_24_P305223	CTAGE1	NM_172241	Homo sapiens cutaneous T-cell lymphoma-associated antigen 1 (CTAGE1), transcript variant 1, mRNA [NM_172241]	0.938806	0.751511	1.00419	1.14678
23373	A_24_P305541	TRIB3	NM_021158	Homo sapiens tribbles homolog 3 (Drosophila) (TRIB3), mRNA [NM_021158]	1.84117	1.70043	0.810182	0.900165
23465	A_24_P305570	RIN2	NM_018993	Homo sapiens Ras and Rab interactor 2 (RIN2), mRNA [NM_018993]	1.11668	1.02773	1.31164	1.23172
23680	A_24_P305623	TMEM50B	NM_006134	Homo sapiens transmembrane protein 50B (TMEM50B), mRNA [NM_006134]	0.879532	0.895112	1.50936	1.50617
3289	A_24_P305960	LEMD2	NM_181336	Homo sapiens LEM domain containing 2 (LEMD2), mRNA [NM_181336]	1.26578	1.36345	0.81663	0.644875
21774	A_24_P306214	KIAA1609	NM_020947	Homo sapiens KIAA1609 (KIAA1609), mRNA [NM_020947]	1.40215	1.31332	0.644404	0.707766
23195	A_24_P306527	ENST00000308989	ENST00000308989	Unknown	0.778278	0.929545	0.805895	0.694892
14340	A_24_P306814	A_24_P306814	A_24_P306814	Unknown	0.690642	0.567542	1.86698	1.79148
6212	A_24_P306945	LOC441245	AK090474	Homo sapiens mRNA for FLJ00396 protein. [AK090474]	0.713166	0.979326	1.0161	0.978654
2681	A_24_P306968	A_24_P306968	A_24_P306968	Unknown	0.753394	1.19176	0.729943	0.629325
5481	A_24_P307255	A_24_P307255	A_24_P307255	Unknown	0.950536	1.87821	0.659792	0.741584
21134	A_24_P307443	A_24_P307443	A_24_P307443	Unknown	0.783963	0.917581	1.34721	0.961155
675	A_24_P310756	ENST00000366862	ENST00000366862	Homo sapiens mRNA for KIAA0483 protein, partial cds. [AB007952]	1.0809	0.986021	0.916665	0.921716
10891	A_24_P310864	CCDC24	NM_152499	Homo sapiens coiled-coil domain containing 24 (CCDC24), mRNA [NM_152499]	0.82905	1.00059	0.514746	0.69784
38747	A_24_P313210	AMN	AK092824	Homo sapiens cDNA FLJ35505 fis, clone SMINT2009363. [AK092824]	1.30999	1.45664	1.53799	1.35557
20965	A_24_P315326	A_24_P315326	A_24_P315326	Unknown	1.41834	1.56099	1.2797	0.895706
12631	A_24_P315654	A_24_P315654	A_24_P315654	Unknown	0.393399	1.1135	1.58644	0.558692
6640	A_24_P315769	A_24_P315769	A_24_P315769	Unknown	0.760405	0.737648	1.12993	1.03968
19669	A_24_P315921	LOC664727	AK093659	Homo sapiens cDNA FLJ36340 fis, clone THYMU2006468. [AK093659]	1.00192	0.859747	1.13335	1.04811
20918	A_24_P317604	SLC37A3	NM_207113	Homo sapiens solute carrier family 37 (glycerol-3-phosphate transporter), member 3 (SLC37A3), transcript variant 1, mRNA [NM_207113]	0.72646	0.596715	1.09489	1.04487
6296	A_24_P318544	CSNK1D	AB209463	Homo sapiens mRNA for casein kinase 1, delta isoform 1 variant protein. [AB209463]	1.40762	1.35837	0.790759	0.741563
9418	A_24_P318967	PDXK	NM_003681	Homo sapiens pyridoxal (pyridoxine, vitamin B6) kinase (PDXK), mRNA [NM_003681]	0.779876	0.989002	0.687597	0.648717
6525	A_24_P319715	PDIA6	NM_005742	Homo sapiens protein disulfide isomerase family A, member 6 (PDIA6), mRNA [NM_005742]	1.71894	1.77945	1.55419	1.54113
12930	A_24_P319942	SSR3	NM_007107	Homo sapiens signal sequence receptor, gamma (translocon-associated protein gamma) (SSR3), mRNA [NM_007107]	1.07384	1.08636	1.09359	0.92044
12908	A_24_P32207	A_24_P32207	A_24_P32207	Unknown	0.61437	0.719402	0.762408	0.612538
34422	A_24_P322474	PDE4A	NM_006202	Homo sapiens phosphodiesterase 4A, cAMP-specific (phosphodiesterase E2 dunce homolog, Drosophila) (PDE4A), mRNA [NM_006202]	1.17395	1.19057	1.16126	1.17639
31653	A_24_P322847	POLR3H	NM_001018051	Homo sapiens polymerase (RNA) III (DNA directed) polypeptide H (22.9kD) (POLR3H), transcript variant 4, mRNA [NM_001018051]	1.4168	1.28393	1.14992	1.20467
38190	A_24_P322867	DUSP8	NM_004420	Homo sapiens dual specificity phosphatase 8 (DUSP8), mRNA [NM_004420]	1.24572	1.38358	0.786424	0.956619
1048	A_24_P323628	FLJ45055	BC064938	Homo sapiens hypothetical protein LOC644128, mRNA (cDNA clone IMAGE:6158500). [BC064938]	0.662825	0.853507	0.91933	0.959227
38317	A_24_P324224	A_24_P324224	A_24_P324224	Unknown	0.860677	0.993507	0.606816	0.66833
717	A_24_P32715	A_24_P32715	A_24_P32715	Unknown	0.691063	0.900901	1.08573	1.01057
39799	A_24_P327886	TCEA3	NM_003196	Homo sapiens transcription elongation factor A (SII), 3 (TCEA3), mRNA [NM_003196]	1.96159	2.31239	2.29785	2.40659
14588	A_24_P32836	A_24_P32836	A_24_P32836	Unknown	0.801916	0.981027	1.16459	0.616211
15492	A_24_P330112	FLJ10292	NM_018048	Homo sapiens mago-nashi homolog (FLJ10292), mRNA [NM_018048]	0.731936	0.767883	0.612568	0.581075
7752	A_24_P330971	EIF3S12	NM_013234	Homo sapiens eukaryotic translation initiation factor 3, subunit 12 (EIF3S12), mRNA [NM_013234]	0.725794	0.971959	0.654595	0.677675
38675	A_24_P331727	TMED7	NM_181836	Homo sapiens transmembrane emp24 protein transport domain containing 7 (TMED7), mRNA [NM_181836]	1.37391	1.30543	0.938072	1.01401
32851	A_24_P332292	A_24_P332292	A_24_P332292	Unknown	0.950469	1.43767	0.869644	0.748804
2395	A_24_P332441	A_24_P332441	A_24_P332441	Unknown	0.85488	1.07723	0.78508	0.754666
3436	A_24_P332482	ENST00000331979	ENST00000331979	Unknown	0.486293	0.822017	0.818966	0.792572
30314	A_24_P332623	AL133018	AL133018	Homo sapiens mRNA; cDNA DKFZp434F0327 (from clone DKFZp434F0327). [AL133018]	0.625655	0.552135	1.10249	1.00745
19685	A_24_P333106	ENST00000332696	ENST00000332696	full-length cDNA clone CS0DI028YD16 of Placenta Cot 25-normalized of Homo sapiens (human). [CR595167]	0.764183	0.789072	0.949371	0.760254
22904	A_24_P333421	LOC643641	AB011115	Homo sapiens mRNA for KIAA0543 protein, partial cds. [AB011115]	1.41893	1.36679	0.610082	0.752764
34589	A_24_P333901	KIAA0467	NM_015284	Homo sapiens KIAA0467 (KIAA0467), mRNA [NM_015284]	1.02162	1.15168	0.666018	0.765763
1818	A_24_P335620	SLC7A5	NM_003486	Homo sapiens solute carrier family 7 (cationic amino acid transporter, y+ system), member 5 (SLC7A5), mRNA [NM_003486]	1.16639	1.0569	0.975956	0.999518
5746	A_24_P338757	USPL1	NM_005800	Homo sapiens ubiquitin specific peptidase like 1 (USPL1), mRNA [NM_005800]	0.676354	0.908974	1.01426	0.948355
22968	A_24_P33895	ATF3	NM_004024	Homo sapiens activating transcription factor 3 (ATF3), transcript variant 2, mRNA [NM_004024]	1.54945	1.19149	1.24409	1.19248
18434	A_24_P338971	NIPA2	NM_030922	Homo sapiens non imprinted in Prader-Willi/Angelman syndrome 2 (NIPA2), transcript variant 1, mRNA [NM_030922]	0.658412	0.633053	0.602513	0.557821
36775	A_24_P339272	C17orf45	NM_152350	Homo sapiens chromosome 17 open reading frame 45 (C17orf45), mRNA [NM_152350]	1.16786	1.30758	1.8044	1.72629
18834	A_24_P339664	NCLN	NM_020170	Homo sapiens nicalin homolog (zebrafish) (NCLN), mRNA [NM_020170]	0.708462	0.710173	0.675407	0.789759
859	A_24_P340776	LOC440350	NM_001018122	Homo sapiens similar to nuclear pore complex interacting protein (LOC440350), mRNA [NM_001018122]	0.962295	0.931854	0.9589	1.0647
8046	A_24_P341019	C20orf30	NM_001009924	Homo sapiens chromosome 20 open reading frame 30 (C20orf30), transcript variant 2, mRNA [NM_001009924]	1.14172	1.26964	1.21933	1.12912
2199	A_24_P341078	A_24_P341078	A_24_P341078	Unknown	0.600472	0.699584	0.870716	0.815113
25541	A_24_P341376	A_24_P341376	A_24_P341376	Unknown	0.780471	1.23014	1.76531	0.476513
37125	A_24_P341909	UGCGL2	NM_020121	Homo sapiens UDP-glucose ceramide glucosyltransferase-like 2 (UGCGL2), mRNA [NM_020121]	0.834755	0.886579	1.10073	0.899023
4412	A_24_P342086	WWP2	NM_199423	Homo sapiens WW domain containing E3 ubiquitin protein ligase 2 (WWP2), transcript variant 3, mRNA [NM_199423]	0.631923	0.594736	0.654068	0.722446
15045	A_24_P345822	TFG	NM_006070	Homo sapiens TRK-fused gene (TFG), transcript variant 1, mRNA [NM_006070]	0.880311	0.902417	1.17873	0.984443
29520	A_24_P346368	FLJ10099	NM_017994	Homo sapiens hypothetical protein FLJ10099 (FLJ10099), mRNA [NM_017994]	0.855884	0.931706	1.09715	0.982654
33784	A_24_P346388	FLJ20323	AL136892	Homo sapiens mRNA; cDNA DKFZp434J087 (from clone DKFZp434J087). [AL136892]	0.495618	0.943869	0.689853	0.760381
18241	A_24_P349596	A_24_P349596	A_24_P349596	Unknown	0.780028	0.943131	0.856701	0.823743
26228	A_24_P350008	A_24_P350008	A_24_P350008	Unknown	0.678634	0.581539	0.902181	0.777932
25682	A_24_P350307	A_24_P350307	A_24_P350307	Unknown	0.902349	0.922182	0.828564	0.89397
20696	A_24_P350969	MNT	AF318360	Homo sapiens pp7518 mRNA, complete cds. [AF318360]	1.01183	1.05798	1.07665	1.38587
2345	A_24_P354356	C3orf40	NM_144635	Homo sapiens chromosome 3 open reading frame 40 (C3orf40), mRNA [NM_144635]	1.42919	1.49479	0.654072	0.63773
6458	A_24_P354523	CD241953	CD241953	AGENCOURT_14122420 NIH_MGC_187 Homo sapiens cDNA clone IMAGE:30381796 5', mRNA sequence [CD241953]	0.768748	0.918765	0.732296	0.575909
5329	A_24_P355876	TEGT	NM_003217	Homo sapiens testis enhanced gene transcript (BAX inhibitor 1) (TEGT), mRNA [NM_003217]	0.985658	1.99729	0.964765	0.771191
9987	A_24_P356015	EIF2S1	NM_004094	Homo sapiens eukaryotic translation initiation factor 2, subunit 1 alpha, 35kDa (EIF2S1), mRNA [NM_004094]	0.73702	0.57168	1.03397	0.944638
33538	A_24_P356601	HEXIM1	NM_006460	Homo sapiens hexamethylene bis-acetamide inducible 1 (HEXIM1), mRNA [NM_006460]	0.662143	0.528796	1.05122	1.06394
98	A_24_P356721	RPL18	NM_000979	Homo sapiens ribosomal protein L18 (RPL18), mRNA [NM_000979]	1.04056	1.77305	1.63003	0.921912
18390	A_24_P357037	UBE2G2	NM_182688	Homo sapiens ubiquitin-conjugating enzyme E2G 2 (UBC7 homolog, yeast) (UBE2G2), transcript variant 2, mRNA [NM_182688]	0.883183	0.74031	1.43549	1.39914
18070	A_24_P357518	RPL21	NM_000982	Homo sapiens ribosomal protein L21 (RPL21), mRNA [NM_000982]	0.876846	0.900708	0.622683	0.639294
10417	A_24_P357950	POTE2	NM_001005359	Homo sapiens protein expressed in prostate, ovary, testis, and placenta 2 (POTE2), transcript variant POTE-2D, mRNA [NM_001005359]	0.902057	0.495512	0.859707	0.969749
15298	A_24_P358084	LOC441748	DA421704	DA421704 CERVX2 Homo sapiens cDNA clone CERVX2001529 5', mRNA sequence [DA421704]	0.568311	0.64612	0.79208	0.589347
13515	A_24_P358205	A_24_P358205	A_24_P358205	Unknown	1.08836	0.952657	1.00187	0.933984
4642	A_24_P358302	A_24_P358302	A_24_P358302	Unknown	0.783914	0.872503	0.63113	0.616612
10617	A_24_P359838	TTL	NM_153712	Homo sapiens tubulin tyrosine ligase (TTL), mRNA [NM_153712]	1.33471	1.48031	0.723079	0.60773
32036	A_24_P360674	CDKN2B	NM_078487	Homo sapiens cyclin-dependent kinase inhibitor 2B (p15, inhibits CDK4) (CDKN2B), transcript variant 2, mRNA [NM_078487]	1.08392	0.958234	0.911122	0.84691
32127	A_24_P361896	MT2A	NM_005953	Homo sapiens metallothionein 2A (MT2A), mRNA [NM_005953]	1.94955	1.90682	1.04482	1.03975
38158	A_24_P362100	ENST00000378536	ENST00000378536	Unknown	0.812611	0.840605	0.91721	0.900002
27317	A_24_P363087	LOC51149	NM_016175	Homo sapiens hypothetical LOC51149 (LOC51149), transcript variant 1, mRNA [NM_016175]	0.563293	0.615279	0.573196	0.631211
22207	A_24_P364066	BC030112	BC030112	Homo sapiens cDNA clone IMAGE:4799578. [BC030112]	0.870168	0.700936	0.716922	0.6433
19332	A_24_P364807	AYTL1	BX641069	Homo sapiens mRNA; cDNA DKFZp686H22112 (from clone DKFZp686H22112). [BX641069]	1.11315	0.551257	1.12003	1.0554
4749	A_24_P364845	ZNF213	NM_004220	Homo sapiens zinc finger protein 213 (ZNF213), mRNA [NM_004220]	1.11501	1.02032	0.987038	0.883752
28663	A_24_P365807	EFNB1	NM_004429	Homo sapiens ephrin-B1 (EFNB1), mRNA [NM_004429]	1.25593	1.39368	0.580379	0.690323
3605	A_24_P367109	A_24_P367109	A_24_P367109	Unknown	0.641006	0.939818	0.871697	0.761695
39262	A_24_P367139	A_24_P367139	A_24_P367139	Unknown	0.765739	0.647276	0.855063	0.846295
16680	A_24_P367369	A_24_P367369	A_24_P367369	Unknown	0.784129	0.812258	1.03595	0.979233
36668	A_24_P367602	DUSP5P	NR_002834	Homo sapiens dual specificity phosphatase 5 pseudogene (DUSP5P) on chromosome 1 [NR_002834]	0.846208	0.90713	0.971949	0.810118
19224	A_24_P36868	WDR26	NM_025160	Homo sapiens WD repeat domain 26 (WDR26), mRNA [NM_025160]	0.628669	0.555909	1.41634	1.40183
14853	A_24_P3704	BG741106	BG741106	602631658F1 NCI_CGAP_Skn3 Homo sapiens cDNA clone IMAGE:4776902 5', mRNA sequence [BG741106]	1.6688	1.58423	0.979951	0.995565
616	A_24_P372012	ICA1	NM_004968	Homo sapiens islet cell autoantigen 1, 69kDa (ICA1), transcript variant 2, mRNA [NM_004968]	0.885978	0.833922	1.10949	1.1527
8647	A_24_P372217	SPFH2	NM_007175	Homo sapiens SPFH domain family, member 2 (SPFH2), transcript variant 1, mRNA [NM_007175]	1.39797	1.32048	1.73012	1.59
6201	A_24_P373768	GIPR	NM_000164	Homo sapiens gastric inhibitory polypeptide receptor (GIPR), mRNA [NM_000164]	1.54992	1.53303	1.45696	1.64281
8838	A_24_P37519	LZTFL1	NM_020347	Homo sapiens leucine zipper transcription factor-like 1 (LZTFL1), mRNA [NM_020347]	1.13817	1.1731	0.994963	0.852944
9094	A_24_P375932	A_24_P375932	A_24_P375932	Unknown	0.662339	0.882703	0.91457	0.767641
31090	A_24_P376129	DFNB31	AK056190	Homo sapiens cDNA FLJ31628 fis, clone NT2RI2003344, weakly similar to PRESYNAPTIC PROTEIN SAP97. [AK056190]	0.982831	0.854303	0.792493	0.876414
26758	A_24_P3783	HIST1H2BM	NM_003521	Homo sapiens histone 1, H2bm (HIST1H2BM), mRNA [NM_003521]	0.516736	0.75719	1.38246	1.25063
20028	A_24_P379413	IL6R	NM_000565	Homo sapiens interleukin 6 receptor (IL6R), transcript variant 1, mRNA [NM_000565]	1.97787	1.90001	0.669684	0.553437
20902	A_24_P380132	G3BP2	NM_203505	Homo sapiens Ras-GTPase activating protein SH3 domain-binding protein 2 (G3BP2), transcript variant 1, mRNA [NM_203505]	0.636514	0.614412	0.599509	0.590046
26807	A_24_P380629	ABCF2	NM_007189	Homo sapiens ATP-binding cassette, sub-family F (GCN20), member 2 (ABCF2), nuclear gene encoding mitochondrial protein, transcript variant 1, mRNA [NM_007189]	0.886671	0.652768	0.699066	0.763557
39585	A_24_P380919	HNRPK	NM_002140	Homo sapiens heterogeneous nuclear ribonucleoprotein K (HNRPK), transcript variant 1, mRNA [NM_002140]	0.71053	0.752187	0.774134	0.732129
15283	A_24_P381164	TTC17	BC041893	Homo sapiens tetratricopeptide repeat domain 17, mRNA (cDNA clone IMAGE:5298645), complete cds. [BC041893]	0.57463	0.63846	1.91575	1.81258
3748	A_24_P381494	SLC11A2	NM_000617	Homo sapiens solute carrier family 11 (proton-coupled divalent metal ion transporters), member 2 (SLC11A2), mRNA [NM_000617]	0.952521	1.0192	1.04174	0.917521
27583	A_24_P382591	C20orf30	NM_001009924	Homo sapiens chromosome 20 open reading frame 30 (C20orf30), transcript variant 2, mRNA [NM_001009924]	0.578112	0.631886	1.28284	1.21714
11675	A_24_P383130	ENST00000237840	ENST00000237840	PREDICTED: Homo sapiens similar to 60S ribosomal protein L23a (LOC341511), mRNA [XM_292109]	0.73211	0.806455	0.694403	0.719992
7596	A_24_P383940	A_24_P383940	A_24_P383940	Unknown	0.838068	0.851298	0.686241	0.618214
35445	A_24_P384588	FLJ32679	NM_001012452	Homo sapiens golgin-like hypothetical protein LOC440321 (FLJ32679), mRNA [NM_001012452]	1.43091	1.42919	1.88778	1.85679
5846	A_24_P385012	BC030084	BC030084	Homo sapiens cDNA clone IMAGE:4791887. [BC030084]	0.734364	0.731366	0.925797	0.851514
17584	A_24_P385376	DPH5	NM_015958	Homo sapiens DPH5 homolog (S. cerevisiae) (DPH5), mRNA [NM_015958]	1.01646	0.936737	0.898847	0.93557
4053	A_24_P386639	BET1L	NM_016526	Homo sapiens blocked early in transport 1 homolog (S. cerevisiae)-like (BET1L), mRNA [NM_016526]	0.493675	0.713848	0.792777	0.769407
27089	A_24_P388528	ST6GAL1	NM_173216	Homo sapiens ST6 beta-galactosamide alpha-2,6-sialyltranferase 1 (ST6GAL1), transcript variant 1, mRNA [NM_173216]	1.46611	1.58701	1.04419	1.19902
1627	A_24_P388570	MINA	NM_032778	Homo sapiens MYC induced nuclear antigen (MINA), transcript variant 3, mRNA [NM_032778]	1.22757	1.23824	1.13228	1.0096
33	A_24_P391591	LOC150759	AK057596	Homo sapiens cDNA FLJ33034 fis, clone THYMU2000236. [AK057596]	1.02334	1.15576	0.610849	0.565312
36361	A_24_P392022	FAM86A	NM_201400	Homo sapiens family with sequence similarity 86, member A (FAM86A), transcript variant 1, mRNA [NM_201400]	0.788593	0.951112	1.26558	1.11153
28889	A_24_P392231	THC2360930	THC2360930	HSL31 ribosomal protein L31 {Homo sapiens;} , complete [THC2360930]	0.791765	0.519535	0.921774	0.692292
24299	A_24_P392312	A_24_P392312	A_24_P392312	Unknown	0.791597	0.748781	0.723482	0.727475
12768	A_24_P392351	A_24_P392351	A_24_P392351	Unknown	0.422938	0.970998	0.680322	0.687125
1937	A_24_P392661	A_24_P392661	A_24_P392661	Unknown	1.50744	1.69401	1.10274	1.17483
10317	A_24_P392713	LOC647066	AK124741	Homo sapiens cDNA FLJ42751 fis, clone BRAWH3000491, moderately similar to 40S ribosomal protein S12. [AK124741]	0.625303	1.02768	1.16522	0.740707
6243	A_24_P392958	TBC1D20	BX647370	Homo sapiens mRNA; cDNA DKFZp686B10111 (from clone DKFZp686B10111). [BX647370]	1.02926	0.978837	0.718165	0.806113
16584	A_24_P393461	C1orf43	NM_138740	Homo sapiens chromosome 1 open reading frame 43 (C1orf43), transcript variant 2, mRNA [NM_138740]	0.926652	0.78791	0.799392	0.796662
8808	A_24_P39378	CCPG1	NM_004748	Homo sapiens cell cycle progression 1 (CCPG1), transcript variant 1, mRNA [NM_004748]	2.2341	2.08659	1.75675	1.776
11969	A_24_P39454	INOC1	NM_017553	Homo sapiens INO80 complex homolog 1 (S. cerevisiae) (INOC1), mRNA [NM_017553]	0.667075	0.614985	0.693706	0.605415
22236	A_24_P395317	KIAA1008	NM_014953	Homo sapiens KIAA1008 (KIAA1008), mRNA [NM_014953]	0.509885	0.811633	0.671511	0.885933
24116	A_24_P396231	BC040653	BC040653	Homo sapiens cDNA clone IMAGE:4797120. [BC040653]	1.145	1.21497	0.487452	0.836273
40941	A_24_P397928	CTSB	NM_147780	Homo sapiens cathepsin B (CTSB), transcript variant 2, mRNA [NM_147780]	1.50665	1.64325	1.91168	1.7945
28757	A_24_P39843	CYB561	NM_001017916	Homo sapiens cytochrome b-561 (CYB561), transcript variant 2, mRNA [NM_001017916]	1.31116	1.1198	1.17497	1.08904
16994	A_24_P398691	ABHD13	NM_032859	Homo sapiens abhydrolase domain containing 13 (ABHD13), mRNA [NM_032859]	1.00413	0.997365	0.65752	0.563979
37414	A_24_P398940	CASC4	NM_138423	Homo sapiens cancer susceptibility candidate 4 (CASC4), transcript variant 1, mRNA [NM_138423]	0.695341	0.652196	0.711562	0.790321
16910	A_24_P399174	RABEP1	NM_004703	Homo sapiens rabaptin, RAB GTPase binding effector protein 1 (RABEP1), mRNA [NM_004703]	1.06253	0.847641	0.553752	0.673064
37622	A_24_P401013	ENST00000333351	ENST00000333351	Unknown	0.835424	0.637597	0.803839	0.699819
10032	A_24_P401090	A_24_P401090	A_24_P401090	Unknown	2.43088	2.58661	1.75604	1.65477
32044	A_24_P401221	A_24_P401221	A_24_P401221	Unknown	0.908329	0.844399	1.20817	1.04098
9225	A_24_P402588	BCL11A	NM_138553	Homo sapiens B-cell CLL/lymphoma 11A (zinc finger protein) (BCL11A), transcript variant 5, mRNA [NM_138553]	0.928202	1.14362	1.21645	1.32333
7338	A_24_P402690	ITM2C	NM_030926	Homo sapiens integral membrane protein 2C (ITM2C), transcript variant 1, mRNA [NM_030926]	0.803899	0.773934	1.18871	1.07535
13957	A_24_P403168	PRPF4B	NM_003913	Homo sapiens PRP4 pre-mRNA processing factor 4 homolog B (yeast) (PRPF4B), mRNA [NM_003913]	0.769716	0.715337	0.685684	0.735865
2853	A_24_P403501	S80864	S80864	cytochrome c-like polypeptide [human, lung adenocarcinoma A549, mRNA, 1041 nt]. [S80864]	1.43493	1.68026	1.08905	1.08399
19415	A_24_P406334	STEAP1	NM_012449	Homo sapiens six transmembrane epithelial antigen of the prostate 1 (STEAP1), mRNA [NM_012449]	1.32265	1.36133	1.28669	1.10847
31197	A_24_P407704	THC2434479	THC2434479	DD19_HUMAN (Q9UMR2) ATP-dependent RNA helicase DDX19 (DEAD-box protein 19) (DEAD-box RNA helicase DEAD5), partial (90%) [THC2434479]	1.16047	0.98436	0.748455	0.771779
6508	A_24_P407930	SEH1L	NM_031216	Homo sapiens SEH1-like (S. cerevisiae) (SEH1L), transcript variant 2, mRNA [NM_031216]	0.9748	1.16109	1.00591	0.956274
25613	A_24_P409661	A_24_P409661	A_24_P409661	Unknown	1.0248	0.934464	1.22442	1.25995
34538	A_24_P410070	A_24_P410070	A_24_P410070	Unknown	0.948444	1.04379	0.806017	0.957169
27431	A_24_P410320	AF091089	AF091089	Homo sapiens clone 666 unknown mRNA, partial sequence. [AF091089]	0.711888	0.759282	0.578828	0.809351
13387	A_24_P410378	FLJ11171	NM_018348	Homo sapiens hypothetical protein FLJ11171 (FLJ11171), mRNA [NM_018348]	1.52021	1.54596	0.649189	0.604088
9722	A_24_P410453	SYNE1	NM_033071	Homo sapiens spectrin repeat containing, nuclear envelope 1 (SYNE1), transcript variant longer, mRNA [NM_033071]	1.84545	1.8894	0.864032	0.898595
255	A_24_P410639	BC014384	BC014384	Homo sapiens, clone IMAGE:4052238, mRNA, partial cds. [BC014384]	1.26827	1.37035	1.21696	1.19017
8209	A_24_P410686	CR616528	CR616528	full-length cDNA clone CS0DC014YA20 of Neuroblastoma Cot 25-normalized of Homo sapiens (human). [CR616528]	1.44946	1.52646	1.45229	1.24744
20501	A_24_P41079	LOC440295	NM_198181	Homo sapiens hypothetical protein LOC440295 (LOC440295), mRNA [NM_198181]	1.07136	1.15398	0.708834	0.552273
37509	A_24_P411186	BCL11A	NM_022893	Homo sapiens B-cell CLL/lymphoma 11A (zinc finger protein) (BCL11A), transcript variant 1, mRNA [NM_022893]	0.662653	0.572537	1.43972	1.26796
5094	A_24_P41149	ENST00000308118	ENST00000308118	Unknown	0.842498	0.950843	0.849994	0.92179
16924	A_24_P41160	ENST00000309004	ENST00000309004	PREDICTED: Homo sapiens similar to ribosomal protein L21 isoform 1 (LOC388621), mRNA [XM_371243]	0.605879	0.798296	0.934337	0.533133
14851	A_24_P41180	RPS5	NM_001009	Homo sapiens ribosomal protein S5 (RPS5), mRNA [NM_001009]	0.838208	0.985634	1.08161	0.883225
9254	A_24_P412734	PRSS36	NM_173502	Homo sapiens protease, serine, 36 (PRSS36), mRNA [NM_173502]	0.788735	0.994096	1.05297	0.978028
34173	A_24_P413669	PFKFB2	NM_001018053	Homo sapiens 6-phosphofructo-2-kinase/fructose-2,6-biphosphatase 2 (PFKFB2), transcript variant 2, mRNA [NM_001018053]	0.832864	0.965168	1.02686	0.559347
6565	A_24_P414205	CRYGS	NM_017541	Homo sapiens crystallin, gamma S (CRYGS), mRNA [NM_017541]	0.505186	0.907963	0.849619	0.77467
19295	A_24_P414269	ALG3	NM_005787	Homo sapiens asparagine-linked glycosylation 3 homolog (S. cerevisiae, alpha-1,3-mannosyltransferase) (ALG3), mRNA [NM_005787]	1.49996	1.31277	1.24119	1.21077
13812	A_24_P414952	FLJ13576	NM_022484	Homo sapiens hypothetical protein FLJ13576 (FLJ13576), mRNA [NM_022484]	0.664001	0.868321	0.559744	0.647632
39809	A_24_P41551	A_24_P41551	A_24_P41551	Unknown	0.739076	1.08181	1.02853	0.513545
7813	A_24_P416059	MAN2C1	NM_006715	Homo sapiens mannosidase, alpha, class 2C, member 1 (MAN2C1), mRNA [NM_006715]	0.646744	0.959511	1.1252	0.96113
4624	A_24_P416177	ADCY7	NM_001114	Homo sapiens adenylate cyclase 7 (ADCY7), mRNA [NM_001114]	2.6437	2.9062	1.2186	1.41349
977	A_24_P416301	FOXK2	NM_004514	Homo sapiens forkhead box K2 (FOXK2), mRNA [NM_004514]	0.814288	1.26275	0.75744	0.733601
993	A_24_P418044	BC089454	BC089454	Homo sapiens cDNA clone MGC:105145 IMAGE:30563285, complete cds. [BC089454]	0.702628	0.754514	1.11594	1.11289
993	A_24_P418044	BC089454	BC089454	Homo sapiens cDNA clone MGC:105145 IMAGE:30563285, complete cds. [BC089454]	0.631263	0.76137	1.14367	1.03669
993	A_24_P418044	BC089454	BC089454	Homo sapiens cDNA clone MGC:105145 IMAGE:30563285, complete cds. [BC089454]	0.465105	0.497217	0.957042	0.992142
993	A_24_P418044	BC089454	BC089454	Homo sapiens cDNA clone MGC:105145 IMAGE:30563285, complete cds. [BC089454]	0.522289	0.394439	1.15636	1.01976
993	A_24_P418044	BC089454	BC089454	Homo sapiens cDNA clone MGC:105145 IMAGE:30563285, complete cds. [BC089454]	0.237038	0.409988	1.32638	1.1051
993	A_24_P418044	BC089454	BC089454	Homo sapiens cDNA clone MGC:105145 IMAGE:30563285, complete cds. [BC089454]	0.34941	0.311682	0.950324	0.951119
993	A_24_P418044	BC089454	BC089454	Homo sapiens cDNA clone MGC:105145 IMAGE:30563285, complete cds. [BC089454]	0.341015	0.42037	0.895508	0.941206
993	A_24_P418044	BC089454	BC089454	Homo sapiens cDNA clone MGC:105145 IMAGE:30563285, complete cds. [BC089454]	0.367272	0.413063	0.881054	0.912966
993	A_24_P418044	BC089454	BC089454	Homo sapiens cDNA clone MGC:105145 IMAGE:30563285, complete cds. [BC089454]	0.387903	0.409598	0.968632	0.926678
993	A_24_P418044	BC089454	BC089454	Homo sapiens cDNA clone MGC:105145 IMAGE:30563285, complete cds. [BC089454]	0.343639	0.456413	0.893786	0.960977
23102	A_24_P418536	A_24_P418536	A_24_P418536	Unknown	0.540985	0.639109	1.07395	1.01272
2066	A_24_P418619	RPS10	NM_001014	Homo sapiens ribosomal protein S10 (RPS10), mRNA [NM_001014]	0.474497	1.29183	0.831217	0.572398
14580	A_24_P419103	BC006438	BC006438	Homo sapiens cDNA clone MGC:13162 IMAGE:3010103, complete cds. [BC006438]	0.896302	0.921002	0.945639	0.820982
24220	A_24_P419300	ENST00000342584	ENST00000342584	Homo sapiens cDNA FLJ13116 fis, clone NT2RP3002659. [AK023178]	1.13633	1.06002	0.679811	0.620979
1675	A_24_P42517	KDELR2	NM_006854	Homo sapiens KDEL (Lys-Asp-Glu-Leu) endoplasmic reticulum protein retention receptor 2 (KDELR2), mRNA [NM_006854]	0.935195	0.933732	0.970034	1.07999
5981	A_24_P4373	C9orf91	NM_153045	Homo sapiens chromosome 9 open reading frame 91 (C9orf91), mRNA [NM_153045]	1.08272	1.03898	0.812464	0.785383
539	A_24_P450194	LOC400960	AK098230	Homo sapiens cDNA FLJ40911 fis, clone UTERU2005346. [AK098230]	0.755819	0.886217	0.725417	0.519721
31382	A_24_P452175	LOC392506	XM_926872	PREDICTED: Homo sapiens similar to eukaryotic translation elongation factor 1 alpha 2 (LOC392506), mRNA [XM_926872]	0.697501	0.528734	1.47754	1.44846
15116	A_24_P453259	ENST00000367942	ENST00000367942	Homo sapiens cDNA: FLJ21663 fis, clone COL08885. [AK025316]	1.06333	1.00791	1.04686	0.943065
12155	A_24_P453497	ENST00000369519	ENST00000369519	SHGC-54184 Human Homo sapiens STS cDNA, sequence tagged site. [G36754]	1.37272	1.23065	1.67116	1.72361
12431	A_24_P453855	PNPLA7	AK126267	Homo sapiens cDNA FLJ44279 fis, clone TRACH2001549, moderately similar to Homo sapiens mRNA for neuropathy target esterase. [AK126267]	0.550793	0.643002	1.33093	1.10924
37712	A_24_P464540	FAM41C	BC047940	Homo sapiens family with sequence similarity 41, member C, mRNA (cDNA clone IMAGE:5201580), partial cds. [BC047940]	0.957991	0.966708	0.805732	0.926378
11917	A_24_P464798	A_24_P464798	A_24_P464798	Unknown	0.853706	0.670855	1.10066	0.992879
6236	A_24_P467358	EEF1G	NM_001404	Homo sapiens eukaryotic translation elongation factor 1 gamma (EEF1G), mRNA [NM_001404]	0.516288	0.70988	1.05819	1.03498
27047	A_24_P481375	AK021668	AK021668	Homo sapiens cDNA FLJ11606 fis, clone HEMBA1003942. [AK021668]	1.08864	1.01162	1.52323	1.46104
26239	A_24_P481783	LOC390595	AK023802	Homo sapiens cDNA FLJ13740 fis, clone PLACE3000199. [AK023802]	0.886634	0.839493	1.08822	1.12702
30541	A_24_P48204	SECTM1	NM_003004	Homo sapiens secreted and transmembrane 1 (SECTM1), mRNA [NM_003004]	1.69506	1.71444	0.752084	0.969667
8850	A_24_P484699	AK021467	AK021467	Homo sapiens cDNA FLJ11405 fis, clone HEMBA1000769. [AK021467]	0.429565	0.731014	0.745408	0.56878
10257	A_24_P485219	RP11-217H1.1	NM_032121	Homo sapiens implantation-associated protein (DKFZp564K142), mRNA [NM_032121]	1.26745	1.26416	0.839081	0.67045
26569	A_24_P487766	A_24_P487766	A_24_P487766	Unknown	1.30177	1.06539	1.23987	1.34052
18138	A_24_P491643	THC2365017	THC2365017	HSU02032 ribosomal protein L23a {Homo sapiens;} , partial (89%) [THC2365017]	0.621788	0.665942	0.885467	0.641227
1041	A_24_P49411	FLJ20186	NM_207514	Homo sapiens hypothetical protein FLJ20186 (FLJ20186), transcript variant 1, mRNA [NM_207514]	1.11895	1.19592	1.10242	1.17801
32321	A_24_P494230	AK123750	AK123750	Homo sapiens cDNA FLJ41756 fis, clone IMR322002035. [AK123750]	1.01081	0.961274	0.855645	0.79225
14670	A_24_P501698	THC2302062	THC2302062	ALU2_HUMAN (P39189) Alu subfamily SB sequence contamination warning entry, partial (5%) [THC2302062]	0.834101	0.970522	0.811136	0.896167
13811	A_24_P504050	LOC124491	BX648484	Homo sapiens mRNA; cDNA DKFZp686O1555 (from clone DKFZp686O1555). [BX648484]	1.26998	1.35094	0.56134	0.691565
30	A_24_P50489	A_24_P50489	A_24_P50489	Unknown	0.848246	0.987099	1.2703	1.11038
22361	A_24_P506977	LOC285958	AK096179	Homo sapiens cDNA FLJ38860 fis, clone MESAN2011977. [AK096179]	1.02845	1.01941	0.981213	0.814059
4868	A_24_P51360	LARS	NM_020117	Homo sapiens leucyl-tRNA synthetase (LARS), mRNA [NM_020117]	1.40922	1.22192	1.21743	1.17937
28847	A_24_P514517	LOC400027	XM_931434	PREDICTED: Homo sapiens hypothetical gene supported by BC047417, transcript variant 2 (LOC400027), mRNA [XM_931434]	0.580307	0.598757	0.614771	0.821892
6995	A_24_P515319	ENST00000382595	ENST00000382595	Unknown	1.09462	1.17117	0.892646	0.753988
38143	A_24_P516728	THC2370432	THC2370432	AL547890 AL547890 Homo sapiens PLACENTA COT 25-NORMALIZED Homo sapiens cDNA clone CS0DI033YB09 5-PRIME, mRNA sequence [AL547890]	2.07354	2.24262	2.53297	2.45533
30566	A_24_P51909	CPLX1	NM_006651	Homo sapiens complexin 1 (CPLX1), mRNA [NM_006651]	0.821439	0.908357	0.904904	1.27414
20707	A_24_P521662	A_24_P521662	A_24_P521662	Unknown	1.22385	1.36026	1.01309	1.32405
95	A_24_P52168	A_24_P52168	A_24_P52168	Unknown	1.13107	1.37755	1.58668	1.63874
16696	A_24_P526177	TDG	NM_003211	Homo sapiens thymine-DNA glycosylase (TDG), mRNA [NM_003211]	0.680594	0.623499	0.595928	0.635583
6620	A_24_P526623	CR606637	CR606637	full-length cDNA clone CS0DI007YA21 of Placenta Cot 25-normalized of Homo sapiens (human). [CR606637]	1.07717	1.15492	0.610478	0.591951
97	A_24_P530900	A_24_P530900	A_24_P530900	Unknown	0.487655	0.738518	0.653729	0.599385
29880	A_24_P532232	CREB5	NM_182898	Homo sapiens cAMP responsive element binding protein 5 (CREB5), transcript variant 1, mRNA [NM_182898]	2.42015	2.54225	0.923504	0.845513
11857	A_24_P538590	GAPDHS	AK092032	Homo sapiens cDNA FLJ34713 fis, clone MESAN2004138. [AK092032]	0.587032	0.681949	0.531303	0.676286
5461	A_24_P54083	CR610205	CR610205	full-length cDNA clone CS0DC020YH17 of Neuroblastoma Cot 25-normalized of Homo sapiens (human). [CR610205]	1.39224	1.65208	0.871904	0.874531
1740	A_24_P54178	TMED5	NM_016040	Homo sapiens transmembrane emp24 protein transport domain containing 5 (TMED5), mRNA [NM_016040]	1.19663	1.16411	0.785188	0.731309
9122	A_24_P544661	BC068044	BC068044	Homo sapiens cDNA clone IMAGE:6380649, containing frame-shift errors. [BC068044]	0.585062	0.845483	1.19326	1.13719
27083	A_24_P54485	CCDC115	NM_032357	Homo sapiens coiled-coil domain containing 115 (CCDC115), mRNA [NM_032357]	1.85619	1.84936	1.57712	1.579
26341	A_24_P544882	AK026687	AK026687	Homo sapiens cDNA: FLJ23034 fis, clone LNG02018. [AK026687]	1.29187	1.18391	0.929098	0.994049
30763	A_24_P545200	AA307830	AA307830	AA307830 EST178685 Colon carcinoma (HCC) cell line Homo sapiens cDNA 5' end, mRNA sequence [AA307830]	1.86927	1.90433	2.45253	2.14097
15413	A_24_P55148	HIST1H2BJ	NM_021058	Homo sapiens histone 1, H2bj (HIST1H2BJ), mRNA [NM_021058]	0.637309	0.795994	0.883099	1.08628
39247	A_24_P554156	AK057088	AK057088	Homo sapiens cDNA FLJ32526 fis, clone SMINT2000073. [AK057088]	1.30804	1.36241	1.32034	1.3431
37344	A_24_P556030	A_24_P556030	A_24_P556030	Unknown	0.824891	0.874922	0.924068	1.15324
17699	A_24_P560519	LOC153346	AK024346	Homo sapiens cDNA FLJ14284 fis, clone PLACE1005898. [AK024346]	1.41038	1.27929	1.50403	1.46466
8540	A_24_P56270	CR612226	CR612226	full-length cDNA clone CS0DF019YP13 of Fetal brain of Homo sapiens (human). [CR612226]	0.708913	0.811805	0.701123	0.78126
34962	A_24_P563545	SLC30A7	NM_133496	Homo sapiens solute carrier family 30 (zinc transporter), member 7 (SLC30A7), mRNA [NM_133496]	0.523124	0.664451	0.754653	0.890636
15936	A_24_P564396	THC2335868	THC2335868	ALU5_HUMAN (P39192) Alu subfamily SC sequence contamination warning entry, partial (8%) [THC2335868]	1.17602	0.993331	1.40713	1.12153
1539	A_24_P564462	CN430223	CN430223	17000600171867 GRN_PREHEP Homo sapiens cDNA 5', mRNA sequence [CN430223]	0.725178	0.663876	0.580428	0.885846
8900	A_24_P56484	BRMS1L	NM_032352	Homo sapiens breast cancer metastasis-suppressor 1-like (BRMS1L), mRNA [NM_032352]	0.917754	1.23757	1.0185	0.7736
14355	A_24_P56557	ATPBD4	NM_080650	Homo sapiens ATP binding domain 4 (ATPBD4), mRNA [NM_080650]	0.93481	0.921852	0.645134	0.845461
34469	A_24_P566916	TncRNA	NR_002802	Homo sapiens trophoblast-derived noncoding RNA (TncRNA) on chromosome 11 [NR_002802]	1.37873	1.48709	1.39813	1.37285
35657	A_24_P567349	THC2279364	THC2279364	ALU8_HUMAN (P39195) Alu subfamily SX sequence contamination warning entry, partial (4%) [THC2279364]	0.957184	1.0687	0.526717	0.696477
38536	A_24_P567408	CLN3	BC111068	Homo sapiens ceroid-lipofuscinosis, neuronal 3, juvenile (Batten, Spielmeyer-Vogt disease), mRNA (cDNA clone MGC:102840 IMAGE:5764535), complete cds. [BC111068]	1.2137	1.4698	0.843391	0.790198
7917	A_24_P567952	HCG18	CR606587	full-length cDNA clone CS0DI044YA04 of Placenta Cot 25-normalized of Homo sapiens (human). [CR606587]	0.718412	0.692062	0.529881	0.652464
22673	A_24_P56837	ASB16	NM_080863	Homo sapiens ankyrin repeat and SOCS box-containing 16 (ASB16), mRNA [NM_080863]	0.894631	0.583353	0.916119	0.69185
1791	A_24_P570049	PPARA	NM_001001930	Homo sapiens peroxisome proliferative activated receptor, alpha (PPARA), transcript variant 6, mRNA [NM_001001930]	0.693178	0.682549	0.775753	0.746232
32939	A_24_P57047	DLL3	NM_203486	Homo sapiens delta-like 3 (Drosophila) (DLL3), transcript variant 2, mRNA [NM_203486]	0.903084	1.1487	1.77221	1.74891
35296	A_24_P571937	CB131079	CB131079	CB131079 K-EST0181079 L13SNU387 Homo sapiens cDNA clone L13SNU387-14-G04 5', mRNA sequence [CB131079]	0.821501	0.714967	1.13009	0.932671
36313	A_24_P573533	CBWD2	NM_172003	Homo sapiens COBW domain containing 2 (CBWD2), mRNA [NM_172003]	0.665062	0.840202	0.646869	0.562085
11466	A_24_P57528	SLC39A11	NM_139177	Homo sapiens solute carrier family 39 (metal ion transporter), member 11 (SLC39A11), mRNA [NM_139177]	1.2195	1.13131	1.70378	1.51076
31238	A_24_P57700	ZHX3	NM_015035	Homo sapiens zinc fingers and homeoboxes 3 (ZHX3), mRNA [NM_015035]	0.638625	0.593907	0.801702	0.584457
29608	A_24_P57977	SNIP	NM_025248	Homo sapiens SNAP25-interacting protein (SNIP), mRNA [NM_025248]	1.58212	1.68084	0.981725	0.944699
2959	A_24_P58054	SLC9A8	NM_015266	Homo sapiens solute carrier family 9 (sodium/hydrogen exchanger), member 8 (SLC9A8), mRNA [NM_015266]	0.851442	0.761692	0.740241	0.764174
4796	A_24_P58308	ENST00000308498	ENST00000308498	Homo sapiens full length insert cDNA clone YP59C02. [AF147412]	0.29137	0.975416	1.30188	0.720817
24459	A_24_P59667	JAK3	BC028068	Homo sapiens Janus kinase 3 (a protein tyrosine kinase, leukocyte), mRNA (cDNA clone MGC:39993 IMAGE:5212575), complete cds. [BC028068]	1.43548	1.28349	0.946144	0.909003
608	A_24_P598406	LOC441191	BC068459	Homo sapiens similar to hypothetical protein FLJ10307, mRNA (cDNA clone MGC:87053 IMAGE:5297972), complete cds. [BC068459]	0.831778	0.992536	0.735384	0.757877
19572	A_24_P602348	THC2439499	THC2439499	Unknown	0.656167	0.759309	0.825024	0.644539
2469	A_24_P602507	LOC123688	NM_001013619	Homo sapiens similar to RIKEN cDNA C630028N24 gene (LOC123688), mRNA [NM_001013619]	0.975305	1.02053	0.697928	0.546459
39181	A_24_P6030	C21orf51	BC045820	Homo sapiens chromosome 21 open reading frame 51, mRNA (cDNA clone IMAGE:5259529). [BC045820]	0.688693	0.746794	0.931478	0.728464
34155	A_24_P606663	LOC653773	XM_938755	PREDICTED: Homo sapiens similar to ribosomal protein L31 (LOC649682), mRNA [XM_938755]	1.0139	1.01082	0.811948	0.709305
29232	A_24_P610375	CA306742	CA306742	CA306742 UI-H-FT1-bht-f-03-0-UI.s1 NCI_CGAP_FT1 Homo sapiens cDNA clone UI-H-FT1-bht-f-03-0-UI 3', mRNA sequence [CA306742]	1.06939	0.782697	1.3976	1.3372
17212	A_24_P612441	C6orf89	NM_152734	Homo sapiens chromosome 6 open reading frame 89 (C6orf89), mRNA [NM_152734]	1.14251	0.804734	0.708401	0.68243
3940	A_24_P61464	ABHD13	NM_032859	Homo sapiens abhydrolase domain containing 13 (ABHD13), mRNA [NM_032859]	0.978697	1.14724	1.05305	0.696636
4789	A_24_P61864	CCDC47	NM_020198	Homo sapiens coiled-coil domain containing 47 (CCDC47), mRNA [NM_020198]	0.943254	1.00056	0.911365	0.918282
14423	A_24_P62521	PSEN2	NM_000447	Homo sapiens presenilin 2 (Alzheimer disease 4) (PSEN2), transcript variant 1, mRNA [NM_000447]	1.33565	1.42262	1.06568	1.10187
31528	A_24_P625382	CSDA	NM_003651	Homo sapiens cold shock domain protein A (CSDA), mRNA [NM_003651]	0.919635	0.842709	1.86512	1.79715
28338	A_24_P627306	EDEM2	NM_018217	Homo sapiens ER degradation enhancer, mannosidase alpha-like 2 (EDEM2), mRNA [NM_018217]	0.734811	0.902849	1.07376	1.16087
22134	A_24_P628384	ALKBH2	NM_001001655	Homo sapiens alkB, alkylation repair homolog 2 (E. coli) (ALKBH2), mRNA [NM_001001655]	1.14703	0.915082	0.782665	0.939288
38387	A_24_P62860	STAM2	NM_005843	Homo sapiens signal transducing adaptor molecule (SH3 domain and ITAM motif) 2 (STAM2), mRNA [NM_005843]	0.748594	0.722152	0.702597	0.6308
10394	A_24_P62883	UCN	NM_003353	Homo sapiens urocortin (UCN), mRNA [NM_003353]	1.18796	1.23474	1.33097	1.52057
27790	A_24_P630875	THC2340322	THC2340322	Q5T931 (Q5T931) Sorbin and SH3 domain containing 1, partial (3%) [THC2340322]	1.12688	1.07253	0.925614	0.861502
2090	A_24_P631948	A_24_P631948	A_24_P631948	Unknown	0.903452	1.03077	1.0287	0.970921
22102	A_24_P63262	RPN1	NM_002950	Homo sapiens ribophorin I (RPN1), mRNA [NM_002950]	0.732563	0.624303	1.34813	1.36327
14162	A_24_P634530	BE535679	BE535679	601060331F1 NIH_MGC_10 Homo sapiens cDNA clone IMAGE:3446983 5', mRNA sequence [BE535679]	0.924344	1.10547	0.575322	0.75772
30796	A_24_P636332	CCDC84	NM_198489	Homo sapiens coiled-coil domain containing 84 (CCDC84), mRNA [NM_198489]	0.739703	0.571353	0.984541	0.881644
18856	A_24_P64100	SLC25A37	AF495725	Homo sapiens FP15737 mRNA, complete cds. [AF495725]	1.18006	1.01419	1.14933	1.22028
23645	A_24_P64167	PTGS1	NM_000962	Homo sapiens prostaglandin-endoperoxide synthase 1 (prostaglandin G/H synthase and cyclooxygenase) (PTGS1), transcript variant 1, mRNA [NM_000962]	1.68465	1.63959	1.46871	1.26209
14714	A_24_P643028	FAM90A1	NM_018088	Homo sapiens family with sequence similarity 90, member A1 (FAM90A1), mRNA [NM_018088]	1.23824	1.20751	0.901314	0.756536
3966	A_24_P650893	ENST00000361267	ENST00000361267	Unknown	0.451437	1.29677	0.784992	0.429002
2341	A_24_P659980	THC2281837	THC2281837	Unknown	0.966635	1.16275	0.921991	1.05362
6535	A_24_P666340	ENST00000375606	ENST00000375606	Unknown	0.510939	0.958759	0.493228	0.789417
34587	A_24_P66838	ENST00000309901	ENST00000309901	Unknown	0.698059	0.531809	0.705161	0.837241
1581	A_24_P67280	CTAGE6	BC043153	Homo sapiens CTAGE family, member 6, mRNA (cDNA clone MGC:41943 IMAGE:5296763), complete cds. [BC043153]	0.931595	1.04101	1.07924	0.936388
32238	A_24_P673786	ENST00000376573	ENST00000376573	full-length cDNA clone CS0DC028YI02 of Neuroblastoma Cot 25-normalized of Homo sapiens (human). [CR616529]	1.13856	1.24393	0.652003	0.647764
26558	A_24_P678826	THC2342574	THC2342574	Unknown	0.851344	0.947218	0.757796	0.723622
6098	A_24_P686263	A_24_P686263	A_24_P686263	Unknown	1.07664	1.23754	0.999226	0.870942
34680	A_24_P686956	THC2370457	THC2370457	ALU1_HUMAN (P39188) Alu subfamily J sequence contamination warning entry, partial (3%) [THC2370439]	0.656722	0.711285	1.5899	1.42253
14536	A_24_P686965	SH2D5	AK124869	Homo sapiens cDNA FLJ42879 fis, clone BRHIP3001283. [AK124869]	4.54819	4.41823	2.18395	2.17551
2042	A_24_P69150	RNF14	NM_004290	Homo sapiens ring finger protein 14 (RNF14), transcript variant 1, mRNA [NM_004290]	0.935508	1.04924	0.690445	0.842043
21494	A_24_P693946	THC2307989	THC2307989	Q86UT8 (Q86UT8) DLNB14 protein, partial (62%) [THC2307989]	0.882014	0.882415	1.15841	1.22534
16433	A_24_P69439	SLC25A32	NM_030780	Homo sapiens solute carrier family 25, member 32 (SLC25A32), mRNA [NM_030780]	1.29505	0.986176	0.644356	0.546909
18326	A_24_P69654	KLF6	NM_001300	Homo sapiens Kruppel-like factor 6 (KLF6), transcript variant 2, mRNA [NM_001300]	0.962545	1.01725	1.29663	1.17779
2144	A_24_P696742	CR614418	CR614418	full-length cDNA clone CS0DF025YL10 of Fetal brain of Homo sapiens (human). [CR614418]	1.03978	1.18906	0.619804	0.734575
9167	A_24_P696761	LEMD1	NM_001001552	Homo sapiens LEM domain containing 1 (LEMD1), mRNA [NM_001001552]	1.12992	1.28438	0.736525	0.536072
3538	A_24_P698128	THC2296737	THC2296737	Unknown	2.76352	2.62461	1.30707	1.38783
31335	A_24_P698376	A_24_P698376	A_24_P698376	Unknown	0.771989	0.726317	0.60131	0.624122
9356	A_24_P702813	ENST00000367590	ENST00000367590	Homo sapiens cDNA FLJ13069 fis, clone NT2RP3001752. [AK023131]	1.92763	1.89633	1.11666	0.960996
40287	A_24_P706314	HNRPA3	NM_194247	Homo sapiens heterogeneous nuclear ribonucleoprotein A3 (HNRPA3), mRNA [NM_194247]	0.599125	0.801517	0.730373	0.63769
9921	A_24_P706752	A_24_P706752	A_24_P706752	Unknown	1.30818	1.5868	0.781514	0.573753
12446	A_24_P707102	THC2283468	THC2283468	Q8WC13 (Q8WC13) ATPase 6 (Fragment), partial (7%) [THC2283468]	0.85468	0.804808	1.27318	1.39045
26621	A_24_P707530	THC2336549	THC2336549	S10030 urease 11K chain - Ureaplasma urealyticum {Ureaplasma urealyticum;} , partial (10%) [THC2336549]	2.9454	2.92955	1.59555	1.59184
2952	A_24_P713729	THC2373625	THC2373625	ALU8_HUMAN (P39195) Alu subfamily SX sequence contamination warning entry, partial (6%) [THC2373624]	0.760262	0.942147	1.18996	1.1967
38340	A_24_P714620	A_24_P714620	A_24_P714620	Unknown	0.683324	0.606792	1.08563	1.00615
22418	A_24_P71468	QPCT	NM_012413	Homo sapiens glutaminyl-peptide cyclotransferase (glutaminyl cyclase) (QPCT), mRNA [NM_012413]	2.2072	2.14438	1.34609	1.29848
8270	A_24_P71700	ZNF651	NM_145166	Homo sapiens zinc finger protein 651 (ZNF651), mRNA [NM_145166]	1.65735	1.81979	1.05734	0.88887
20532	A_24_P7181	A_24_P7181	A_24_P7181	Unknown	0.855382	0.797552	1.05306	0.987313
10074	A_24_P724106	A_24_P724106	A_24_P724106	Unknown	1.03161	1.22063	1.12588	0.9722
30368	A_24_P725365	A_24_P725365	A_24_P725365	Unknown	1.17379	1.17963	0.879608	1.00399
14438	A_24_P726215	CR624291	CR624291	full-length cDNA clone CS0DF016YN05 of Fetal brain of Homo sapiens (human). [CR624291]	0.667928	0.883311	1.61914	1.79406
25728	A_24_P73290	ATP2A2	NM_001681	Homo sapiens ATPase, Ca++ transporting, cardiac muscle, slow twitch 2 (ATP2A2), transcript variant 2, mRNA [NM_001681]	1.62132	1.55048	1.48007	1.36904
13477	A_24_P73738	ENST00000311528	ENST00000311528	Homo sapiens cDNA FLJ45674 fis, clone D9OST2004417, highly similar to 60S ribosomal protein L13. [AK127579]	1.53264	1.4325	1.19738	1.12463
39112	A_24_P740774	AK098417	AK098417	Homo sapiens cDNA FLJ25551 fis, clone JTH02042. [AK098417]	0.752133	0.88717	0.803961	0.817904
7423	A_24_P747419	THC2376828	THC2376828	HUMTNL22 ORF2 contains a reverse transcriptase domain. {Homo sapiens;} , partial (7%) [THC2376828]	1.07025	1.078	0.662112	0.798198
35962	A_24_P750070	AF100640	AF100640	Homo sapiens metastasis related protein (MB2) mRNA, partial cds. [AF100640]	1.24888	1.57404	3.29117	3.3535
6654	A_24_P75308	A_24_P75308	A_24_P75308	Unknown	1.13426	1.18208	1.10025	1.02105
16210	A_24_P75948	A_24_P75948	A_24_P75948	Unknown	1.34727	1.2474	1.44975	1.48027
32453	A_24_P760130	AK123083	AK123083	Homo sapiens cDNA FLJ41088 fis, clone ASTRO2002459. [AK123083]	1.97809	2.04512	1.56415	1.56358
29318	A_24_P76169	ENST00000331306	ENST00000331306	Unknown	0.854507	0.788829	1.41846	1.344
36024	A_24_P77676	HSPA9B	NM_004134	Homo sapiens heat shock 70kDa protein 9B (mortalin-2) (HSPA9B), nuclear gene encoding mitochondrial protein, mRNA [NM_004134]	1.26383	1.2091	1.14335	1.07384
5507	A_24_P77968	FLNC	NM_001458	Homo sapiens filamin C, gamma (actin binding protein 280) (FLNC), mRNA [NM_001458]	0.821693	1.02962	0.610813	0.593505
4110	A_24_P784765	CD59	NM_203330	Homo sapiens CD59 molecule, complement regulatory protein (CD59), transcript variant 1, mRNA [NM_203330]	1.17485	1.30651	0.648025	0.533126
26327	A_24_P786257	AW663344	AW663344	AW663344 hh77f05.y1 NCI_CGAP_GU1 Homo sapiens cDNA clone IMAGE:2968833 5', mRNA sequence [AW663344]	0.764109	0.854466	0.793412	0.982555
15861	A_24_P788227	LOC400879	BC041856	Homo sapiens cDNA clone IMAGE:5270501. [BC041856]	1.09428	1.1843	0.76218	0.671387
34916	A_24_P789033	AW452819	AW452819	UI-H-BI3-aly-a-06-0-UI.s1 NCI_CGAP_Sub5 Homo sapiens cDNA clone IMAGE:3068842 3', mRNA sequence [AW452819]	0.861502	0.730474	0.78728	0.776981
38267	A_24_P79040	CAPN12	NM_144691	Homo sapiens calpain 12 (CAPN12), mRNA [NM_144691]	1.0052	0.928208	1.52362	1.35441
36911	A_24_P80181	TMEM127	NM_017849	Homo sapiens transmembrane protein 127 (TMEM127), mRNA [NM_017849]	1.97106	1.9832	0.819595	0.60689
12664	A_24_P808522	RPS14	NM_005617	Homo sapiens ribosomal protein S14 (RPS14), transcript variant 3, mRNA [NM_005617]	0.607596	1.67355	0.951741	0.410423
11111	A_24_P810828	LOC348926	BC044637	Homo sapiens hypothetical protein LOC348926, mRNA (cDNA clone IMAGE:4546485), partial cds. [BC044637]	0.89729	0.869449	1.11605	0.931917
4480	A_24_P8151	AK096606	AK096606	Homo sapiens cDNA FLJ39287 fis, clone OCBBF2011897. [AK096606]	1.27144	1.34286	0.747567	0.726668
21231	A_24_P816844	THC2433066	THC2433066	Unknown	1.01931	0.817782	0.917652	0.786234
29731	A_24_P81691	SNX19	NM_014758	Homo sapiens sorting nexin 19 (SNX19), mRNA [NM_014758]	0.518077	0.724729	0.461168	0.736601
6055	A_24_P820372	THC2340367	THC2340367	ALU7_HUMAN (P39194) Alu subfamily SQ sequence contamination warning entry, partial (6%) [THC2340367]	1.03234	1.19598	0.560454	0.650313
12221	A_24_P822692	LOC643669	XM_933624	PREDICTED: Homo sapiens hypothetical protein LOC643669, transcript variant 2 (LOC643669), mRNA [XM_933624]	1.1101	0.970143	1.13375	0.980087
4943	A_24_P827738	A_24_P827738	A_24_P827738	Unknown	1.34308	1.53121	1.94405	1.83864
22715	A_24_P830667	RPL21	NM_000982	Homo sapiens ribosomal protein L21 (RPL21), mRNA [NM_000982]	0.948541	1.02695	0.753391	0.658803
34086	A_24_P83586	MMACHC	NM_015506	Homo sapiens methylmalonic aciduria (cobalamin deficiency) cblC type, with homocystinuria (MMACHC), mRNA [NM_015506]	0.835815	1.04726	0.69424	0.805296
1879	A_24_P84048	A_24_P84048	A_24_P84048	Unknown	0.642069	0.781789	0.735944	0.684735
5842	A_24_P84408	A_24_P84408	A_24_P84408	Unknown	0.342663	1.44414	1.21741	0.560613
20040	A_24_P84508	LOC648294	XM_939952	PREDICTED: Homo sapiens similar to 60S ribosomal protein L23a (LOC648294), mRNA [XM_939952]	0.994989	1.71681	1.42164	0.338433
21998	A_24_P860703	ENST00000360896	ENST00000360896	full-length cDNA clone CS0DL004YD09 of B cells (Ramos cell line) Cot 25-normalized of Homo sapiens (human). [CR614522]	1.43093	1.31845	1.16456	1.03507
14473	A_24_P87036	TMEM16A	NM_018043	Homo sapiens transmembrane protein 16A (TMEM16A), mRNA [NM_018043]	0.666267	0.69985	0.756625	0.888469
8917	A_24_P873414	CR603184	CR603184	full-length cDNA clone CS0DM012YE16 of Fetal liver of Homo sapiens (human). [CR603184]	1.49833	1.78236	1.00457	0.867708
32538	A_24_P873764	BCR	NM_004327	Homo sapiens breakpoint cluster region (BCR), transcript variant 1, mRNA [NM_004327]	1.34933	1.29455	0.946036	1.03264
27737	A_24_P876522	AK022110	AK022110	Homo sapiens cDNA FLJ12048 fis, clone HEMBB1001990. [AK022110]	0.65979	0.533984	1.03887	1.14534
25512	A_24_P879787	LOC642517	AK094691	Homo sapiens cDNA FLJ37372 fis, clone BRAMY2024728. [AK094691]	0.905105	1.10802	0.80118	0.820475
2932	A_24_P88554	PEX11B	NM_003846	Homo sapiens peroxisomal biogenesis factor 11B (PEX11B), mRNA [NM_003846]	0.903851	1.12342	0.617073	0.683378
455	A_24_P88565	RAG1AP1	NM_018845	Homo sapiens recombination activating gene 1 activating protein 1 (RAG1AP1), mRNA [NM_018845]	0.994102	0.939703	0.945464	0.86979
3858	A_24_P885873	AK126431	AK126431	Homo sapiens cDNA FLJ44467 fis, clone UTERU2025891. [AK126431]	0.820013	0.853451	0.835726	0.929863
16576	A_24_P886336	BC029907	BC029907	Homo sapiens, clone IMAGE:5175565, mRNA. [BC029907]	0.945783	0.842945	0.808613	0.886759
15506	A_24_P88721	RABL2A	NM_013412	Homo sapiens RAB, member of RAS oncogene family-like 2A (RABL2A), transcript variant 1, mRNA [NM_013412]	0.766625	0.648358	0.722336	0.761932
31084	A_24_P88801	NPHP1	NM_000272	Homo sapiens nephronophthisis 1 (juvenile) (NPHP1), transcript variant 1, mRNA [NM_000272]	0.856786	0.882122	0.663029	0.760069
30382	A_24_P88850	MRAS	NM_012219	Homo sapiens muscle RAS oncogene homolog (MRAS), mRNA [NM_012219]	0.95949	1.31244	0.799902	0.777525
36323	A_24_P896373	THC2300907	THC2300907	Unknown	0.794726	0.718766	1.57264	1.44677
21137	A_24_P898583	TRIM26	NM_003449	Homo sapiens tripartite motif-containing 26 (TRIM26), mRNA [NM_003449]	1.06661	1.0941	0.932168	0.811615
23879	A_24_P903680	ENST00000382591	ENST00000382591	Unknown	1.73566	1.65292	1.04241	1.09114
22528	A_24_P910580	GOLGA8A	NM_181077	Homo sapiens golgi autoantigen, golgin subfamily a, 8A (GOLGA8A), mRNA [NM_181077]	0.845644	0.854757	1.18247	0.990849
35660	A_24_P911259	AK023557	AK023557	Homo sapiens cDNA FLJ13495 fis, clone PLACE1004425. [AK023557]	0.59356	0.728765	0.635237	0.656203
1889	A_24_P911718	BC037919	BC037919	Homo sapiens cDNA clone IMAGE:5278089. [BC037919]	0.764266	0.747728	0.935524	0.809068
2656	A_24_P912889	SELS	NM_203472	Homo sapiens selenoprotein S (SELS), transcript variant 1, mRNA [NM_203472]	1.14724	1.21682	0.968285	0.781501
1145	A_24_P914088	BQ377696	BQ377696	BQ377696 PM2-UM0053-110501-020-f12 UM0053 Homo sapiens cDNA, mRNA sequence [BQ377696]	1.21977	2.22437	1.74777	1.10721
352	A_24_P914208	A_24_P914208	A_24_P914208	Unknown	0.976892	1.24298	1.66484	1.53759
8727	A_24_P914649	THC2441761	THC2441761	ALU6_HUMAN (P39193) Alu subfamily SP sequence contamination warning entry, partial (18%) [THC2441761]	0.875368	1.03829	0.949965	0.991003
21491	A_24_P916288	AK026497	AK026497	Homo sapiens cDNA: FLJ22844 fis, clone KAIA5181. [AK026497]	0.709936	0.811811	0.646044	0.673411
1322	A_24_P917123	MYLIP	NM_013262	Homo sapiens myosin regulatory light chain interacting protein (MYLIP), mRNA [NM_013262]	1.15684	1.54644	1.35426	1.24343
32756	A_24_P917433	AB014766	AB014766	Homo sapiens mRNA for DERP12 (dermal papilla derived protein 12), complete cds. [AB014766]	1.01829	0.990221	0.658119	0.5913
12876	A_24_P917612	WIBG	BC009627	Homo sapiens within bgcn homolog (Drosophila), mRNA (cDNA clone IMAGE:3897762), partial cds. [BC009627]	0.767248	0.648498	1.24755	1.046
40875	A_24_P917833	TMED10	NM_006827	Homo sapiens transmembrane emp24-like trafficking protein 10 (yeast) (TMED10), mRNA [NM_006827]	0.700141	0.703066	1.02061	1.08585
1678	A_24_P918441	AK096056	AK096056	Homo sapiens cDNA FLJ38737 fis, clone KIDNE2011200. [AK096056]	0.775818	0.944759	1.281	1.39171
18418	A_24_P918875	THC2400529	THC2400529	Unknown	1.6169	1.369	1.43171	1.22897
19251	A_24_P919460	RPS2	AB065089	Homo sapiens OK/KNS-cl.7 mRNA for ribosomal protein S2, complete cds. [AB065089]	0.636569	0.672159	1.0612	1.0888
5692	A_24_P920715	A_24_P920715	A_24_P920715	Unknown	3.7192	3.5632	2.50412	2.95134
7110	A_24_P921155	C3orf17	NM_015412	Homo sapiens chromosome 3 open reading frame 17 (C3orf17), transcript variant 1, mRNA [NM_015412]	0.918386	0.795841	1.20871	1.20797
11316	A_24_P921366	CALD1	NM_033138	Homo sapiens caldesmon 1 (CALD1), transcript variant 1, mRNA [NM_033138]	0.896235	0.874385	0.858126	0.720223
25323	A_24_P921446	EMP1	BC017854	Homo sapiens epithelial membrane protein 1, mRNA (cDNA clone IMAGE:4691099), partial cds. [BC017854]	1.12093	1.23846	2.53832	2.44104
30708	A_24_P92183	BC039151	BC039151	Homo sapiens, clone IMAGE:4745538, mRNA. [BC039151]	1.89907	1.97787	2.03614	2.16136
27375	A_24_P92267	ENST00000356104	ENST00000356104	Unknown	0.674781	0.583806	1.00183	0.9133
30453	A_24_P922858	BF727393	BF727393	by20g11.y1 Human Lens cDNA (Un-normalized, unamplified): BY Homo sapiens cDNA clone by20g11 5', mRNA sequence [BF727393]	0.764056	0.74065	0.707029	0.816195
14864	A_24_P922948	ENST00000216214	ENST00000216214	Homo sapiens cDNA FLJ43037 fis, clone BRTHA3002933, highly similar to Homo sapiens uroplakin 3 (UPK3). [AK125027]	0.653249	0.672416	0.572121	0.630763
4651	A_24_P924484	K03200	K03200	Human melanoma-associated antigen p97 (melanotransferrin) mRNA, 3' flank. [K03200]	1.61001	1.75206	1.19542	1.05595
427	A_24_P92771	FTHL12	NR_002205	Homo sapiens ferritin, heavy polypeptide-like 12 (FTHL12) on chromosome 9 [NR_002205]	0.90875	1.68463	1.17522	0.771787
31673	A_24_P928510	THEM4	NM_176853	Homo sapiens thioesterase superfamily member 4 (THEM4), transcript variant 2, mRNA [NM_176853]	0.908236	1.05348	0.908352	1.10616
31580	A_24_P928765	THC2341283	THC2341283	A40201 artifact-warning sequence (translated ALU class A) - human {Homo sapiens;} , partial (13%) [THC2341283]	0.733482	0.473665	1.31041	0.983735
21848	A_24_P929724	IBTK	NM_015525	Homo sapiens inhibitor of Bruton agammaglobulinemia tyrosine kinase (IBTK), mRNA [NM_015525]	0.605689	0.705082	0.757335	0.755415
8509	A_24_P929818	S73202	S73202	argininosuccinate synthetase [human, Japanese classical citrullinemia patient A82, mRNA Partial Mutant, 91 nt]. [S73202]	0.781694	0.897124	1.82931	1.80538
32810	A_24_P929974	A_24_P929974	A_24_P929974	Unknown	1.29786	1.6468	2.23907	0.974558
9555	A_24_P93052	A_24_P93052	A_24_P93052	Unknown	0.832263	1.04811	1.43078	1.20569
36411	A_24_P930647	S75896	S75896	clone 39-1 [human, brain, mRNA Mitochondrial Partial Mutant, 201 nt]. [S75896]	0.578327	0.715218	0.849556	0.80385
30577	A_24_P930707	THC2368606	THC2368606	BX098637 BX098637 Soares fetal liver spleen 1NFLS Homo sapiens cDNA clone IMAGp998F16386 ; IMAGE:200847, mRNA sequence [BX098637]	0.767031	0.640942	0.877611	0.769498
9982	A_24_P930963	CR616309	CR616309	full-length cDNA clone CS0DF015YK23 of Fetal brain of Homo sapiens (human). [CR616309]	0.793565	0.890096	0.917707	1.06086
29373	A_24_P931579	AK095167	AK095167	Homo sapiens cDNA FLJ37848 fis, clone BRSSN2013544. [AK095167]	1.21832	1.42827	0.739369	0.917903
2106	A_24_P932046	A_24_P932046	A_24_P932046	Unknown	0.671681	0.605657	0.61918	0.679142
1316	A_24_P932981	ENST00000380960	ENST00000380960	Homo sapiens, clone IMAGE:4096273, mRNA. [BC015987]	1.20684	1.07222	0.791706	0.761308
624	A_24_P933400	ENST00000201023	ENST00000201023	Homo sapiens cDNA FLJ39793 fis, clone SPLEN2003878. [AK097112]	0.791457	0.702952	0.823943	0.896102
4111	A_24_P933675	ENST00000380749	ENST00000380749	full-length cDNA clone CS0DE011YE22 of Placenta of Homo sapiens (human). [CR616640]	1.25965	1.15667	1.02989	0.843619
12649	A_24_P934729	LOC57400	AF264627	Homo sapiens uncharacterized gastric protein YC12P mRNA, partial cds. [AF264627]	1.57154	1.84792	2.3747	2.79229
26762	A_24_P936122	STX16	NM_001001433	Homo sapiens syntaxin 16 (STX16), transcript variant 1, mRNA [NM_001001433]	0.874198	0.890733	0.73586	0.635705
21748	A_24_P936444	NFE2L2	AF323119	Homo sapiens NF-E2-related factor 2 mRNA, partial cds. [AF323119]	0.514813	0.872207	0.855314	0.764109
10950	A_24_P937095	ENST00000367001	ENST00000367001	Human hbc647 mRNA sequence. [U68494]	0.718697	0.690658	1.21414	1.10895
16257	A_24_P937405	PRSS23	NM_007173	Homo sapiens protease, serine, 23 (PRSS23), mRNA [NM_007173]	2.0851	1.81745	1.29298	1.39076
24	A_24_P938342	AF264621	AF264621	Homo sapiens uncharacterized gastric protein YA42P mRNA, partial cds. [AF264621]	0.863834	1.07213	1.87357	1.73391
22005	A_24_P940006	EFNB3	NM_001406	Homo sapiens ephrin-B3 (EFNB3), mRNA [NM_001406]	1.05697	0.944826	0.963875	0.909151
34839	A_24_P940644	ENST00000266058	ENST00000266058	Unknown	0.871477	1.01129	0.864093	0.534464
20219	A_24_P941166	ZNF425	NM_001001661	Homo sapiens zinc finger protein 425 (ZNF425), mRNA [NM_001001661]	1.36902	1.14189	0.644076	0.606244
23878	A_24_P941643	PLCB1	NM_182734	Homo sapiens phospholipase C, beta 1 (phosphoinositide-specific) (PLCB1), transcript variant 2, mRNA [NM_182734]	1.23608	1.34187	1.24607	1.08469
[truncated: 2,818 more rows]
