# Supplementary material for: Regulation of protumorigenic pathways by Insulin like growth factor binding protein2 and its association along with β-catenin in breast cancer lymph node metastasis
Source: Mol Cancer. 2013 Jun 16;12:63. doi: 10.1186/1476-4598-12-63 (PMC3698021; doi:10.1186/1476-4598-12-63)
Supplement: Additional file 3 — List of Differentially expressed probes between IGFBP2 positive and negative breast tumors. [file 1476-4598-12-63-S3.xls]

## Sheet: Sheet1
	List of Differentially expressed probes between IGFBP2 positive and negative breast tumors
ProbeUID	ProbeName	GeneName	SystematicName	Description	logFC(Bp+/-)	AveExpr	P.Value	adj.P.Val
10542	A_23_P161940	SCGB2A2	NM_002411	Homo sapiens secretoglobin, family 2A, member 2 (SCGB2A2), mRNA [NM_002411]	4.25664	12.1418	0.00346854	0.512755
30307	A_23_P8702	PIP	NM_002652	Homo sapiens prolactin-induced protein (PIP), mRNA [NM_002652]	2.88948	12.9946	0.0117823	0.532642
30197	A_23_P139166	CB959193	CB959193	CB959193 AGENCOURT_13778270 NIH_MGC_184 Homo sapiens cDNA clone IMAGE:30351353 5', mRNA sequence [CB959193]	2.52658	10.1021	0.00480597	0.512755
34122	A_24_P137501	SFRP2	NM_003013	Homo sapiens secreted frizzled-related protein 2 (SFRP2), mRNA [NM_003013]	2.49192	11.5139	0.00145875	0.512755
17890	A_23_P312300	SCGB2A1	NM_002407	Homo sapiens secretoglobin, family 2A, member 1 (SCGB2A1), mRNA [NM_002407]	2.4797	9.91927	0.00561562	0.519521
28428	A_24_P347431	FOXA1	NM_004496	Homo sapiens forkhead box A1 (FOXA1), mRNA [NM_004496]	2.44621	11.3407	0.0357771	0.56429
40512	A_23_P372234	CA12	NM_001218	Homo sapiens carbonic anhydrase XII (CA12), transcript variant 1, mRNA [NM_001218]	2.3045	11.109	0.00207887	0.512755
26059	A_23_P393099	TFF3	NM_003226	Homo sapiens trefoil factor 3 (intestinal) (TFF3), mRNA [NM_003226]	2.25902	13.3554	0.0345124	0.56429
3144	A_23_P215328	SFRP4	NM_003014	Homo sapiens secreted frizzled-related protein 4 (SFRP4), mRNA [NM_003014]	2.2567	11.6871	0.000237544	0.512755
32786	A_23_P213745	CXCL14	NM_004887	Homo sapiens chemokine (C-X-C motif) ligand 14 (CXCL14), mRNA [NM_004887]	2.18246	13.5061	0.00167232	0.512755
31490	A_23_P257296	TFF3	NM_003226	Homo sapiens trefoil factor 3 (intestinal) (TFF3), mRNA [NM_003226]	2.17562	13.1877	0.0465102	0.571341
24494	A_32_P232455	C1orf64	NM_178840	Homo sapiens chromosome 1 open reading frame 64 (C1orf64), mRNA [NM_178840]	2.17316	8.13847	0.00152546	0.512755
18045	A_23_P413641	PREX1	NM_020820	Homo sapiens phosphatidylinositol 3,4,5-trisphosphate-dependent RAC exchanger 1 (PREX1), mRNA [NM_020820]	2.17197	10.9338	0.00067078	0.512755
35890	A_23_P99063	LUM	NM_002345	Homo sapiens lumican (LUM), mRNA [NM_002345]	2.15632	12.6334	0.00469726	0.512755
35759	A_23_P75056	GATA3	NM_001002295	Homo sapiens GATA binding protein 3 (GATA3), transcript variant 1, mRNA [NM_001002295]	2.09398	9.17368	0.00104857	0.512755
19197	A_24_P322771	TFF1	NM_003225	Homo sapiens trefoil factor 1 (breast cancer, estrogen-inducible sequence expressed in) (TFF1), mRNA [NM_003225]	2.08883	12.0673	0.0177465	0.534774
38890	A_23_P119943	IGFBP2	NM_000597	Homo sapiens insulin-like growth factor binding protein 2, 36kDa (IGFBP2), mRNA [NM_000597]	2.02905	13.1265	0.00196077	0.512755
3167	A_23_P37127	FOXA1	NM_004496	Homo sapiens forkhead box A1 (FOXA1), mRNA [NM_004496]	2.00522	10.3995	0.0465346	0.571341
13739	A_23_P161659	SYT13	NM_020826	Homo sapiens synaptotagmin XIII (SYT13), mRNA [NM_020826]	1.99841	7.97119	0.00223773	0.512755
17587	A_23_P329768	GREB1	NM_014668	Homo sapiens GREB1 protein (GREB1), transcript variant a, mRNA [NM_014668]	1.95287	8.45103	0.00133061	0.512755
16285	A_23_P105212	THRSP	NM_003251	Homo sapiens thyroid hormone responsive (SPOT14 homolog, rat) (THRSP), mRNA [NM_003251]	1.91636	10.4445	0.001742	0.512755
35120	A_23_P95594	NAT1	NM_000662	Homo sapiens N-acetyltransferase 1 (arylamine N-acetyltransferase) (NAT1), mRNA [NM_000662]	1.91078	9.15684	0.0196819	0.53683
3686	A_24_P264943	COMP	NM_000095	Homo sapiens cartilage oligomeric matrix protein (COMP), mRNA [NM_000095]	1.8626	10.6088	0.00313863	0.512755
34610	A_32_P154911	LOC222171	NM_175887	Homo sapiens hypothetical protein LOC222171 (LOC222171), mRNA [NM_175887]	1.84186	9.41849	0.0131401	0.532642
26781	A_32_P133072	SPON1	NM_006108	Homo sapiens spondin 1, extracellular matrix protein (SPON1), mRNA [NM_006108]	1.83749	10.5904	0.0079621	0.526953
39926	A_23_P33196	COL5A2	NM_000393	Homo sapiens collagen, type V, alpha 2 (COL5A2), mRNA [NM_000393]	1.83575	12.1462	0.00346751	0.512755
16524	A_23_P2920	SERPINA3	NM_001085	Homo sapiens serpin peptidase inhibitor, clade A (alpha-1 antiproteinase, antitrypsin), member 3 (SERPINA3), mRNA [NM_001085]	1.82175	12.0564	0.0356245	0.56429
6973	A_23_P22970	PIK3R3	NM_003629	Homo sapiens phosphoinositide-3-kinase, regulatory subunit 3 (p55, gamma) (PIK3R3), mRNA [NM_003629]	1.79637	8.11936	0.000331842	0.512755
3112	A_23_P165778	MLPH	NM_024101	Homo sapiens melanophilin (MLPH), transcript variant 1, mRNA [NM_024101]	1.79157	13.2895	0.0219958	0.544077
5837	A_24_P139152	AL359062	AL359062	Homo sapiens mRNA full length insert cDNA clone EUROIMAGE 1913076. [AL359062]	1.77502	9.42047	0.0008635	0.512755
28934	A_32_P13823	THC2411757	THC2411757	Unknown	1.76851	8.02948	0.0211265	0.542045
5719	A_23_P501007	EFEMP1	NM_004105	Homo sapiens EGF-containing fibulin-like extracellular matrix protein 1 (EFEMP1), transcript variant 1, mRNA [NM_004105]	1.75772	12.3739	0.00192533	0.512755
40462	A_23_P819	ISG15	NM_005101	Homo sapiens ISG15 ubiquitin-like modifier (ISG15), mRNA [NM_005101]	1.73242	11.919	0.000649525	0.512755
2044	A_32_P9753	TMEM49	BC024020	Homo sapiens transmembrane protein 49, mRNA (cDNA clone IMAGE:4295896), with apparent retained intron. [BC024020]	1.71121	9.71653	0.00163254	0.512755
20228	A_23_P161439	C10orf116	NM_006829	Homo sapiens chromosome 10 open reading frame 116 (C10orf116), mRNA [NM_006829]	1.70727	13.3284	0.00266381	0.512755
7891	A_23_P89431	CCL2	NM_002982	Homo sapiens chemokine (C-C motif) ligand 2 (CCL2), mRNA [NM_002982]	1.70627	10.9617	0.0027441	0.512755
25935	A_23_P102611	WISP2	NM_003881	Homo sapiens WNT1 inducible signaling pathway protein 2 (WISP2), mRNA [NM_003881]	1.70566	11.6596	0.00528976	0.512755
11530	A_23_P154605	SULF2	NM_018837	Homo sapiens sulfatase 2 (SULF2), transcript variant 1, mRNA [NM_018837]	1.70051	12.811	0.00564365	0.519521
3649	A_23_P309739	ESR1	NM_000125	Homo sapiens estrogen receptor 1 (ESR1), mRNA [NM_000125]	1.69388	8.58833	0.0407305	0.569822
29714	A_23_P215913	CLU	NM_203339	Homo sapiens clusterin (CLU), transcript variant 2, mRNA [NM_203339]	1.68947	11.386	0.00111296	0.512755
24431	A_23_P52266	IFIT1	NM_001548	Homo sapiens interferon-induced protein with tetratricopeptide repeats 1 (IFIT1), transcript variant 2, mRNA [NM_001548]	1.68817	10.9483	0.00424575	0.512755
38552	A_23_P110712	DUSP1	NM_004417	Homo sapiens dual specificity phosphatase 1 (DUSP1), mRNA [NM_004417]	1.68342	12.5423	0.00295093	0.512755
28654	A_23_P392575	KCNE4	NM_080671	Homo sapiens potassium voltage-gated channel, Isk-related family, member 4 (KCNE4), mRNA [NM_080671]	1.68237	8.26118	0.0131351	0.532642
37950	A_23_P82990	OGN	NM_033014	Homo sapiens osteoglycin (osteoinductive factor, mimecan) (OGN), transcript variant 1, mRNA [NM_033014]	1.67952	8.7632	0.00229249	0.512755
23693	A_23_P34744	CTSK	NM_000396	Homo sapiens cathepsin K (pycnodysostosis) (CTSK), mRNA [NM_000396]	1.67499	13.3197	0.00166948	0.512755
6589	A_24_P497244	MALAT1	NR_002819	Homo sapiens metastasis associated lung adenocarcinoma transcript 1 (non-coding RNA) (MALAT1) on chromosome 11 [NR_002819]	1.66459	11.456	0.00168366	0.512755
14473	A_24_P87036	TMEM16A	NM_018043	Homo sapiens transmembrane protein 16A (TMEM16A), mRNA [NM_018043]	1.66329	10.6443	0.00215661	0.512755
15490	A_23_P160377	DNALI1	NM_003462	Homo sapiens dynein, axonemal, light intermediate polypeptide 1 (DNALI1), mRNA [NM_003462]	1.66326	9.90115	0.0177401	0.534774
38178	A_23_P156687	CFB	NM_001710	Homo sapiens complement factor B (CFB), mRNA [NM_001710]	1.66006	10.4212	0.0149898	0.532642
7278	A_23_P214144	COL10A1	NM_000493	Homo sapiens collagen, type X, alpha 1(Schmid metaphyseal chondrodysplasia) (COL10A1), mRNA [NM_000493]	1.65447	10.1615	0.0101572	0.530837
6547	A_23_P87700	MFAP5	NM_003480	Homo sapiens microfibrillar associated protein 5 (MFAP5), mRNA [NM_003480]	1.65429	9.91602	0.00176011	0.512755
28094	A_23_P432591	KENAE	NM_176816	Homo sapiens Kenae (KENAE), mRNA [NM_176816]	1.63202	9.02369	0.000811832	0.512755
14130	A_24_P254789	COL14A1	NM_021110	Homo sapiens collagen, type XIV, alpha 1 (undulin) (COL14A1), mRNA [NM_021110]	1.61163	8.81707	0.000553177	0.512755
5314	A_23_P202448	CXCL12	NM_199168	Homo sapiens chemokine (C-X-C motif) ligand 12 (stromal cell-derived factor 1) (CXCL12), transcript variant 1, mRNA [NM_199168]	1.59851	12.2184	0.00468896	0.512755
34311	A_23_P65678	FBN1	NM_000138	Homo sapiens fibrillin 1 (FBN1), mRNA [NM_000138]	1.59473	11.2517	0.00165528	0.512755
9850	A_23_P41487	TBC1D9	NM_015130	Homo sapiens TBC1 domain family, member 9 (with GRAM domain) (TBC1D9), mRNA [NM_015130]	1.59258	10.8711	0.0134268	0.532642
33678	A_23_P214168	COL12A1	NM_004370	Homo sapiens collagen, type XII, alpha 1 (COL12A1), transcript variant long, mRNA [NM_004370]	1.58196	11.7171	0.0049349	0.512755
5966	A_23_P81103	SFRP2	NM_003013	Homo sapiens secreted frizzled-related protein 2 (SFRP2), mRNA [NM_003013]	1.57514	8.73677	0.00397573	0.512755
21832	A_23_P64873	DCN	NM_001920	Homo sapiens decorin (DCN), transcript variant A1, mRNA [NM_001920]	1.55246	14.5547	0.0044475	0.512755
15408	A_23_P165783	MLPH	NM_024101	Homo sapiens melanophilin (MLPH), transcript variant 1, mRNA [NM_024101]	1.54883	9.46367	0.0139277	0.532642
4519	A_24_P240166	PHLDB2	NM_145753	Homo sapiens pleckstrin homology-like domain, family B, member 2 (PHLDB2), mRNA [NM_145753]	1.54672	10.3473	0.000372866	0.512755
22614	A_23_P216429	ASPN	NM_017680	Homo sapiens asporin (LRR class 1) (ASPN), mRNA [NM_017680]	1.54488	9.51564	0.00244496	0.512755
2668	A_23_P48570	DHRS2	NM_182908	Homo sapiens dehydrogenase/reductase (SDR family) member 2 (DHRS2), transcript variant 1, mRNA [NM_182908]	1.5412	10.3085	0.0476039	0.572048
4611	A_23_P131208	NR4A2	NM_006186	Homo sapiens nuclear receptor subfamily 4, group A, member 2 (NR4A2), transcript variant 1, mRNA [NM_006186]	1.53404	8.46961	0.0013455	0.512755
34469	A_24_P566916	TncRNA	NR_002802	Homo sapiens trophoblast-derived noncoding RNA (TncRNA) on chromosome 11 [NR_002802]	1.52152	11.1687	0.0119989	0.532642
34448	A_24_P935491	COL3A1	NM_000090	Homo sapiens collagen, type III, alpha 1 (Ehlers-Danlos syndrome type IV, autosomal dominant) (COL3A1), mRNA [NM_000090]	1.51654	11.4063	0.00125295	0.512755
35707	A_23_P56746	FAP	NM_004460	Homo sapiens fibroblast activation protein, alpha (FAP), mRNA [NM_004460]	1.50903	11.3436	0.00884989	0.530837
2720	A_23_P48740	DIO2	NM_013989	Homo sapiens deiodinase, iodothyronine, type II (DIO2), transcript variant 1, mRNA [NM_013989]	1.50489	9.77843	0.00884885	0.530837
38842	A_23_P70307	SMOC2	NM_022138	Homo sapiens SPARC related modular calcium binding 2 (SMOC2), mRNA [NM_022138]	1.50417	12.9195	0.0134593	0.532642
12845	A_24_P934546	SFRP2	NM_003013	Homo sapiens secreted frizzled-related protein 2 (SFRP2), mRNA [NM_003013]	1.50246	10.8336	0.00969797	0.530837
33756	A_23_P57836	A_23_P57836	A_23_P57836	Unknown	1.49788	10.8855	0.0100522	0.530837
15783	A_23_P45871	IFI44L	NM_006820	Homo sapiens interferon-induced protein 44-like (IFI44L), mRNA [NM_006820]	1.49479	8.8457	0.00531759	0.512755
7864	A_23_P42282	C4B	NM_001002029	Homo sapiens complement component 4B (Childo blood group) (C4B), mRNA [NM_001002029]	1.47822	10.7836	0.0443382	0.570883
2197	A_23_P116414	HRASLS3	NM_007069	Homo sapiens HRAS-like suppressor 3 (HRASLS3), mRNA [NM_007069]	1.47821	13.2672	0.0414049	0.570587
3416	A_23_P300301	JMJD1C	NM_004241	Homo sapiens jumonji domain containing 1C (JMJD1C), mRNA [NM_004241]	1.47583	7.81194	0.00308512	0.512755
22599	A_23_P138931	MMP13	NM_002427	Homo sapiens matrix metallopeptidase 13 (collagenase 3) (MMP13), mRNA [NM_002427]	1.46676	7.29598	0.0011933	0.512755
20298	A_24_P117620	CAMK2N1	NM_018584	Homo sapiens calcium/calmodulin-dependent protein kinase II inhibitor 1 (CAMK2N1), mRNA [NM_018584]	1.44562	9.72185	0.00534997	0.512755
30918	A_23_P40240	CTSZ	NM_001336	Homo sapiens cathepsin Z (CTSZ), mRNA [NM_001336]	1.44027	10.7628	0.00692998	0.520927
11064	A_23_P160214	C1orf34	BC028374	Homo sapiens chromosome 1 open reading frame 34, mRNA (cDNA clone IMAGE:4827153), partial cds. [BC028374]	1.43409	8.9301	0.000993276	0.512755
3369	A_23_P23074	IFI44	NM_006417	Homo sapiens interferon-induced protein 44 (IFI44), mRNA [NM_006417]	1.43365	10.5114	0.00434887	0.512755
22603	A_24_P55295	GJA1	NM_000165	Homo sapiens gap junction protein, alpha 1, 43kDa (connexin 43) (GJA1), mRNA [NM_000165]	1.43245	10.4881	0.000650543	0.512755
21113	A_23_P253350	C8orf4	NM_020130	Homo sapiens chromosome 8 open reading frame 4 (C8orf4), mRNA [NM_020130]	1.43019	9.75202	0.00826229	0.529811
23337	A_32_P134290	ZCCHC2	NM_017742	Homo sapiens zinc finger, CCHC domain containing 2 (ZCCHC2), mRNA [NM_017742]	1.42737	8.64479	0.000519182	0.512755
5413	A_23_P201459	IFI6	NM_022873	Homo sapiens interferon, alpha-inducible protein 6 (IFI6), transcript variant 3, mRNA [NM_022873]	1.4147	10.7504	0.00223069	0.512755
4001	A_23_P121695	CXCL13	NM_006419	Homo sapiens chemokine (C-X-C motif) ligand 13 (B-cell chemoattractant) (CXCL13), mRNA [NM_006419]	1.4119	7.81724	0.0325842	0.562475
37533	A_23_P58390	FLJ39370	NM_152400	Homo sapiens hypothetical protein FLJ39370 (FLJ39370), mRNA [NM_152400]	1.41163	9.34931	0.00547063	0.518443
3935	A_23_P114740	CFHR1	NM_002113	Homo sapiens complement factor H-related 1 (CFHR1), mRNA [NM_002113]	1.40573	11.6151	0.00162693	0.512755
12035	A_23_P58082	CCDC80	NM_199511	Homo sapiens coiled-coil domain containing 80 (CCDC80), transcript variant 1, mRNA [NM_199511]	1.39991	10.3224	0.00335241	0.512755
3775	A_23_P218928	C4orf18	NM_016613	Homo sapiens chromosome 4 open reading frame 18 (C4orf18), transcript variant 2, mRNA [NM_016613]	1.39622	11.3332	0.00471807	0.512755
35593	A_24_P315306	LOC162073	AK096327	Homo sapiens cDNA FLJ39008 fis, clone NT2RI2025255. [AK096327]	1.37374	8.61224	0.00804941	0.526953
3808	A_24_P277934	COL1A2	NM_000089	Homo sapiens collagen, type I, alpha 2 (COL1A2), mRNA [NM_000089]	1.37073	13.5329	0.00594269	0.520137
35633	A_24_P161018	PARP14	NM_017554	Homo sapiens poly (ADP-ribose) polymerase family, member 14 (PARP14), mRNA [NM_017554]	1.36651	9.02638	0.00161334	0.512755
19380	A_24_P827037	LRRC15	NM_130830	Homo sapiens leucine rich repeat containing 15 (LRRC15), mRNA [NM_130830]	1.36129	8.08821	0.0102004	0.530837
1147	A_23_P144384	GALNT7	NM_017423	Homo sapiens UDP-N-acetyl-alpha-D-galactosamine:polypeptide N-acetylgalactosaminyltransferase 7 (GalNAc-T7) (GALNT7), mRNA [NM_017423]	1.35441	9.98282	0.0216225	0.544068
37195	A_24_P28722	RSAD2	NM_080657	Homo sapiens radical S-adenosyl methionine domain containing 2 (RSAD2), mRNA [NM_080657]	1.34276	8.28628	0.00417315	0.512755
36006	A_23_P90436	COMP	NM_000095	Homo sapiens cartilage oligomeric matrix protein (COMP), mRNA [NM_000095]	1.34005	9.14462	0.0130562	0.532642
3147	A_23_P1691	MMP1	NM_002421	Homo sapiens matrix metallopeptidase 1 (interstitial collagenase) (MMP1), mRNA [NM_002421]	1.33345	9.06037	0.0460821	0.570883
20958	A_32_P134698	ENST00000320205	ENST00000320205	Unknown	1.32291	9.19634	0.00401915	0.512755
40478	A_23_P150789	PRSS23	NM_007173	Homo sapiens protease, serine, 23 (PRSS23), mRNA [NM_007173]	1.31909	11.4096	0.00641843	0.520927
29184	A_23_P62021	THBS2	L12350	Human thrombospondin 2 (THBS2) mRNA, complete cds. [L12350]	1.31898	12.3381	0.0261691	0.550347
19650	A_23_P127584	NNMT	NM_006169	Homo sapiens nicotinamide N-methyltransferase (NNMT), mRNA [NM_006169]	1.31486	13.3867	0.012314	0.532642
12711	A_24_P418908	AK021798	AK021798	Homo sapiens cDNA FLJ11736 fis, clone HEMBA1005468. [AK021798]	1.30998	7.93146	0.00092824	0.512755
10333	A_32_P61298	CDR1	AK054921	Homo sapiens cDNA FLJ30359 fis, clone BRACE2007760, highly similar to 40S RIBOSOMAL PROTEIN S15A. [AK054921]	1.3001	9.29805	0.00421731	0.512755
36675	A_23_P33364	SH3D19	NM_001009555	Homo sapiens SH3 domain protein D19 (SH3D19), mRNA [NM_001009555]	1.29946	10.776	0.00372007	0.512755
2753	A_23_P385067	CLIC6	NM_053277	Homo sapiens chloride intracellular channel 6 (CLIC6), mRNA [NM_053277]	1.2994	7.77342	0.00607865	0.520927
14681	A_23_P258136	MXRA5	NM_015419	Homo sapiens matrix-remodelling associated 5 (MXRA5), mRNA [NM_015419]	1.29898	9.97954	0.00332742	0.512755
41039	A_23_P203920	SSPN	NM_005086	Homo sapiens sarcospan (Kras oncogene-associated gene) (SSPN), mRNA [NM_005086]	1.29529	10.174	0.00818547	0.529064
22041	A_23_P134734	FLJ20366	NM_017786	Homo sapiens hypothetical protein FLJ20366 (FLJ20366), mRNA [NM_017786]	1.27854	9.59965	0.0319066	0.560994
34318	A_23_P31810	CEBPD	NM_005195	Homo sapiens CCAAT/enhancer binding protein (C/EBP), delta (CEBPD), mRNA [NM_005195]	1.26267	12.8999	0.00116872	0.512755
14137	A_24_P381604	ITM2B	NM_021999	Homo sapiens integral membrane protein 2B (ITM2B), mRNA [NM_021999]	1.26192	11.4775	0.000398366	0.512755
37879	A_23_P12343	GSTM3	NM_000849	Homo sapiens glutathione S-transferase M3 (brain) (GSTM3), mRNA [NM_000849]	1.26112	13.0987	0.0427261	0.570587
13258	A_32_P215170	ENST00000340301	ENST00000340301	full-length cDNA clone CS0DF038YM01 of Fetal brain of Homo sapiens (human). [CR619663]	1.26084	8.36804	0.0230401	0.544077
609	A_23_P24004	IFIT2	NM_001547	Homo sapiens interferon-induced protein with tetratricopeptide repeats 2 (IFIT2), mRNA [NM_001547]	1.26063	10.491	0.0121653	0.532642
28818	A_23_P84018	PPIC	NM_000943	Homo sapiens peptidylprolyl isomerase C (cyclophilin C) (PPIC), mRNA [NM_000943]	1.25765	11.7026	0.0155471	0.532642
7644	A_23_P207456	CCL8	NM_005623	Homo sapiens chemokine (C-C motif) ligand 8 (CCL8), mRNA [NM_005623]	1.25189	8.65024	0.00507698	0.512755
28583	A_23_P17663	MX1	NM_002462	Homo sapiens myxovirus (influenza virus) resistance 1, interferon-inducible protein p78 (mouse) (MX1), mRNA [NM_002462]	1.25127	11.5751	0.00675339	0.520927
16284	A_24_P347411	POSTN	NM_006475	Homo sapiens periostin, osteoblast specific factor (POSTN), mRNA [NM_006475]	1.24463	9.81909	0.033561	0.56429
1582	A_23_P41227	ALCAM	NM_001627	Homo sapiens activated leukocyte cell adhesion molecule (ALCAM), mRNA [NM_001627]	1.23576	7.91048	0.000679216	0.512755
38082	A_24_P287043	IFITM2	NM_006435	Homo sapiens interferon induced transmembrane protein 2 (1-8D) (IFITM2), mRNA [NM_006435]	1.23441	12.4317	0.0024055	0.512755
21543	A_23_P167599	FLJ20152	NM_019000	Homo sapiens hypothetical protein FLJ20152 (FLJ20152), transcript variant 2, mRNA [NM_019000]	1.23089	9.50225	0.0133623	0.532642
13302	A_23_P132644	AADACL1	NM_020792	Homo sapiens arylacetamide deacetylase-like 1 (AADACL1), mRNA [NM_020792]	1.22873	9.12681	0.0173217	0.534774
16257	A_24_P937405	PRSS23	NM_007173	Homo sapiens protease, serine, 23 (PRSS23), mRNA [NM_007173]	1.22866	10.4871	0.011768	0.532642
13367	A_23_P131676	CMKOR1	NM_020311	Homo sapiens chemokine orphan receptor 1 (CMKOR1), mRNA [NM_020311]	1.22643	11.3883	0.00671759	0.520927
12607	A_23_P75033	REEP3	NM_001001330	Homo sapiens receptor accessory protein 3 (REEP3), mRNA [NM_001001330]	1.22444	10.4778	0.00893194	0.530837
121	A_23_P135381	SP5	NM_001003845	Homo sapiens Sp5 transcription factor (SP5), mRNA [NM_001003845]	1.20187	7.41201	0.0371705	0.566042
28591	A_24_P135167	PCM1	NM_006197	Homo sapiens pericentriolar material 1 (PCM1), mRNA [NM_006197]	1.20122	8.27589	0.00969968	0.530837
17470	A_23_P98304	TMEM16A	NM_018043	Homo sapiens transmembrane protein 16A (TMEM16A), mRNA [NM_018043]	1.19506	10.6843	0.0238468	0.547915
32667	A_23_P203498	TRIM22	NM_006074	Homo sapiens tripartite motif-containing 22 (TRIM22), mRNA [NM_006074]	1.19461	9.49023	0.00130997	0.512755
16830	A_23_P122210	FLJ11292	AK023417	Homo sapiens cDNA FLJ13355 fis, clone PLACE1000048. [AK023417]	1.19308	8.93878	0.00323662	0.512755
8042	A_23_P142533	COL3A1	NM_000090	Homo sapiens collagen, type III, alpha 1 (Ehlers-Danlos syndrome type IV, autosomal dominant) (COL3A1), mRNA [NM_000090]	1.19183	13.5361	0.00804579	0.526953
2849	A_23_P398566	NR4A3	NM_173198	Homo sapiens nuclear receptor subfamily 4, group A, member 3 (NR4A3), transcript variant 2, mRNA [NM_173198]	1.18951	9.87446	0.0253332	0.547915
37930	A_23_P34915	ATF3	NM_004024	Homo sapiens activating transcription factor 3 (ATF3), transcript variant 2, mRNA [NM_004024]	1.18824	11.9211	0.00212391	0.512755
27782	A_32_P599	A_32_P599	A_32_P599	Unknown	1.18791	6.5256	0.000641196	0.512755
13308	A_23_P118392	RASD1	NM_016084	Homo sapiens RAS, dexamethasone-induced 1 (RASD1), mRNA [NM_016084]	1.18596	13.1944	0.0214816	0.543256
4005	A_23_P53193	SYTL2	NM_206927	Homo sapiens synaptotagmin-like 2 (SYTL2), transcript variant c, mRNA [NM_206927]	1.18187	9.66802	0.00584644	0.520137
2510	A_23_P39237	ZFP36	NM_003407	Homo sapiens zinc finger protein 36, C3H type, homolog (mouse) (ZFP36), mRNA [NM_003407]	1.17781	12.1088	0.0193476	0.535481
27158	A_23_P30069	FLJ31033	AK023743	Homo sapiens cDNA FLJ13681 fis, clone PLACE2000014, weakly similar to HYPOTHETICAL HELICASE C28H8.3 IN CHROMOSOME III. [AK023743]	1.17743	8.15646	0.00174522	0.512755
5708	A_23_P46936	EGR2	NM_000399	Homo sapiens early growth response 2 (Krox-20 homolog, Drosophila) (EGR2), mRNA [NM_000399]	1.17629	11.0226	0.00526678	0.512755
37713	A_23_P124084	LOXL1	NM_005576	Homo sapiens lysyl oxidase-like 1 (LOXL1), mRNA [NM_005576]	1.176	11.9815	0.0242536	0.547915
4	A_23_P145874	SAMD9L	NM_152703	Homo sapiens sterile alpha motif domain containing 9-like (SAMD9L), mRNA [NM_152703]	1.17587	9.55798	0.00475204	0.512755
21010	A_24_P398572	IGF1	NM_000618	Homo sapiens insulin-like growth factor 1 (somatomedin C) (IGF1), mRNA [NM_000618]	1.1733	8.45252	0.00368125	0.512755
8436	A_24_P174641	PDLIM5	NM_006457	Homo sapiens PDZ and LIM domain 5 (PDLIM5), transcript variant 1, mRNA [NM_006457]	1.1728	8.05194	0.0103043	0.530837
871	A_32_P198445	AF401032	AF401032	Homo sapiens M41 mRNA, complete sequence; alternatively spliced. [AF401032]	1.17065	7.60352	0.044328	0.570883
25318	A_23_P257003	PCSK5	NM_006200	Homo sapiens proprotein convertase subtilisin/kexin type 5 (PCSK5), mRNA [NM_006200]	1.16832	9.45117	0.00440784	0.512755
34273	A_24_P845223	M27126	M27126	Human lymphocyte antigen (DRw8) mRNA. [M27126]	1.16658	11.1225	0.00880493	0.530837
39921	A_23_P138706	ADRA2A	NM_000681	Homo sapiens adrenergic, alpha-2A-, receptor (ADRA2A), mRNA [NM_000681]	1.16404	8.73001	0.0065647	0.520927
857	A_23_P167212	QDPR	NM_000320	Homo sapiens quinoid dihydropteridine reductase (QDPR), mRNA [NM_000320]	1.16207	9.38737	0.00210141	0.512755
26139	A_23_P4283	BIRC4BP	NM_017523	Homo sapiens XIAP associated factor-1 (BIRC4BP), transcript variant 1, mRNA [NM_017523]	1.16141	8.8068	0.00397394	0.512755
29067	A_23_P97141	RGS1	NM_002922	Homo sapiens regulator of G-protein signalling 1 (RGS1), mRNA [NM_002922]	1.15974	11.2054	0.00463636	0.512755
7147	A_23_P157299	AEBP1	NM_001129	Homo sapiens AE binding protein 1 (AEBP1), mRNA [NM_001129]	1.15894	11.8836	0.0252008	0.547915
9452	A_23_P170761	PDLIM5	NM_006457	Homo sapiens PDZ and LIM domain 5 (PDLIM5), transcript variant 1, mRNA [NM_006457]	1.15697	9.24485	0.00302385	0.512755
19530	A_23_P416395	STC2	NM_003714	Homo sapiens stanniocalcin 2 (STC2), mRNA [NM_003714]	1.15621	8.85066	0.0489377	0.572749
19078	A_24_P156490	KCNMA1	NM_002247	Homo sapiens potassium large conductance calcium-activated channel, subfamily M, alpha member 1 (KCNMA1), transcript variant 2, mRNA [NM_002247]	1.15615	9.01417	0.0172607	0.534774
13402	A_24_P270279	THC2339566	THC2339566	Unknown	1.15603	7.95818	0.00638066	0.520927
1405	A_23_P202837	CCND1	NM_053056	Homo sapiens cyclin D1 (CCND1), mRNA [NM_053056]	1.15276	9.10053	0.0373416	0.566042
24822	A_23_P100660	SERPINF1	NM_002615	Homo sapiens serpin peptidase inhibitor, clade F (alpha-2 antiplasmin, pigment epithelium derived factor), member 1 (SERPINF1), mRNA [NM_002615]	1.14932	11.907	0.0138339	0.532642
34563	A_23_P502047	CHRD	NM_003741	Homo sapiens chordin (CHRD), mRNA [NM_003741]	1.1491	9.4761	0.0112882	0.532642
17872	A_23_P144096	CISH	NM_145071	Homo sapiens cytokine inducible SH2-containing protein (CISH), mRNA [NM_145071]	1.14583	10.6366	0.0302336	0.556433
13993	A_32_P217261	AK023660	AK023660	Homo sapiens cDNA FLJ13598 fis, clone PLACE1009921. [AK023660]	1.1438	9.80858	0.0169939	0.534774
2838	A_23_P401700	APBB1IP	NM_019043	Homo sapiens amyloid beta (A4) precursor protein-binding, family B, member 1 interacting protein (APBB1IP), mRNA [NM_019043]	1.14092	9.44165	0.00637155	0.520927
11509	A_23_P218111	SERPINA1	NM_001002236	Homo sapiens serpin peptidase inhibitor, clade A (alpha-1 antiproteinase, antitrypsin), member 1 (SERPINA1), transcript variant 2, mRNA [NM_001002236]	1.13657	9.72867	0.031715	0.560994
6971	A_23_P214789	SNX9	NM_016224	Homo sapiens sorting nexin 9 (SNX9), mRNA [NM_016224]	1.13495	10.4046	0.0011191	0.512755
18374	A_32_P163858	SCD	NM_005063	Homo sapiens stearoyl-CoA desaturase (delta-9-desaturase) (SCD), mRNA [NM_005063]	1.13481	11.5972	0.0449632	0.570883
36302	A_23_P200728	FCGR3A	NM_000569	Homo sapiens Fc fragment of IgG, low affinity IIIa, receptor (CD16a) (FCGR3A), mRNA [NM_000569]	1.13409	11.0651	0.00291786	0.512755
35605	A_23_P112634	LOC201895	NM_174921	Homo sapiens hypothetical protein LOC201895 (LOC201895), mRNA [NM_174921]	1.13311	10.1494	0.0169056	0.534774
1575	A_23_P151267	LIMA1	NM_016357	Homo sapiens LIM domain and actin binding 1 (LIMA1), mRNA [NM_016357]	1.13281	11.0477	0.00248219	0.512755
23210	A_24_P270460	IFI27	NM_005532	Homo sapiens interferon, alpha-inducible protein 27 (IFI27), mRNA [NM_005532]	1.13202	13.4139	0.0158759	0.534121
5246	A_23_P58676	C5orf23	NM_024563	Homo sapiens chromosome 5 open reading frame 23 (C5orf23), mRNA [NM_024563]	1.13137	7.97262	0.0143693	0.532642
1786	A_23_P123645	ENST00000374279	ENST00000374279	BP398053 Homo sapiens pancreatic islet Homo sapiens cDNA clone htp-09-88 3', mRNA sequence [BP398053]	1.12682	7.90235	0.0148504	0.532642
10956	A_24_P131522	ANTXR1	NM_032208	Homo sapiens anthrax toxin receptor 1 (ANTXR1), transcript variant 1, mRNA [NM_032208]	1.12624	10.7675	0.0260292	0.550347
5740	A_24_P316059	A_24_P316059	A_24_P316059	Unknown	1.12369	8.27817	0.00208069	0.512755
1955	A_23_P303671	ECM2	NM_001393	Homo sapiens extracellular matrix protein 2, female organ and adipocyte specific (ECM2), mRNA [NM_001393]	1.12361	9.24464	0.00323873	0.512755
11032	A_32_P167592	ENST00000339867	ENST00000339867	Unknown	1.12127	12.7263	0.00176489	0.512755
11943	A_23_P38630	SSTR2	NM_001050	Homo sapiens somatostatin receptor 2 (SSTR2), mRNA [NM_001050]	1.11948	7.40751	0.000896625	0.512755
476	A_23_P430068	PDPN	NM_006474	Homo sapiens podoplanin (PDPN), transcript variant 1, mRNA [NM_006474]	1.11921	9.00246	0.0175358	0.534774
12651	A_23_P62901	BTG2	NM_006763	Homo sapiens BTG family, member 2 (BTG2), mRNA [NM_006763]	1.11809	10.6837	0.00289495	0.512755
5682	A_23_P97990	HTRA1	NM_002775	Homo sapiens HtrA serine peptidase 1 (HTRA1), mRNA [NM_002775]	1.11792	14.0707	0.0100552	0.530837
2007	A_24_P216253	DLGAP4	NM_014902	Homo sapiens discs, large (Drosophila) homolog-associated protein 4 (DLGAP4), transcript variant 1, mRNA [NM_014902]	1.11685	8.6258	0.00524789	0.512755
22060	A_23_P4286	BIRC4BP	NM_017523	Homo sapiens XIAP associated factor-1 (BIRC4BP), transcript variant 1, mRNA [NM_017523]	1.11629	9.05979	0.0148947	0.532642
12886	A_24_P557479	BIRC4BP	NM_017523	Homo sapiens XIAP associated factor-1 (BIRC4BP), transcript variant 1, mRNA [NM_017523]	1.11573	9.60336	0.0101033	0.530837
34199	A_23_P216307	RUNX1T1	NM_004349	Homo sapiens runt-related transcription factor 1; translocated to, 1 (cyclin D-related) (RUNX1T1), transcript variant 1, mRNA [NM_004349]	1.11543	9.68095	0.00420303	0.512755
4205	A_32_P155512	BM982926	BM982926	BM982926 UI-CF-EN1-acs-n-01-0-UI.s1 UI-CF-EN1 Homo sapiens cDNA clone UI-CF-EN1-acs-n-01-0-UI 3', mRNA sequence [BM982926]	1.11289	9.24785	0.0344467	0.56429
25756	A_23_P128230	NR4A1	NM_002135	Homo sapiens nuclear receptor subfamily 4, group A, member 1 (NR4A1), transcript variant 1, mRNA [NM_002135]	1.11155	12.6992	0.00690108	0.520927
20221	A_24_P365975	COL8A2	NM_005202	Homo sapiens collagen, type VIII, alpha 2 (COL8A2), mRNA [NM_005202]	1.10853	10.2085	0.0441998	0.570883
29789	A_23_P10391	COL5A2	NM_000393	Homo sapiens collagen, type V, alpha 2 (COL5A2), mRNA [NM_000393]	1.10756	9.94309	0.0107442	0.532642
30345	A_23_P69030	COL8A1	NM_001850	Homo sapiens collagen, type VIII, alpha 1 (COL8A1), transcript variant 1, mRNA [NM_001850]	1.10729	9.20107	0.0361985	0.565028
29453	A_23_P99515	FLJ14834	NM_032849	Homo sapiens hypothetical protein FLJ14834 (FLJ14834), mRNA [NM_032849]	1.10673	9.68749	0.00463823	0.512755
36579	A_23_P113777	ITGBL1	NM_004791	Homo sapiens integrin, beta-like 1 (with EGF-like repeat domains) (ITGBL1), mRNA [NM_004791]	1.10217	9.24418	0.00599332	0.520137
31391	A_32_P179686	BX641027	BX641027	Homo sapiens mRNA; cDNA DKFZp686O10247 (from clone DKFZp686O10247). [BX641027]	1.10079	8.16851	0.00186988	0.512755
1422	A_24_P103363	C5orf21	NM_032042	Homo sapiens chromosome 5 open reading frame 21 (C5orf21), mRNA [NM_032042]	1.10073	7.51561	0.00745962	0.520927
33883	A_23_P42257	IER3	NM_003897	Homo sapiens immediate early response 3 (IER3), transcript variant short, mRNA [NM_003897]	1.1002	11.3308	0.0146313	0.532642
6193	A_24_P914434	GSTM3	NM_000849	Homo sapiens glutathione S-transferase M3 (brain) (GSTM3), mRNA [NM_000849]	1.09895	11.4395	0.045726	0.570883
22394	A_23_P209320	PER2	NM_022817	Homo sapiens period homolog 2 (Drosophila) (PER2), transcript variant 1, mRNA [NM_022817]	1.09845	10.1726	0.00320608	0.512755
1319	A_23_P204941	GJB2	NM_004004	Homo sapiens gap junction protein, beta 2, 26kDa (connexin 26) (GJB2), mRNA [NM_004004]	1.09806	7.61577	0.028126	0.553847
9616	A_23_P11005	ADAMTS7	NM_014272	Homo sapiens ADAM metallopeptidase with thrombospondin type 1 motif, 7 (ADAMTS7), mRNA [NM_014272]	1.09718	11.0183	0.0403135	0.569822
14652	A_24_P372189	AK027294	AK027294	Homo sapiens cDNA FLJ14388 fis, clone HEMBA1002716. [AK027294]	1.09628	8.04194	0.00300877	0.512755
12585	A_23_P62807	SCCPDH	NM_016002	Homo sapiens saccharopine dehydrogenase (putative) (SCCPDH), mRNA [NM_016002]	1.09555	11.3198	0.0052574	0.512755
27183	A_23_P134237	RARRES2	NM_002889	Homo sapiens retinoic acid receptor responder (tazarotene induced) 2 (RARRES2), mRNA [NM_002889]	1.09548	10.3518	0.0321927	0.562475
3525	A_23_P58588	SLIT3	NM_003062	Homo sapiens slit homolog 3 (Drosophila) (SLIT3), mRNA [NM_003062]	1.09273	10.5079	0.0174697	0.534774
25767	A_23_P7752	SEMA6A	NM_020796	Homo sapiens sema domain, transmembrane domain (TM), and cytoplasmic domain, (semaphorin) 6A (SEMA6A), mRNA [NM_020796]	1.09234	8.70529	0.0297864	0.555893
28140	A_32_P85711	A_32_P85711	A_32_P85711	Unknown	1.08727	11.4731	0.0425904	0.570587
18274	A_23_P30243	LRAP	NM_022350	Homo sapiens leukocyte-derived arginine aminopeptidase (LRAP), mRNA [NM_022350]	1.08717	8.54762	0.0185961	0.534774
2723	A_24_P59361	C20orf23	NM_024704	Homo sapiens chromosome 20 open reading frame 23 (C20orf23), mRNA [NM_024704]	1.08539	8.177	0.0496426	0.574387
26138	A_24_P870799	ENST00000373093	ENST00000373093	A36068 major ampullate fibroin protein - orb spider (Nephila clavipes) (fragment) {Nephila clavipes;} , partial (3%) [THC2278608]	1.08536	7.39597	0.0123283	0.532642
6133	A_24_P330303	FRMD6	NM_152330	Homo sapiens FERM domain containing 6 (FRMD6), transcript variant 2, mRNA [NM_152330]	1.08522	9.34131	0.00246487	0.512755
32354	A_23_P73114	PROS1	NM_000313	Homo sapiens protein S (alpha) (PROS1), mRNA [NM_000313]	1.08317	9.14358	0.00340025	0.512755
23786	A_24_P25698	PRO1073	AF001542	Homo sapiens clone alpha_est218/52C1 mRNA sequence. [AF001542]	1.08293	9.32806	0.0277608	0.553512
19450	A_23_P154115	IGFBP5	NM_000599	Homo sapiens insulin-like growth factor binding protein 5 (IGFBP5), mRNA [NM_000599]	1.08241	8.52647	0.00733132	0.520927
19595	A_23_P426663	MITF	NM_198159	Homo sapiens microphthalmia-associated transcription factor (MITF), transcript variant 1, mRNA [NM_198159]	1.08143	7.96991	0.0127172	0.532642
30650	A_23_P354387	FER1L3	NM_013451	Homo sapiens fer-1-like 3, myoferlin (C. elegans) (FER1L3), transcript variant 1, mRNA [NM_013451]	1.08116	11.5151	0.00510304	0.512755
11541	A_24_P355816	FLJ11259	NM_018370	Homo sapiens hypothetical protein FLJ11259 (FLJ11259), mRNA [NM_018370]	1.0811	10.3972	0.0184985	0.534774
16810	A_23_P423543	ENST00000298249	ENST00000298249	Homo sapiens mRNA; cDNA DKFZp686O06231 (from clone DKFZp686O06231). [CR936686]	1.07895	9.61019	0.0123304	0.532642
14852	A_32_P212471	FLJ36032	AK093351	Homo sapiens cDNA FLJ36032 fis, clone TESTI2017069. [AK093351]	1.0788	7.69371	0.00528837	0.512755
5321	A_23_P92710	RHOBTB3	NM_014899	Homo sapiens Rho-related BTB domain containing 3 (RHOBTB3), mRNA [NM_014899]	1.07693	7.61635	0.00368796	0.512755
9625	A_23_P76480	BF213738	BF213738	BF213738 601847628F1 NIH_MGC_55 Homo sapiens cDNA clone IMAGE:4078519 5', mRNA sequence [BF213738]	1.07643	10.0753	0.00429702	0.512755
18589	A_23_P401055	SOX2	NM_003106	Homo sapiens SRY (sex determining region Y)-box 2 (SOX2), mRNA [NM_003106]	1.07594	6.52835	0.0313033	0.560054
5609	A_24_P739344	NOX4	NM_016931	Homo sapiens NADPH oxidase 4 (NOX4), mRNA [NM_016931]	1.07548	8.09901	0.0117287	0.532642
3982	A_23_P62857	A_23_P62857	A_23_P62857	Unknown	1.07406	7.69121	0.0146266	0.532642
644	A_32_P69136	CD521096	CD521096	CD521096 AGENCOURT_14355292 NIH_MGC_191 Homo sapiens cDNA clone IMAGE:30410815 5', mRNA sequence [CD521096]	1.07336	8.55102	0.0249637	0.547915
27845	A_23_P203115	TMEM25	NM_032780	Homo sapiens transmembrane protein 25 (TMEM25), mRNA [NM_032780]	1.07321	10.3871	0.0172916	0.534774
14689	A_23_P93027	FGF18	NM_003862	Homo sapiens fibroblast growth factor 18 (FGF18), mRNA [NM_003862]	1.07254	7.52885	0.0122079	0.532642
22586	A_23_P318284	GPD1L	NM_015141	Homo sapiens glycerol-3-phosphate dehydrogenase 1-like (GPD1L), mRNA [NM_015141]	1.07006	10.2275	0.00153446	0.512755
35370	A_23_P148297	SH3BGRL	NM_003022	Homo sapiens SH3 domain binding glutamic acid-rich protein like (SH3BGRL), mRNA [NM_003022]	1.06922	11.3031	0.0244069	0.547915
17440	A_24_P561165	A_24_P561165	A_24_P561165	Unknown	1.0599	10.055	0.00177678	0.512755
38127	A_32_P231415	AF132203	AF132203	Homo sapiens PRO1933 mRNA, complete cds. [AF132203]	1.05921	9.27115	0.0474589	0.571515
3660	A_23_P148584	DOCK11	NM_144658	Homo sapiens dedicator of cytokinesis 11 (DOCK11), mRNA [NM_144658]	1.05786	8.86388	0.000550799	0.512755
40469	A_23_P101208	CYB5A	NM_001914	Homo sapiens cytochrome b5 type A (microsomal) (CYB5A), transcript variant 2, mRNA [NM_001914]	1.05483	12.6124	0.0155026	0.532642
11886	A_23_P152305	CDH11	NM_001797	Homo sapiens cadherin 11, type 2, OB-cadherin (osteoblast) (CDH11), mRNA [NM_001797]	1.05418	11.338	0.0114381	0.532642
9023	A_23_P255952	MYO6	NM_004999	Homo sapiens myosin VI (MYO6), mRNA [NM_004999]	1.05394	10.5936	0.00131328	0.512755
20305	A_24_P236799	RAB31	NM_006868	Homo sapiens RAB31, member RAS oncogene family (RAB31), mRNA [NM_006868]	1.05378	10.5854	0.0243675	0.547915
36589	A_32_P31945	ACADSB	NM_001609	Homo sapiens acyl-Coenzyme A dehydrogenase, short/branched chain (ACADSB), nuclear gene encoding mitochondrial protein, mRNA [NM_001609]	1.05227	8.75661	0.0152687	0.532642
38679	A_23_P146885	UTS2R	NM_018949	Homo sapiens urotensin 2 receptor (UTS2R), mRNA [NM_018949]	1.04862	11.2577	0.0200665	0.537973
428	A_23_P121253	TNFSF10	NM_003810	Homo sapiens tumor necrosis factor (ligand) superfamily, member 10 (TNFSF10), mRNA [NM_003810]	1.04775	10.0391	0.041314	0.570587
10508	A_23_P216779	NTRK2	NM_001007097	Homo sapiens neurotrophic tyrosine kinase, receptor, type 2 (NTRK2), transcript variant b, mRNA [NM_001007097]	1.04754	8.92312	0.0387124	0.566815
12205	A_24_P24856	BC080624	BC080624	Homo sapiens cDNA clone MGC:99790 IMAGE:6304510, complete cds. [BC080624]	1.047	10.8067	0.0351015	0.56429
1204	A_23_P74278	PDE4B	NM_001037341	Homo sapiens phosphodiesterase 4B, cAMP-specific (phosphodiesterase E4 dunce homolog, Drosophila) (PDE4B), transcript variant d, mRNA [NM_001037341]	1.04658	9.52585	0.0216708	0.544077
10043	A_23_P115064	CRABP2	NM_001878	Homo sapiens cellular retinoic acid binding protein 2 (CRABP2), mRNA [NM_001878]	1.04656	10.6036	0.0306068	0.55653
11807	A_23_P68155	IFIH1	NM_022168	Homo sapiens interferon induced with helicase C domain 1 (IFIH1), mRNA [NM_022168]	1.04477	9.70772	0.0251023	0.547915
35583	A_23_P215459	ELN	BC065566	Homo sapiens elastin (supravalvular aortic stenosis, Williams-Beuren syndrome), mRNA (cDNA clone MGC:70763 IMAGE:6153564), complete cds. [BC065566]	1.04255	7.71165	0.0352746	0.56429
17411	A_23_P131614	COL6A3	NM_004369	Homo sapiens collagen, type VI, alpha 3 (COL6A3), transcript variant 1, mRNA [NM_004369]	1.04196	12.4358	0.0109497	0.532642
16252	A_23_P211631	FBLN1	NM_006486	Homo sapiens fibulin 1 (FBLN1), transcript variant D, mRNA [NM_006486]	1.04171	13.8354	0.0128912	0.532642
2368	A_24_P798431	A_24_P798431	A_24_P798431	Unknown	1.04163	6.99663	0.00243408	0.512755
20973	A_24_P378019	IRF7	NM_004031	Homo sapiens interferon regulatory factor 7 (IRF7), transcript variant d, mRNA [NM_004031]	1.04163	10.7438	0.013738	0.532642
1130	A_23_P24104	PLAU	NM_002658	Homo sapiens plasminogen activator, urokinase (PLAU), mRNA [NM_002658]	1.04076	11.7325	0.0498469	0.574431
4563	A_32_P86623	ZBED1	NM_004729	Homo sapiens zinc finger, BED-type containing 1 (ZBED1), mRNA [NM_004729]	1.04054	8.35014	0.00733415	0.520927
26005	A_23_P46426	CYR61	NM_001554	Homo sapiens cysteine-rich, angiogenic inducer, 61 (CYR61), mRNA [NM_001554]	1.03954	12.699	0.0374911	0.566042
10987	A_24_P114459	RYBP	NM_012234	Homo sapiens RING1 and YY1 binding protein (RYBP), mRNA [NM_012234]	1.03894	8.63404	0.00959174	0.530837
1895	A_24_P319635	MCL1	NM_021960	Homo sapiens myeloid cell leukemia sequence 1 (BCL2-related) (MCL1), transcript variant 1, mRNA [NM_021960]	1.03672	7.83696	0.00182254	0.512755
5346	A_23_P94782	ENST00000366874	ENST00000366874	PREDICTED: Homo sapiens similar to calpain 8, transcript variant 4 (LOC388743), mRNA [XM_938885]	1.03625	7.19371	0.0207373	0.542045
3414	A_23_P152505	ABAT	NM_020686	Homo sapiens 4-aminobutyrate aminotransferase (ABAT), nuclear gene encoding mitochondrial protein, transcript variant 1, mRNA [NM_020686]	1.03565	9.1341	0.0189218	0.534774
33124	A_23_P164057	MFAP4	NM_002404	Homo sapiens microfibrillar-associated protein 4 (MFAP4), mRNA [NM_002404]	1.03226	12.374	0.00953666	0.530837
3086	A_23_P132515	SIDT1	NM_017699	Homo sapiens SID1 transmembrane family, member 1 (SIDT1), mRNA [NM_017699]	1.03049	7.59529	0.00610966	0.520927
23728	A_32_P74409	ENST00000339446	ENST00000339446	Homo sapiens hypothetical LOC387763, mRNA (cDNA clone IMAGE:6272440), partial cds. [BC052560]	1.02783	12.9756	0.0489003	0.572749
8711	A_23_P406782	HPN	NM_182983	Homo sapiens hepsin (transmembrane protease, serine 1) (HPN), transcript variant 1, mRNA [NM_182983]	1.02729	7.12729	0.0144183	0.532642
32183	A_23_P320578	RGS16	NM_002928	Homo sapiens regulator of G-protein signalling 16 (RGS16), mRNA [NM_002928]	1.02674	10.972	0.00987615	0.530837
18721	A_23_P6909	CCRL1	NM_178445	Homo sapiens chemokine (C-C motif) receptor-like 1 (CCRL1), transcript variant 1, mRNA [NM_178445]	1.02356	7.79017	0.00820363	0.529064
3857	A_24_P868905	A_24_P868905	A_24_P868905	Unknown	1.02268	11.1158	0.00190906	0.512755
26939	A_23_P141699	PARD6G	NM_032510	Homo sapiens par-6 partitioning defective 6 homolog gamma (C. elegans) (PARD6G), mRNA [NM_032510]	1.02162	11.1843	0.0424489	0.570587
11283	A_23_P207058	SOCS3	NM_003955	Homo sapiens suppressor of cytokine signaling 3 (SOCS3), mRNA [NM_003955]	1.02112	10.4679	0.0335409	0.56429
23478	A_23_P141770	NAPG	NM_003826	Homo sapiens N-ethylmaleimide-sensitive factor attachment protein, gamma (NAPG), mRNA [NM_003826]	1.02046	8.65421	0.00722071	0.520927
4237	A_24_P46093	SLC6A6	NM_003043	Homo sapiens solute carrier family 6 (neurotransmitter transporter, taurine), member 6 (SLC6A6), mRNA [NM_003043]	1.01969	9.67382	0.00137093	0.512755
26400	A_24_P304071	IFIT2	NM_001547	Homo sapiens interferon-induced protein with tetratricopeptide repeats 2 (IFIT2), mRNA [NM_001547]	1.01968	7.10926	0.0132192	0.532642
27670	A_24_P272993	MEG3	NR_002766	Homo sapiens maternally expressed 3 (MEG3) on chromosome 14 [NR_002766]	1.01922	11.5704	0.0250884	0.547915
24114	A_23_P203882	MMP19	NM_002429	Homo sapiens matrix metallopeptidase 19 (MMP19), transcript variant 1, mRNA [NM_002429]	1.01818	9.26932	0.0131314	0.532642
23539	A_23_P310094	SYNPO2	AL833294	Homo sapiens mRNA; cDNA DKFZp451G189 (from clone DKFZp451G189). [AL833294]	1.01695	9.70966	0.047476	0.571515
7197	A_24_P180830	CARD9	BC070091	Homo sapiens caspase recruitment domain family, member 9, mRNA (cDNA clone MGC:87491 IMAGE:30343821), complete cds. [BC070091]	1.01484	8.8374	0.0386402	0.566815
1069	A_23_P72668	SDPR	NM_004657	Homo sapiens serum deprivation response (phosphatidylserine binding protein) (SDPR), mRNA [NM_004657]	1.0133	7.24843	0.0142786	0.532642
38597	A_23_P120002	SP110	NM_004510	Homo sapiens SP110 nuclear body protein (SP110), transcript variant b, mRNA [NM_004510]	1.01264	9.49119	0.0147419	0.532642
22696	A_24_P82880	TPM4	NM_003290	Homo sapiens tropomyosin 4 (TPM4), mRNA [NM_003290]	1.01251	10.4312	0.00569066	0.519521
11803	A_23_P71430	UBE2W	NM_001001481	Homo sapiens ubiquitin-conjugating enzyme E2W (putative) (UBE2W), transcript variant 1, mRNA [NM_001001481]	1.0122	7.51806	0.0216847	0.544077
38105	A_24_P7040	A_24_P7040	A_24_P7040	Unknown	1.01143	12.2965	0.00546495	0.518443
24464	A_23_P141688	RAB31	NM_006868	Homo sapiens RAB31, member RAS oncogene family (RAB31), mRNA [NM_006868]	1.01006	10.0893	0.0143564	0.532642
17481	A_24_P357688	NIPBL	NM_015384	Homo sapiens Nipped-B homolog (Drosophila) (NIPBL), transcript variant B, mRNA [NM_015384]	1.00965	7.7207	0.018379	0.534774
616	A_24_P372012	ICA1	NM_004968	Homo sapiens islet cell autoantigen 1, 69kDa (ICA1), transcript variant 2, mRNA [NM_004968]	1.0092	8.50733	0.0303133	0.556433
4897	A_32_P15887	A_32_P15887	A_32_P15887	Unknown	1.0086	10.4303	0.028922	0.555314
10458	A_23_P109026	KCNK15	NM_022358	Homo sapiens potassium channel, subfamily K, member 15 (KCNK15), mRNA [NM_022358]	1.00715	9.75439	0.0189626	0.534774
23837	A_23_P116712	RASSF8	NM_007211	Homo sapiens Ras association (RalGDS/AF-6) domain family 8 (RASSF8), mRNA [NM_007211]	1.00715	6.94319	0.00212496	0.512755
32293	A_23_P127789	AHNAK	NM_001620	Homo sapiens AHNAK nucleoprotein (desmoyokin) (AHNAK), transcript variant 1, mRNA [NM_001620]	1.00387	8.11757	0.0169788	0.534774
30468	A_23_P107322	CORO6	NM_032854	Homo sapiens coronin 6 (CORO6), mRNA [NM_032854]	1.00361	9.16226	0.02825	0.555074
23440	A_23_P35309	TAF5L	NM_014409	Homo sapiens TAF5-like RNA polymerase II, p300/CBP-associated factor (PCAF)-associated factor, 65kDa (TAF5L), transcript variant 1, mRNA [NM_014409]	1.00212	7.92532	0.0479413	0.572749
6481	A_23_P302787	ENST00000295549	ENST00000295549	Homo sapiens hypothetical gene supported by BC013438, mRNA (cDNA clone IMAGE:3899073), partial cds. [BC013438]	1.00123	7.95649	0.00968141	0.530837
27435	A_24_P170538	UTP14A	NM_006649	Homo sapiens UTP14, U3 small nucleolar ribonucleoprotein, homolog A (yeast) (UTP14A), mRNA [NM_006649]	1.00118	7.52651	0.000337673	0.512755
17273	A_24_P82106	MMP14	NM_004995	Homo sapiens matrix metallopeptidase 14 (membrane-inserted) (MMP14), mRNA [NM_004995]	1.00042	9.9078	0.0426573	0.570587
4294	A_24_P334402	DNAJB14	NM_024920	Homo sapiens DnaJ (Hsp40) homolog, subfamily B, member 14 (DNAJB14), transcript variant 2, mRNA [NM_024920]	0.999821	9.27943	0.00014074	0.512755
24789	A_32_P174713	SRP72	NM_006947	Homo sapiens signal recognition particle 72kDa (SRP72), mRNA [NM_006947]	0.998627	8.85825	0.0143235	0.532642
33588	A_23_P156445	DDX43	NM_018665	Homo sapiens DEAD (Asp-Glu-Ala-Asp) box polypeptide 43 (DDX43), mRNA [NM_018665]	0.996868	7.5234	0.0227432	0.544077
33720	A_23_P139260	SLC22A18	NM_183233	Homo sapiens solute carrier family 22 (organic cation transporter), member 18 (SLC22A18), transcript variant 2, mRNA [NM_183233]	0.996507	9.9038	0.0326951	0.562475
33049	A_23_P101407	C3	NM_000064	Homo sapiens complement component 3 (C3), mRNA [NM_000064]	0.996129	11.5301	0.0458104	0.570883
26802	A_23_P47148	NOX4	NM_016931	Homo sapiens NADPH oxidase 4 (NOX4), mRNA [NM_016931]	0.993772	8.27514	0.0097125	0.530837
3386	A_23_P48513	IFI27	NM_005532	Homo sapiens interferon, alpha-inducible protein 27 (IFI27), mRNA [NM_005532]	0.992611	13.8286	0.0153615	0.532642
26061	A_23_P311150	C14orf147	NM_138288	Homo sapiens chromosome 14 open reading frame 147 (C14orf147), mRNA [NM_138288]	0.992387	10.9938	0.0115078	0.532642
9926	A_23_P103617	ANXA9	NM_003568	Homo sapiens annexin A9 (ANXA9), mRNA [NM_003568]	0.992215	7.63865	0.0149786	0.532642
14156	A_23_P59261	TPBG	NM_006670	Homo sapiens trophoblast glycoprotein (TPBG), mRNA [NM_006670]	0.990112	10.0544	0.00592289	0.520137
30240	A_32_P140139	F13A1	NM_000129	Homo sapiens coagulation factor XIII, A1 polypeptide (F13A1), mRNA [NM_000129]	0.988135	9.97901	0.0478689	0.572749
5586	A_24_P124624	OLR1	NM_002543	Homo sapiens oxidised low density lipoprotein (lectin-like) receptor 1 (OLR1), mRNA [NM_002543]	0.988128	7.12334	0.000316017	0.512755
36021	A_32_P152999	THC2313287	THC2313287	Q7U441 (Q7U441) Possible ABC transporter, ATP-binding component precursor, partial (8%) [THC2313287]	0.987436	11.7233	0.0403999	0.569822
23488	A_23_P114466	TBL1Y	NM_033284	Homo sapiens transducin (beta)-like 1Y-linked (TBL1Y), transcript variant 1, mRNA [NM_033284]	0.986753	7.60406	0.00181035	0.512755
40321	A_23_P210210	EPAS1	NM_001430	Homo sapiens endothelial PAS domain protein 1 (EPAS1), mRNA [NM_001430]	0.986018	12.2307	0.0145639	0.532642
40727	A_23_P211957	TGFBR2	NM_001024847	Homo sapiens transforming growth factor, beta receptor II (70/80kDa) (TGFBR2), transcript variant 1, mRNA [NM_001024847]	0.984268	11.5836	0.0142768	0.532642
39685	A_32_P152348	HIST1H2BD	BQ683489	AGENCOURT_8209273 NIH_MGC_112 Homo sapiens cDNA clone IMAGE:6265521 5', mRNA sequence [BQ683489]	0.982801	9.40168	0.0437775	0.570883
20616	A_23_P87421	BC063022	BC063022	Homo sapiens cDNA clone IMAGE:5246259, partial cds. [BC063022]	0.981394	7.9907	0.00598122	0.520137
3830	A_23_P383698	LOC440345	D86974	Homo sapiens mRNA for KIAA0220 gene, partial cds. [D86974]	0.980707	7.12287	0.00825048	0.529808
27463	A_32_P25889	BC036938	BC036938	Homo sapiens, clone IMAGE:5404753, mRNA. [BC036938]	0.980287	6.8511	0.00293328	0.512755
1148	A_23_P18806	YIPF5	NM_030799	Homo sapiens Yip1 domain family, member 5 (YIPF5), transcript variant 2, mRNA [NM_030799]	0.979867	7.64088	0.00049566	0.512755
2219	A_24_P290481	VIL2	NM_003379	Homo sapiens villin 2 (ezrin) (VIL2), mRNA [NM_003379]	0.978822	7.747	0.0307024	0.55653
15177	A_23_P6413	SELM	NM_080430	Homo sapiens selenoprotein M (SELM), mRNA [NM_080430]	0.977824	10.6335	0.0164615	0.534774
17940	A_23_P156880	ENPP1	NM_006208	Homo sapiens ectonucleotide pyrophosphatase/phosphodiesterase 1 (ENPP1), mRNA [NM_006208]	0.977293	9.92871	0.0277245	0.553512
31867	A_23_P91390	THBD	NM_000361	Homo sapiens thrombomodulin (THBD), mRNA [NM_000361]	0.976791	10.3129	0.0194498	0.535855
11177	A_32_P46404	AK092468	AK092468	Homo sapiens cDNA FLJ35149 fis, clone PLACE6010485. [AK092468]	0.975091	7.52695	0.0181338	0.534774
4496	A_23_P253958	LRRC17	NM_005824	Homo sapiens leucine rich repeat containing 17 (LRRC17), transcript variant 2, mRNA [NM_005824]	0.974723	8.32474	0.00136172	0.512755
2743	A_24_P157926	TNFAIP3	NM_006290	Homo sapiens tumor necrosis factor, alpha-induced protein 3 (TNFAIP3), mRNA [NM_006290]	0.973753	8.13238	0.0127952	0.532642
1986	A_23_P12730	CSTF2T	NM_015235	Homo sapiens cleavage stimulation factor, 3' pre-RNA, subunit 2, 64kDa, tau variant (CSTF2T), mRNA [NM_015235]	0.971195	8.13848	0.0182234	0.534774
596	A_23_P377267	RABGAP1L	AB007940	Homo sapiens mRNA for KIAA0471 protein, partial cds. [AB007940]	0.970774	7.99524	0.00397066	0.512755
40944	A_24_P54863	FLJ39370	NM_152400	Homo sapiens hypothetical protein FLJ39370 (FLJ39370), mRNA [NM_152400]	0.970259	8.61087	0.013701	0.532642
3383	A_24_P102119	AF264623	AF264623	Homo sapiens uncharacterized gastric protein ZG33P mRNA, partial cds. [AF264623]	0.969591	7.02395	0.0211819	0.542045
36851	A_23_P163087	NID2	NM_007361	Homo sapiens nidogen 2 (osteonidogen) (NID2), mRNA [NM_007361]	0.968818	10.1007	0.00166717	0.512755
157	A_24_P124550	CCND1	NM_053056	Homo sapiens cyclin D1 (CCND1), mRNA [NM_053056]	0.968097	7.58115	0.00844669	0.530837
20112	A_23_P216361	COL14A1	NM_021110	Homo sapiens collagen, type XIV, alpha 1 (undulin) (COL14A1), mRNA [NM_021110]	0.967994	8.6974	0.00161626	0.512755
22467	A_32_P185140	AK094175	AK094175	Homo sapiens cDNA FLJ36856 fis, clone ASTRO2014863. [AK094175]	0.967151	8.10361	0.00513396	0.512755
35229	A_23_P119196	KLF2	NM_016270	Homo sapiens Kruppel-like factor 2 (lung) (KLF2), mRNA [NM_016270]	0.966504	12.5313	0.0428208	0.570587
1253	A_24_P355246	ENST00000376752	ENST00000376752	Homo sapiens cDNA FLJ13034 fis, clone NT2RP3001232. [AK023096]	0.964444	7.68647	0.00573591	0.519521
27146	A_23_P134204	NYD-SP18	NM_032599	Homo sapiens testes development-related NYD-SP18 (NYD-SP18), mRNA [NM_032599]	0.963938	6.99537	0.000731255	0.512755
34865	A_24_P188231	PALMD	NM_017734	Homo sapiens palmdelphin (PALMD), mRNA [NM_017734]	0.963848	7.25354	0.00451257	0.512755
23934	A_24_P79617	KIAA0040	NM_014656	Homo sapiens KIAA0040 (KIAA0040), mRNA [NM_014656]	0.962696	6.61627	0.00200731	0.512755
21231	A_24_P816844	THC2433066	THC2433066	Unknown	0.962688	10.0826	0.03502	0.56429
14972	A_23_P2293	HELB	NM_033647	Homo sapiens helicase (DNA) B (HELB), mRNA [NM_033647]	0.96134	7.23944	0.00561822	0.519521
16026	A_24_P213494	PTPRE	NM_006504	Homo sapiens protein tyrosine phosphatase, receptor type, E (PTPRE), transcript variant 1, mRNA [NM_006504]	0.959896	9.39198	0.0319853	0.561379
19138	A_23_P383986	GALNAC4S-6ST	NM_015892	Homo sapiens B cell RAG associated protein (GALNAC4S-6ST), mRNA [NM_015892]	0.959549	10.3442	0.0123186	0.532642
38145	A_23_P132910	FLJ20273	NM_019027	Homo sapiens RNA-binding protein (FLJ20273), mRNA [NM_019027]	0.959485	10.5355	0.0198313	0.537073
27460	A_24_P238878	DDX24	NM_020414	Homo sapiens DEAD (Asp-Glu-Ala-Asp) box polypeptide 24 (DDX24), mRNA [NM_020414]	0.957916	9.97501	0.00640726	0.520927
24639	A_23_P148047	PTGER4	NM_000958	Homo sapiens prostaglandin E receptor 4 (subtype EP4) (PTGER4), mRNA [NM_000958]	0.957909	9.31223	0.0106712	0.532642
2218	A_23_P72487	XG	NM_175569	Homo sapiens Xg blood group (XG), mRNA [NM_175569]	0.956889	7.5796	0.000820664	0.512755
25842	A_23_P103496	GBP4	NM_052941	Homo sapiens guanylate binding protein 4 (GBP4), mRNA [NM_052941]	0.95612	8.87225	0.019658	0.53683
16478	A_23_P161424	PLXDC2	NM_032812	Homo sapiens plexin domain containing 2 (PLXDC2), mRNA [NM_032812]	0.955822	8.96801	0.0162801	0.534774
6680	A_24_P290999	TncRNA	U60873	Human clone 137308 mRNA, partial cds. [U60873]	0.955449	8.39124	0.016122	0.534774
38076	A_23_P84344	SIGIRR	NM_021805	Homo sapiens single immunoglobulin and toll-interleukin 1 receptor (TIR) domain (SIGIRR), mRNA [NM_021805]	0.955285	10.2113	0.0237513	0.547915
15533	A_23_P106405	NDN	NM_002487	Homo sapiens necdin homolog (mouse) (NDN), mRNA [NM_002487]	0.953588	8.91268	0.00320667	0.512755
375	A_23_P161998	HPX	NM_000613	Homo sapiens hemopexin (HPX), mRNA [NM_000613]	0.953115	7.09564	0.00709805	0.520927
25858	A_23_P147869	KIAA1109	CR936613	Homo sapiens mRNA; cDNA DKFZp781P0474 (from clone DKFZp781P0474). [CR936613]	0.951846	7.59708	0.00305489	0.512755
4197	A_23_P122924	INHBA	NM_002192	Homo sapiens inhibin, beta A (activin A, activin AB alpha polypeptide) (INHBA), mRNA [NM_002192]	0.951695	10.6801	0.0118362	0.532642
370	A_23_P149998	MAWBP	NM_022129	Homo sapiens MAWD binding protein (MAWBP), transcript variant 1, mRNA [NM_022129]	0.951561	7.66644	0.00337793	0.512755
14404	A_32_P104469	BF378046	BF378046	BF378046 RC1-TN0151-270900-013-b06 TN0151 Homo sapiens cDNA, mRNA sequence [BF378046]	0.951266	7.16369	0.03509	0.56429
6944	A_23_P122067	C1QTNF3	NM_181435	Homo sapiens C1q and tumor necrosis factor related protein 3 (C1QTNF3), transcript variant 2, mRNA [NM_181435]	0.951261	7.55225	0.0142349	0.532642
11758	A_23_P327022	MDFIC	NM_199072	Homo sapiens MyoD family inhibitor domain containing (MDFIC), mRNA [NM_199072]	0.950839	8.8771	0.00402676	0.512755
7499	A_32_P156851	DSCR1L1	NM_005822	Homo sapiens Down syndrome critical region gene 1-like 1 (DSCR1L1), mRNA [NM_005822]	0.950341	9.65758	0.00710175	0.520927
17316	A_23_P142750	EIF2AK2	NM_002759	Homo sapiens eukaryotic translation initiation factor 2-alpha kinase 2 (EIF2AK2), mRNA [NM_002759]	0.947964	9.9445	0.00887593	0.530837
38339	A_23_P10701	APBB2	NM_173075	Homo sapiens amyloid beta (A4) precursor protein-binding, family B, member 2 (Fe65-like) (APBB2), mRNA [NM_173075]	0.947663	9.26063	0.023989	0.547915
37967	A_24_P163113	CDV3	NM_017548	Homo sapiens CDV3 homolog (mouse) (CDV3), mRNA [NM_017548]	0.947012	10.2599	0.0219662	0.544077
14024	A_23_P57417	MMP11	NM_005940	Homo sapiens matrix metallopeptidase 11 (stromelysin 3) (MMP11), mRNA [NM_005940]	0.946571	11.055	0.0466984	0.571341
28710	A_24_P271985	TNRC15	NM_015575	Homo sapiens trinucleotide repeat containing 15 (TNRC15), mRNA [NM_015575]	0.945719	8.14103	0.00527075	0.512755
19352	A_23_P45099	HLA-DRB5	NM_002125	Homo sapiens major histocompatibility complex, class II, DR beta 5 (HLA-DRB5), mRNA [NM_002125]	0.944615	11.4976	0.014843	0.532642
22257	A_24_P370702	GBP3	NM_018284	Homo sapiens guanylate binding protein 3 (GBP3), mRNA [NM_018284]	0.944059	9.83598	0.0119108	0.532642
27766	A_23_P384355	BG547557	BG547557	BG547557 602575410F1 NIH_MGC_77 Homo sapiens cDNA clone IMAGE:4703546 5', mRNA sequence [BG547557]	0.943826	7.6595	0.0060779	0.520927
878	A_24_P605612	THBS2	NM_003247	Homo sapiens thrombospondin 2 (THBS2), mRNA [NM_003247]	0.94152	9.03431	0.0161652	0.534774
2842	A_23_P251686	ADRBK2	NM_005160	Homo sapiens adrenergic, beta, receptor kinase 2 (ADRBK2), mRNA [NM_005160]	0.941442	7.05443	0.00291516	0.512755
35866	A_23_P160318	COL16A1	NM_001856	Homo sapiens collagen, type XVI, alpha 1 (COL16A1), mRNA [NM_001856]	0.941306	12.7774	0.0453676	0.570883
16014	A_23_P414273	MST150	NM_032947	Homo sapiens MSTP150 (MST150), mRNA [NM_032947]	0.939854	10.2891	0.010452	0.530837
15308	A_23_P140423	NDUFB1	NM_004545	Homo sapiens NADH dehydrogenase (ubiquinone) 1 beta subcomplex, 1, 7kDa (NDUFB1), mRNA [NM_004545]	0.939728	11.4	0.0172319	0.534774
18612	A_23_P6263	MX2	NM_002463	Homo sapiens myxovirus (influenza virus) resistance 2 (mouse) (MX2), mRNA [NM_002463]	0.938537	9.69552	0.00417618	0.512755
27561	A_23_P122127	FYB	NM_001465	Homo sapiens FYN binding protein (FYB-120/130) (FYB), transcript variant 1, mRNA [NM_001465]	0.938465	9.08616	0.0146162	0.532642
8996	A_32_P517749	RPS6KA3	NM_004586	Homo sapiens ribosomal protein S6 kinase, 90kDa, polypeptide 3 (RPS6KA3), mRNA [NM_004586]	0.937742	9.60305	0.0190374	0.534774
11866	A_23_P122068	C1QTNF3	NM_181435	Homo sapiens C1q and tumor necrosis factor related protein 3 (C1QTNF3), transcript variant 2, mRNA [NM_181435]	0.937305	8.21502	0.0169704	0.534774
6216	A_23_P140029	UBL3	NM_007106	Homo sapiens ubiquitin-like 3 (UBL3), mRNA [NM_007106]	0.935924	8.10118	0.00218564	0.512755
25791	A_23_P35412	IFIT3	NM_001549	Homo sapiens interferon-induced protein with tetratricopeptide repeats 3 (IFIT3), mRNA [NM_001549]	0.935344	7.30244	0.0074913	0.520927
36440	A_23_P204133	GALNT6	NM_007210	Homo sapiens UDP-N-acetyl-alpha-D-galactosamine:polypeptide N-acetylgalactosaminyltransferase 6 (GalNAc-T6) (GALNT6), mRNA [NM_007210]	0.934454	7.7476	0.0155879	0.532642
3180	A_24_P101642	LOC390712	XM_372630	PREDICTED: Homo sapiens similar to Ig heavy chain V-III region VH26 precursor (LOC390712), mRNA [XM_372630]	0.934405	7.2345	0.0241042	0.547915
40791	A_24_P764595	A_24_P764595	A_24_P764595	Unknown	0.933584	12.6169	0.0362275	0.565028
12113	A_24_P376309	PPP1R9B	NM_032595	Homo sapiens protein phosphatase 1, regulatory subunit 9B, spinophilin (PPP1R9B), mRNA [NM_032595]	0.933516	10.3585	0.016196	0.534774
7320	A_23_P47086	KRTAP5-8	NM_021046	Homo sapiens keratin associated protein 5-8 (KRTAP5-8), mRNA [NM_021046]	0.933411	9.75238	0.00391309	0.512755
20514	A_23_P429998	FOSB	NM_006732	Homo sapiens FBJ murine osteosarcoma viral oncogene homolog B (FOSB), mRNA [NM_006732]	0.932424	9.86553	0.0342418	0.56429
2375	A_23_P209995	IL1RN	NM_173842	Homo sapiens interleukin 1 receptor antagonist (IL1RN), transcript variant 1, mRNA [NM_173842]	0.930491	7.16718	0.00384128	0.512755
7923	A_32_P142013	THC2236555	THC2236555	BC041700 RABEP1 protein {Homo sapiens;} , complete [THC2236555]	0.92932	7.92387	0.00212221	0.512755
11832	A_23_P15727	FKBP10	NM_021939	Homo sapiens FK506 binding protein 10, 65 kDa (FKBP10), mRNA [NM_021939]	0.929079	10.2844	0.0151866	0.532642
39459	A_24_P306561	TCF25	NM_014972	Homo sapiens transcription factor 25 (basic helix-loop-helix) (TCF25), mRNA [NM_014972]	0.928696	10.8879	0.0342217	0.56429
22092	A_23_P218685	Kua-UEV	NM_199203	Homo sapiens ubiquitin-conjugating enzyme E2 variant 1 (Kua-UEV), transcript variant 1, mRNA [NM_199203]	0.928251	9.17819	0.00142115	0.512755
5419	A_23_P7262	2013-03-01	AK000675	Homo sapiens cDNA FLJ20668 fis, clone KAIA585. [AK000675]	0.927294	7.67933	0.00473612	0.512755
33105	A_23_P139786	OASL	NM_003733	Homo sapiens 2'-5'-oligoadenylate synthetase-like (OASL), transcript variant 1, mRNA [NM_003733]	0.926724	8.3545	0.0111454	0.532642
18298	A_23_P56422	LRRFIP1	NM_004735	Homo sapiens leucine rich repeat (in FLII) interacting protein 1 (LRRFIP1), mRNA [NM_004735]	0.926686	7.63341	0.0132867	0.532642
13469	A_24_P535256	AK001903	AK001903	Homo sapiens cDNA FLJ11041 fis, clone PLACE1004405. [AK001903]	0.926584	8.24868	0.0372789	0.566042
7294	A_23_P374695	TEK	NM_000459	Homo sapiens TEK tyrosine kinase, endothelial (venous malformations, multiple cutaneous and mucosal) (TEK), mRNA [NM_000459]	0.925432	8.33341	0.000977816	0.512755
40395	A_24_P172481	TRIM22	NM_006074	Homo sapiens tripartite motif-containing 22 (TRIM22), mRNA [NM_006074]	0.924304	9.24453	0.00425338	0.512755
27118	A_23_P28906	ENST00000251847	ENST00000251847	Homo sapiens mRNA for KIAA1590 protein, partial cds. [AB046810]	0.923843	7.65377	0.0158893	0.534173
21105	A_24_P755169	A_24_P755169	A_24_P755169	Unknown	0.92355	8.53624	0.00479021	0.512755
407	A_23_P313560	NCOA3	NM_181659	Homo sapiens nuclear receptor coactivator 3 (NCOA3), transcript variant 1, mRNA [NM_181659]	0.921533	9.94415	0.0323682	0.562475
28276	A_23_P107401	TIMP2	NM_003255	Homo sapiens TIMP metallopeptidase inhibitor 2 (TIMP2), mRNA [NM_003255]	0.921434	11.4043	0.0173006	0.534774
5351	A_23_P215461	LIMK1	NM_002314	Homo sapiens LIM domain kinase 1 (LIMK1), mRNA [NM_002314]	0.920987	7.92598	0.00484277	0.512755
26384	A_23_P18559	INPP4B	NM_003866	Homo sapiens inositol polyphosphate-4-phosphatase, type II, 105kDa (INPP4B), mRNA [NM_003866]	0.920656	8.98184	0.0204468	0.541378
29285	A_23_P38567	SPECC1	NM_152904	Homo sapiens spectrin domain with coiled-coils 1 (SPECC1), transcript variant NSP5beta3alpha, mRNA [NM_152904]	0.919785	9.09356	0.0368732	0.566042
34848	A_23_P7083	MGC21675	NM_052861	Homo sapiens hypothetical protein MGC21675 (MGC21675), mRNA [NM_052861]	0.919748	7.59515	0.0125815	0.532642
14553	A_23_P390172	RNASEL	NM_021133	Homo sapiens ribonuclease L (2',5'-oligoisoadenylate synthetase-dependent) (RNASEL), mRNA [NM_021133]	0.918149	8.62699	0.00111932	0.512755
38709	A_24_P243749	PDK4	NM_002612	Homo sapiens pyruvate dehydrogenase kinase, isozyme 4 (PDK4), mRNA [NM_002612]	0.918073	10.1602	0.0265064	0.551126
19612	A_23_P211762	THC2430017	THC2430017	CN371015 17000424984744 GRN_ES Homo sapiens cDNA 5', mRNA sequence [CN371015]	0.91752	7.68618	0.00556341	0.519521
35746	A_23_P378968	PTP4A2	NM_080392	Homo sapiens protein tyrosine phosphatase type IVA, member 2 (PTP4A2), transcript variant 2, mRNA [NM_080392]	0.917294	13.3733	0.0355358	0.56429
40776	A_23_P159305	TAF15	NM_139215	Homo sapiens TAF15 RNA polymerase II, TATA box binding protein (TBP)-associated factor, 68kDa (TAF15), transcript variant 1, mRNA [NM_139215]	0.916804	11.5847	0.0244523	0.547915
23302	A_23_P144668	LOC134147	NM_138809	Homo sapiens similar to mouse 2310016A09Rik gene (LOC134147), mRNA [NM_138809]	0.916262	7.576	0.00501408	0.512755
420	A_23_P77043	C14orf161	NM_024764	Homo sapiens chromosome 14 open reading frame 161 (C14orf161), mRNA [NM_024764]	0.915063	7.13548	0.0278226	0.553512
35846	A_23_P111888	CTHRC1	NM_138455	Homo sapiens collagen triple helix repeat containing 1 (CTHRC1), mRNA [NM_138455]	0.914289	10.7325	0.00996808	0.530837
945	A_23_P86470	CH25H	NM_003956	Homo sapiens cholesterol 25-hydroxylase (CH25H), mRNA [NM_003956]	0.914003	8.65551	0.0127649	0.532642
8502	A_23_P41645	ELL2	NM_012081	Homo sapiens elongation factor, RNA polymerase II, 2 (ELL2), mRNA [NM_012081]	0.913223	10.3213	0.0264178	0.550836
39895	A_24_P86389	HIST1H2AM	NM_003514	Homo sapiens histone 1, H2am (HIST1H2AM), mRNA [NM_003514]	0.912852	11.4046	0.0448921	0.570883
9145	A_32_P1166	BG542103	BG542103	602571323F1 NIH_MGC_77 Homo sapiens cDNA clone IMAGE:4695748 5', mRNA sequence [BG542103]	0.912802	6.79381	0.00329539	0.512755
24443	A_32_P103776	THC2395355	THC2395355	T28605 EST48922 Human Spleen Homo sapiens cDNA 5' end similar to proto-oncogene junD (GB:X51346) (HT:1498), mRNA sequence [T28605]	0.911897	10.4951	0.0447783	0.570883
2404	A_24_P106542	RSPO3	NM_032784	Homo sapiens R-spondin 3 homolog (Xenopus laevis) (RSPO3), mRNA [NM_032784]	0.911447	8.07173	0.0234994	0.547528
258	A_23_P201538	JUN	NM_002228	Homo sapiens v-jun sarcoma virus 17 oncogene homolog (avian) (JUN), mRNA [NM_002228]	0.910774	12.3485	0.0409759	0.569911
35645	A_24_P299474	ENST00000314238	ENST00000314238	Homo sapiens mRNA; cDNA DKFZp686A1568 (from clone DKFZp686A1568). [CR936703]	0.910233	7.96615	0.0111271	0.532642
13548	A_24_P595223	C22orf35	AK098753	Homo sapiens cDNA FLJ25887 fis, clone CBR02996. [AK098753]	0.908001	9.44103	0.0416761	0.570587
9954	A_24_P37665	SLC26A1	NM_022042	Homo sapiens solute carrier family 26 (sulfate transporter), member 1 (SLC26A1), transcript variant 1, mRNA [NM_022042]	0.907499	8.74719	0.0473538	0.571515
27569	A_23_P156852	PECI	NM_206836	Homo sapiens peroxisomal D3,D2-enoyl-CoA isomerase (PECI), transcript variant 2, mRNA [NM_206836]	0.907208	11.6907	0.0109874	0.532642
3496	A_32_P216004	KCTD9	AF130091	Homo sapiens clone FLB9630 PRO2603 mRNA, complete cds. [AF130091]	0.904944	7.7721	0.0221024	0.544077
9175	A_24_P579356	ARHGAP28	NM_001010000	Homo sapiens Rho GTPase activating protein 28 (ARHGAP28), transcript variant 1, mRNA [NM_001010000]	0.903946	7.39504	0.0232658	0.545065
32412	A_23_P359052	FAM44A	NM_148894	Homo sapiens family with sequence similarity 44, member A (FAM44A), mRNA [NM_148894]	0.902276	8.1626	0.0143943	0.532642
31519	A_23_P11461	Kua-UEV	NM_199203	Homo sapiens ubiquitin-conjugating enzyme E2 variant 1 (Kua-UEV), transcript variant 1, mRNA [NM_199203]	0.902058	9.1621	0.00422564	0.512755
342	A_32_P137632	FBXL17	BC018548	Homo sapiens F-box and leucine-rich repeat protein 17, mRNA (cDNA clone IMAGE:4215262), partial cds. [BC018548]	0.900384	7.47164	0.0153792	0.532642
9310	A_23_P92983	BHMT2	NM_017614	Homo sapiens betaine-homocysteine methyltransferase 2 (BHMT2), mRNA [NM_017614]	0.899947	7.12866	0.0012294	0.512755
38738	A_23_P20814	DDX58	NM_014314	Homo sapiens DEAD (Asp-Glu-Ala-Asp) box polypeptide 58 (DDX58), mRNA [NM_014314]	0.899001	10.029	0.0485408	0.572749
35556	A_23_P88069	LHFP	NM_005780	Homo sapiens lipoma HMGIC fusion partner (LHFP), mRNA [NM_005780]	0.898465	12.0693	0.021325	0.542045
103	A_24_P148907	MAB21L2	NM_006439	Homo sapiens mab-21-like 2 (C. elegans) (MAB21L2), mRNA [NM_006439]	0.897172	8.04254	0.002105	0.512755
13926	A_23_P213518	CAST	NM_173060	Homo sapiens calpastatin (CAST), transcript variant 2, mRNA [NM_173060]	0.897034	11.7195	0.0402535	0.569822
4566	A_23_P143143	ID2	NM_002166	Homo sapiens inhibitor of DNA binding 2, dominant negative helix-loop-helix protein (ID2), mRNA [NM_002166]	0.896853	10.2089	0.0126572	0.532642
15516	A_32_P41127	PFDN1	NM_002622	Homo sapiens prefoldin subunit 1 (PFDN1), mRNA [NM_002622]	0.896838	7.4952	0.00977771	0.530837
10010	A_23_P148990	HMCN1	NM_031935	Homo sapiens hemicentin 1 (HMCN1), mRNA [NM_031935]	0.8964	8.6255	0.00531936	0.512755
5198	A_32_P56001	CD93	NM_012072	Homo sapiens CD93 molecule (CD93), mRNA [NM_012072]	0.896301	8.4308	0.00948331	0.530837
21959	A_24_P178106	YTHDC2	NM_022828	Homo sapiens YTH domain containing 2 (YTHDC2), mRNA [NM_022828]	0.895837	7.07832	0.00124991	0.512755
19664	A_23_P19663	CTGF	NM_001901	Homo sapiens connective tissue growth factor (CTGF), mRNA [NM_001901]	0.894015	11.1607	0.0397447	0.569085
5494	A_24_P230916	MIER1	NM_020948	Homo sapiens mesoderm induction early response 1 homolog (Xenopus laevis) (MIER1), mRNA [NM_020948]	0.893879	8.46681	0.00199387	0.512755
33383	A_24_P129632	DLG5	NM_004747	Homo sapiens discs, large homolog 5 (Drosophila) (DLG5), mRNA [NM_004747]	0.89269	10.355	0.030244	0.556433
28063	A_32_P170664	AK024898	AK024898	Homo sapiens cDNA: FLJ21245 fis, clone COL01184. [AK024898]	0.891188	8.98506	0.0204321	0.541378
31876	A_23_P165624	TNFAIP6	NM_007115	Homo sapiens tumor necrosis factor, alpha-induced protein 6 (TNFAIP6), mRNA [NM_007115]	0.890341	8.81026	0.0048987	0.512755
25840	A_23_P30913	HLA-DPA1	NM_033554	Homo sapiens major histocompatibility complex, class II, DP alpha 1 (HLA-DPA1), mRNA [NM_033554]	0.890336	12.6866	0.00658768	0.520927
30652	A_23_P129935	TMEM49	NM_030938	Homo sapiens transmembrane protein 49 (TMEM49), mRNA [NM_030938]	0.889278	11.3981	0.033528	0.56429
31721	A_23_P160286	PRG4	NM_005807	Homo sapiens proteoglycan 4 (PRG4), mRNA [NM_005807]	0.889018	7.40397	0.0185601	0.534774
5822	A_23_P2492	C1S	NM_001734	Homo sapiens complement component 1, s subcomponent (C1S), transcript variant 1, mRNA [NM_001734]	0.888572	13.4752	0.0300207	0.555893
25784	A_23_P51646	PLK3	NM_004073	Homo sapiens polo-like kinase 3 (Drosophila) (PLK3), mRNA [NM_004073]	0.888382	10.7321	0.0253736	0.547915
15034	A_32_P83221	BE064950	BE064950	BE064950 RC1-BT0313-130400-016-d09 BT0313 Homo sapiens cDNA, mRNA sequence [BE064950]	0.88834	7.26373	0.00501462	0.512755
5121	A_23_P72968	RP13-102H20.1	NM_144967	Homo sapiens hypothetical protein FLJ30058 (FLJ30058), mRNA [NM_144967]	0.884955	6.89501	0.0248932	0.547915
24280	A_32_P218734	COL5A2	NM_000393	Homo sapiens collagen, type V, alpha 2 (COL5A2), mRNA [NM_000393]	0.884012	7.27505	0.00613045	0.520927
3676	A_23_P350451	PRDM1	NM_001198	Homo sapiens PR domain containing 1, with ZNF domain (PRDM1), transcript variant 1, mRNA [NM_001198]	0.883323	7.01695	0.00108429	0.512755
4889	A_32_P82907	BX427435	BX427435	BX427435 Homo sapiens FETAL LIVER Homo sapiens cDNA clone CS0DM010YK16 3-PRIME, mRNA sequence [BX427435]	0.882607	8.37092	0.0385335	0.566815
13143	A_32_P11764	THC2316748	THC2316748	Unknown	0.882341	8.70981	0.00389514	0.512755
22592	A_24_P338603	SKI	NM_003036	Homo sapiens v-ski sarcoma viral oncogene homolog (avian) (SKI), mRNA [NM_003036]	0.882311	7.00993	0.0428048	0.570587
7852	A_24_P896765	THC2283706	THC2283706	Unknown	0.881118	8.04372	0.0219326	0.544077
29469	A_23_P353905	DUSP16	AB051487	Homo sapiens mRNA for KIAA1700 protein, partial cds. [AB051487]	0.880661	10.1864	0.00707991	0.520927
3824	A_23_P92362	NDUFC1	NM_002494	Homo sapiens NADH dehydrogenase (ubiquinone) 1, subcomplex unknown, 1, 6kDa (NDUFC1), mRNA [NM_002494]	0.880323	12.5603	0.0151129	0.532642
18232	A_24_P381224	SYVN1	NM_172230	Homo sapiens synovial apoptosis inhibitor 1, synoviolin (SYVN1), transcript variant 2, mRNA [NM_172230]	0.878801	10.2936	0.022831	0.544077
8481	A_32_P14610	PDLIM5	NM_006457	Homo sapiens PDZ and LIM domain 5 (PDLIM5), transcript variant 1, mRNA [NM_006457]	0.875435	10.8516	0.0284067	0.555233
38161	A_24_P216294	CST3	NM_000099	Homo sapiens cystatin C (amyloid angiopathy and cerebral hemorrhage) (CST3), mRNA [NM_000099]	0.874784	9.93441	0.0468189	0.571341
19096	A_23_P110196	HERC5	NM_016323	Homo sapiens hect domain and RLD 5 (HERC5), mRNA [NM_016323]	0.874439	7.71909	0.00963123	0.530837
15065	A_24_P131785	C4orf8	NM_003704	Homo sapiens chromosome 4 open reading frame 8 (C4orf8), mRNA [NM_003704]	0.87438	7.77623	0.0190044	0.534774
913	A_23_P213199	DNAJB14	NM_024920	Homo sapiens DnaJ (Hsp40) homolog, subfamily B, member 14 (DNAJB14), transcript variant 2, mRNA [NM_024920]	0.873599	8.28798	0.0169271	0.534774
17589	A_23_P25463	CEP290	NM_025114	Homo sapiens centrosomal protein 290kDa (CEP290), mRNA [NM_025114]	0.873358	8.38659	0.0144393	0.532642
13297	A_32_P160972	C6orf115	BC014953	Homo sapiens chromosome 6 open reading frame 115, mRNA (cDNA clone IMAGE:4849571), complete cds. [BC014953]	0.873093	11.225	0.0278594	0.553512
3609	A_24_P119745	FN1	NM_212482	Homo sapiens fibronectin 1 (FN1), transcript variant 1, mRNA [NM_212482]	0.871695	12.2166	0.01345	0.532642
13372	A_23_P51487	GBP3	NM_018284	Homo sapiens guanylate binding protein 3 (GBP3), mRNA [NM_018284]	0.871395	9.65891	0.0400992	0.569085
12078	A_24_P380991	RUFY2	NM_017987	Homo sapiens RUN and FYVE domain containing 2 (RUFY2), transcript variant 1, mRNA [NM_017987]	0.871242	7.79336	0.010226	0.530837
13762	A_23_P137366	C1QB	NM_000491	Homo sapiens complement component 1, q subcomponent, B chain (C1QB), mRNA [NM_000491]	0.870781	11.2983	0.0130233	0.532642
20865	A_23_P48198	GLT8D2	NM_031302	Homo sapiens glycosyltransferase 8 domain containing 2 (GLT8D2), mRNA [NM_031302]	0.870603	9.31512	0.00217586	0.512755
31347	A_24_P412156	CXCL12	NM_000609	Homo sapiens chemokine (C-X-C motif) ligand 12 (stromal cell-derived factor 1) (CXCL12), transcript variant 2, mRNA [NM_000609]	0.869516	9.363	0.0219642	0.544077
1088	A_23_P348257	NUAK1	NM_014840	Homo sapiens NUAK family, SNF1-like kinase, 1 (NUAK1), mRNA [NM_014840]	0.869204	10.1447	0.0247757	0.547915
28402	A_24_P8116	CCDC80	NM_199511	Homo sapiens coiled-coil domain containing 80 (CCDC80), transcript variant 1, mRNA [NM_199511]	0.868455	7.09506	0.0177145	0.534774
8563	A_23_P351467	CMAH	NR_002174	Homo sapiens cytidine monophosphate-N-acetylneuraminic acid hydroxylase (CMP-N-acetylneuraminate monooxygenase) (CMAH) on chromosome 6 [NR_002174]	0.8679	7.85773	0.0461954	0.570883
33586	A_23_P166640	ARL6IP5	NM_006407	Homo sapiens ADP-ribosylation-like factor 6 interacting protein 5 (ARL6IP5), mRNA [NM_006407]	0.867316	11.4628	0.0485186	0.572749
21196	A_23_P75369	TCIRG1	NM_006019	Homo sapiens T-cell, immune regulator 1, ATPase, H+ transporting, lysosomal V0 subunit A3 (TCIRG1), transcript variant 1, mRNA [NM_006019]	0.867082	10.3815	0.0496008	0.574274
28012	A_24_P284213	CASC4	NM_177974	Homo sapiens cancer susceptibility candidate 4 (CASC4), transcript variant 2, mRNA [NM_177974]	0.866955	7.16167	0.00165847	0.512755
12249	A_24_P142495	KRTAP1-3	NM_030966	Homo sapiens keratin associated protein 1-3 (KRTAP1-3), mRNA [NM_030966]	0.866783	11.873	0.00285742	0.512755
11367	A_24_P101561	A_24_P101561	A_24_P101561	Unknown	0.866552	8.06551	0.00184875	0.512755
16161	A_24_P153800	SUPT16H	NM_007192	Homo sapiens suppressor of Ty 16 homolog (S. cerevisiae) (SUPT16H), mRNA [NM_007192]	0.866223	7.54273	0.0102848	0.530837
6724	A_24_P350124	KIAA1618	NM_020954	Homo sapiens KIAA1618 (KIAA1618), mRNA [NM_020954]	0.865622	9.8351	0.043635	0.570883
26262	A_23_P373100	MGC24103	BC020879	Homo sapiens hypothetical protein MGC24103, mRNA (cDNA clone MGC:24103 IMAGE:4613905), complete cds. [BC020879]	0.863809	9.26534	0.0146474	0.532642
26286	A_23_P152791	SLC16A6	NM_004694	Homo sapiens solute carrier family 16 (monocarboxylic acid transporters), member 6 (SLC16A6), mRNA [NM_004694]	0.863467	7.74983	0.0371818	0.566042
16968	A_32_P68408	LOC161635	BC028192	Homo sapiens, clone IMAGE:5166482, mRNA, partial cds. [BC028192]	0.862421	8.49501	0.0313288	0.560054
20928	A_23_P99802	FLRT2	NM_013231	Homo sapiens fibronectin leucine rich transmembrane protein 2 (FLRT2), mRNA [NM_013231]	0.861544	7.54551	0.0089988	0.530837
21903	A_23_P75260	RASSF4	NM_032023	Homo sapiens Ras association (RalGDS/AF-6) domain family 4 (RASSF4), transcript variant 1, mRNA [NM_032023]	0.860485	9.63021	0.0144863	0.532642
4236	A_24_P803885	LOC149134	NM_207326	Homo sapiens hypothetical protein LOC149134 (LOC149134), mRNA [NM_207326]	0.859921	8.15308	0.0316182	0.560794
6998	A_23_P13364	NUCB2	NM_005013	Homo sapiens nucleobindin 2 (NUCB2), mRNA [NM_005013]	0.859879	11.6159	0.0253166	0.547915
15633	A_24_P136866	SLC8A1	NM_021097	Homo sapiens solute carrier family 8 (sodium/calcium exchanger), member 1 (SLC8A1), mRNA [NM_021097]	0.858011	7.11932	0.00100645	0.512755
5343	A_23_P338890	PTPN1	NM_002827	Homo sapiens protein tyrosine phosphatase, non-receptor type 1 (PTPN1), mRNA [NM_002827]	0.857633	9.24858	0.0111158	0.532642
849	A_23_P379159	BRWD3	NM_153252	Homo sapiens bromodomain and WD repeat domain containing 3 (BRWD3), mRNA [NM_153252]	0.85577	7.36712	0.00339417	0.512755
23457	A_24_P265274	COL1A2	NM_000089	Homo sapiens collagen, type I, alpha 2 (COL1A2), mRNA [NM_000089]	0.854936	7.78347	0.0480792	0.572749
28692	A_32_P187458	BQ233242	BQ233242	BQ233242 AGENCOURT_7283259 NIH_MGC_70 Homo sapiens cDNA clone IMAGE:6017276 5', mRNA sequence [BQ233242]	0.854222	7.78995	0.0191282	0.534774
23000	A_23_P150457	XLKD1	NM_006691	Homo sapiens extracellular link domain containing 1 (XLKD1), mRNA [NM_006691]	0.851727	7.57561	0.0362376	0.565028
30460	A_23_P31064	ENST00000336749	ENST00000336749	Unknown	0.851046	8.87945	0.0222179	0.544077
25037	A_24_P283225	MYO6	NM_004999	Homo sapiens myosin VI (MYO6), mRNA [NM_004999]	0.850495	10.7881	0.005814	0.520137
355	A_23_P120845	XBP1	NM_005080	Homo sapiens X-box binding protein 1 (XBP1), mRNA [NM_005080]	0.849866	14.6491	0.0434409	0.570883
6786	A_24_P943393	AHNAK	NM_001620	Homo sapiens AHNAK nucleoprotein (desmoyokin) (AHNAK), transcript variant 1, mRNA [NM_001620]	0.848163	13.3262	0.0235859	0.547915
25749	A_32_P166693	BQ184357	BQ184357	UI-E-EJ1-ajs-n-23-0-UI.s1 UI-E-EJ1 Homo sapiens cDNA clone UI-E-EJ1-ajs-n-23-0-UI 3', mRNA sequence [BQ184357]	0.847524	10.8226	0.0109647	0.532642
217	A_23_P337767	ENAH	NM_018212	Homo sapiens enabled homolog (Drosophila) (ENAH), transcript variant 2, mRNA [NM_018212]	0.84662	7.19218	0.0196679	0.53683
21104	A_23_P63689	MRPL43	NM_032112	Homo sapiens mitochondrial ribosomal protein L43 (MRPL43), nuclear gene encoding mitochondrial protein, transcript variant 1, mRNA [NM_032112]	0.84649	12.216	0.00439442	0.512755
14979	A_32_P101313	PTPLAD2	NM_001010915	Homo sapiens protein tyrosine phosphatase-like A domain containing 2 (PTPLAD2), mRNA [NM_001010915]	0.84627	8.53072	0.0200575	0.537973
2605	A_23_P213661	HISPPD1	NM_015216	Homo sapiens Histidine acid phosphatase domain containing 1 (HISPPD1), mRNA [NM_015216]	0.846022	9.66679	0.00167446	0.512755
36300	A_24_P8721	HIST2H2AC	NM_003517	Homo sapiens histone 2, H2ac (HIST2H2AC), mRNA [NM_003517]	0.84514	11.4494	0.0341441	0.56429
5577	A_23_P420863	CARD15	NM_022162	Homo sapiens caspase recruitment domain family, member 15 (CARD15), mRNA [NM_022162]	0.844959	7.81216	0.0319639	0.561379
18183	A_32_P123629	THC2373876	THC2373876	BM069797 ie89f02.y1 Melton Normalized Human Islet 4 N4-HIS 1 Homo sapiens cDNA clone IMAGE:5674130 5', mRNA sequence [BM069797]	0.844264	9.9453	0.00832693	0.53
31171	A_24_P393605	SFRS2IP	NM_004719	Homo sapiens splicing factor, arginine/serine-rich 2, interacting protein (SFRS2IP), mRNA [NM_004719]	0.843206	8.33564	0.014338	0.532642
27273	A_24_P337504	C5orf24	NM_152409	Homo sapiens chromosome 5 open reading frame 24 (C5orf24), mRNA [NM_152409]	0.841095	10.2221	0.0200105	0.537973
15108	A_32_P64461	ENST00000360548	ENST00000360548	AL582488 Homo sapiens B CELLS (RAMOS CELL LINE) COT 25-NORMALIZED Homo sapiens cDNA clone CS0DL001YC23 3-PRIME, mRNA sequence [AL582488]	0.840029	6.78223	0.0154729	0.532642
11749	A_24_P197537	PDE8B	NM_003719	Homo sapiens phosphodiesterase 8B (PDE8B), transcript variant 1, mRNA [NM_003719]	0.838755	7.98232	0.00806181	0.526953
998	A_23_P146997	CXorf15	NM_018360	Homo sapiens chromosome X open reading frame 15 (CXorf15), mRNA [NM_018360]	0.838204	8.48345	0.00901126	0.530837
26070	A_23_P147918	S100A16	NM_080388	Homo sapiens S100 calcium binding protein A16 (S100A16), mRNA [NM_080388]	0.83771	10.6861	0.035481	0.56429
7911	A_24_P513262	AK026485	AK026485	Homo sapiens cDNA: FLJ22832 fis, clone KAIA4195. [AK026485]	0.836993	7.25505	0.00853317	0.530837
621	A_23_P105562	VWF	NM_000552	Homo sapiens von Willebrand factor (VWF), mRNA [NM_000552]	0.836627	11.6958	0.0292381	0.555314
11268	A_23_P110473	BIRC1	NM_004536	Homo sapiens baculoviral IAP repeat-containing 1 (BIRC1), mRNA [NM_004536]	0.835422	9.73367	0.0220139	0.544077
24646	A_23_P30294	CDO1	NM_001801	Homo sapiens cysteine dioxygenase, type I (CDO1), mRNA [NM_001801]	0.835142	7.80897	0.00493257	0.512755
17918	A_23_P391906	KIAA1913	BC044246	Homo sapiens KIAA1913, mRNA (cDNA clone MGC:50847 IMAGE:5760073), complete cds. [BC044246]	0.834633	8.29283	0.0145609	0.532642
15766	A_23_P332908	PSRC2	NM_144982	Homo sapiens proline/serine-rich coiled-coil 2 (PSRC2), mRNA [NM_144982]	0.834439	8.18967	0.0201427	0.538116
870	A_23_P115785	FANK1	NM_145235	Homo sapiens fibronectin type III and ankyrin repeat domains 1 (FANK1), mRNA [NM_145235]	0.834353	8.52874	0.0290337	0.555314
39085	A_23_P113471	AMDD	NM_174912	Homo sapiens amidase domain containing (AMDD), mRNA [NM_174912]	0.834112	9.18626	0.0236746	0.547915
1310	A_23_P215505	RAPGEF5	D87467	Homo sapiens mRNA for KIAA0277 gene, partial cds. [D87467]	0.833395	7.38057	0.0370898	0.566042
15596	A_23_P143964	SH3BP5	NM_004844	Homo sapiens SH3-domain binding protein 5 (BTK-associated) (SH3BP5), transcript variant 1, mRNA [NM_004844]	0.832462	10.59	0.0060543	0.520927
7343	A_23_P331598	IPO7	NM_006391	Homo sapiens importin 7 (IPO7), mRNA [NM_006391]	0.83074	8.36037	0.00535366	0.512755
19363	A_23_P218858	ABI3BP	NM_015429	Homo sapiens ABI gene family, member 3 (NESH) binding protein (ABI3BP), mRNA [NM_015429]	0.830331	8.01459	0.0251734	0.547915
225	A_23_P17655	KCNJ15	NM_170736	Homo sapiens potassium inwardly-rectifying channel, subfamily J, member 15 (KCNJ15), transcript variant 1, mRNA [NM_170736]	0.828598	6.87001	0.009273	0.530837
26306	A_23_P337201	SRP72	NM_006947	Homo sapiens signal recognition particle 72kDa (SRP72), mRNA [NM_006947]	0.826897	11.4815	0.0152032	0.532642
30389	A_23_P17345	MAFB	NM_005461	Homo sapiens v-maf musculoaponeurotic fibrosarcoma oncogene homolog B (avian) (MAFB), mRNA [NM_005461]	0.826566	11.0479	0.0336739	0.56429
10126	A_23_P216468	SLC1A1	NM_004170	Homo sapiens solute carrier family 1 (neuronal/epithelial high affinity glutamate transporter, system Xag), member 1 (SLC1A1), mRNA [NM_004170]	0.826336	7.68074	0.0440663	0.570883
15467	A_23_P131139	DIRC1	NM_052952	Homo sapiens disrupted in renal carcinoma 1 (DIRC1), mRNA [NM_052952]	0.82629	10.0284	0.00371644	0.512755
33758	A_23_P257144	PXDN	NM_012293	Homo sapiens peroxidasin homolog (Drosophila) (PXDN), mRNA [NM_012293]	0.825338	9.70314	0.0212224	0.542045
19497	A_24_P264192	SRRM1	NM_005839	Homo sapiens serine/arginine repetitive matrix 1 (SRRM1), mRNA [NM_005839]	0.825306	9.19326	0.0357023	0.56429
23650	A_32_P88605	A_32_P88605	A_32_P88605	Unknown	0.824268	6.59399	0.0227625	0.544077
34183	A_24_P268676	BHLHB2	NM_003670	Homo sapiens basic helix-loop-helix domain containing, class B, 2 (BHLHB2), mRNA [NM_003670]	0.823397	10.152	0.0193986	0.535601
37554	A_24_P233917	KIAA0494	NM_014774	Homo sapiens KIAA0494 (KIAA0494), mRNA [NM_014774]	0.822977	10.8015	0.0268086	0.552721
12526	A_32_P85279	BC005066	BC005066	Homo sapiens cDNA clone IMAGE:3347954, partial cds. [BC005066]	0.821076	7.32615	0.00662711	0.520927
1442	A_23_P67702	ZNF85	NM_003429	Homo sapiens zinc finger protein 85 (ZNF85), mRNA [NM_003429]	0.820893	9.05588	0.0362894	0.565307
410	A_24_P378987	DHRSX	NM_145177	Homo sapiens dehydrogenase/reductase (SDR family) X-linked (DHRSX), mRNA [NM_145177]	0.81955	9.6324	0.000978323	0.512755
669	A_23_P203173	IL10RA	NM_001558	Homo sapiens interleukin 10 receptor, alpha (IL10RA), mRNA [NM_001558]	0.819298	10.1224	0.0120314	0.532642
9910	A_23_P384663	MPP7	NM_173496	Homo sapiens membrane protein, palmitoylated 7 (MAGUK p55 subfamily member 7) (MPP7), mRNA [NM_173496]	0.819255	6.76363	0.0114008	0.532642
10389	A_32_P334340	LOC653483	AB016898	Homo sapiens HGC6.4 mRNA, complete cds. [AB016898]	0.819084	8.80171	0.00806554	0.526953
11378	A_23_P162142	LRRC54	NM_015516	Homo sapiens leucine rich repeat containing 54 (LRRC54), mRNA [NM_015516]	0.818612	9.46315	0.0279447	0.553512
1348	A_24_P234871	A_24_P234871	A_24_P234871	Unknown	0.818374	10.9438	0.0176621	0.534774
13131	A_23_P85862	GON4L	NM_032292	Homo sapiens gon-4-like (C.elegans) (GON4L), transcript variant 2, mRNA [NM_032292]	0.817653	9.8041	0.000612804	0.512755
29759	A_23_P166459	LGALS1	NM_002305	Homo sapiens lectin, galactoside-binding, soluble, 1 (galectin 1) (LGALS1), mRNA [NM_002305]	0.817465	14.2016	0.027012	0.552721
9921	A_24_P706752	A_24_P706752	A_24_P706752	Unknown	0.816946	8.59468	0.00387146	0.512755
10320	A_24_P266048	FLJ20152	NM_019000	Homo sapiens hypothetical protein FLJ20152 (FLJ20152), transcript variant 2, mRNA [NM_019000]	0.815831	7.24442	0.0154069	0.532642
6052	A_23_P152838	CCL5	NM_002985	Homo sapiens chemokine (C-C motif) ligand 5 (CCL5), mRNA [NM_002985]	0.815597	8.18043	0.0257466	0.547915
8124	A_23_P23947	MAP3K8	NM_005204	Homo sapiens mitogen-activated protein kinase kinase kinase 8 (MAP3K8), mRNA [NM_005204]	0.815572	8.08419	0.0232518	0.545065
4624	A_24_P416177	ADCY7	NM_001114	Homo sapiens adenylate cyclase 7 (ADCY7), mRNA [NM_001114]	0.815252	8.72001	0.0286009	0.555233
9679	A_32_P46510	ZC3H6	AK131416	Homo sapiens cDNA FLJ16526 fis, clone OCBBF2006987. [AK131416]	0.815094	9.77143	0.00986281	0.530837
6752	A_24_P15502	A_24_P15502	A_24_P15502	Unknown	0.814888	11.1343	0.0104849	0.530837
13610	A_24_P461389	THC2365641	THC2365641	BT007382 ubiquitin-conjugating enzyme E2 variant 1 {Homo sapiens;} , partial (93%) [THC2365641]	0.814756	7.76082	0.00406665	0.512755
1883	A_24_P118489	WHDC1	AK126887	Homo sapiens cDNA FLJ44939 fis, clone BRAMY3018754, weakly similar to Mus musculus junction-mediating and regulatory protein (Jmy-pending). [AK126887]	0.8144	8.7202	0.0155394	0.532642
16931	A_32_P175935	AK125162	AK125162	Homo sapiens cDNA FLJ43172 fis, clone FCBBF3007242. [AK125162]	0.813339	6.65757	0.0447251	0.570883
34227	A_23_P382065	EMCN	NM_016242	Homo sapiens endomucin (EMCN), mRNA [NM_016242]	0.813307	9.60512	0.0183111	0.534774
19449	A_23_P33723	CD163	NM_004244	Homo sapiens CD163 molecule (CD163), transcript variant 1, mRNA [NM_004244]	0.812213	11.1202	0.0155914	0.532642
6212	A_24_P306945	LOC441245	AK090474	Homo sapiens mRNA for FLJ00396 protein. [AK090474]	0.810597	9.37799	0.015124	0.532642
541	A_23_P139825	YAF2	NM_001012424	Homo sapiens YY1 associated factor 2 (YAF2), transcript variant 2, mRNA [NM_001012424]	0.809858	7.86821	0.0103235	0.530837
3221	A_23_P421664	CAP2	NM_006366	Homo sapiens CAP, adenylate cyclase-associated protein, 2 (yeast) (CAP2), mRNA [NM_006366]	0.809042	8.47066	0.0365106	0.56551
12986	A_23_P103601	MAN1C1	NM_020379	Homo sapiens mannosidase, alpha, class 1C, member 1 (MAN1C1), mRNA [NM_020379]	0.808788	10.4894	0.0246201	0.547915
10315	A_23_P46606	LPGAT1	NM_014873	Homo sapiens lysophosphatidylglycerol acyltransferase 1 (LPGAT1), mRNA [NM_014873]	0.808687	8.78098	0.00216105	0.512755
9254	A_24_P412734	PRSS36	NM_173502	Homo sapiens protease, serine, 36 (PRSS36), mRNA [NM_173502]	0.807977	10.6229	0.0185285	0.534774
1291	A_23_P59807	WNT2	NM_003391	Homo sapiens wingless-type MMTV integration site family member 2 (WNT2), mRNA [NM_003391]	0.807744	7.37869	0.0199042	0.537768
12326	A_23_P200325	RABGAP1L	NM_014857	Homo sapiens RAB GTPase activating protein 1-like (RABGAP1L), transcript variant 1, mRNA [NM_014857]	0.806853	8.73054	0.000809239	0.512755
1297	A_23_P215341	FKBP14	NM_017946	Homo sapiens FK506 binding protein 14, 22 kDa (FKBP14), mRNA [NM_017946]	0.805911	8.0463	0.00404704	0.512755
16798	A_32_P81334	LARP4	NM_199190	Homo sapiens La ribonucleoprotein domain family, member 4 (LARP4), transcript variant 3, mRNA [NM_199190]	0.805808	7.19981	0.0132963	0.532642
25306	A_23_P80040	PROCR	NM_006404	Homo sapiens protein C receptor, endothelial (EPCR) (PROCR), mRNA [NM_006404]	0.805162	9.47118	0.00917901	0.530837
20326	A_24_P239606	GADD45B	NM_015675	Homo sapiens growth arrest and DNA-damage-inducible, beta (GADD45B), mRNA [NM_015675]	0.804819	12.4804	0.019781	0.537073
9317	A_23_P103256	CFHR3	NM_021023	Homo sapiens complement factor H-related 3 (CFHR3), mRNA [NM_021023]	0.804533	8.87584	0.0159372	0.534774
6787	A_23_P205867	NR2E3	NM_014249	Homo sapiens nuclear receptor subfamily 2, group E, member 3 (NR2E3), transcript variant 2, mRNA [NM_014249]	0.804531	6.77673	0.0376496	0.566042
18524	A_24_P69538	TLR4	NM_138554	Homo sapiens toll-like receptor 4 (TLR4), mRNA [NM_138554]	0.804314	7.37831	0.000772926	0.512755
1939	A_23_P13907	IGF1	NM_000618	Homo sapiens insulin-like growth factor 1 (somatomedin C) (IGF1), mRNA [NM_000618]	0.804281	10.3133	0.0469003	0.571341
5380	A_23_P11713	PTP4A2	NM_080392	Homo sapiens protein tyrosine phosphatase type IVA, member 2 (PTP4A2), transcript variant 2, mRNA [NM_080392]	0.803921	11.1878	0.0191316	0.534774
4250	A_24_P187131	FRYL	AL833444	Homo sapiens mRNA; cDNA DKFZp313M0542 (from clone DKFZp313M0542). [AL833444]	0.803128	8.21457	0.0183884	0.534774
16233	A_24_P944714	ENST00000381655	ENST00000381655	Homo sapiens mRNA; cDNA DKFZp761K0912 (from clone DKFZp761K0912). [AL390129]	0.802998	7.08951	0.0379168	0.566042
29844	A_23_P118633	SPATA20	NM_022827	Homo sapiens spermatogenesis associated 20 (SPATA20), mRNA [NM_022827]	0.802868	9.32738	0.0293723	0.555314
9769	A_32_P5040	NOTCH2NL	NM_203458	Homo sapiens Notch homolog 2 (Drosophila) N-terminal like (NOTCH2NL), mRNA [NM_203458]	0.802625	8.52999	0.0355909	0.56429
10931	A_23_P207299	LOC51136	NM_016125	Homo sapiens PTD016 protein (LOC51136), mRNA [NM_016125]	0.802393	8.60514	0.0072844	0.520927
26687	A_23_P309381	HIST2H2AA3	NM_003516	Homo sapiens histone 2, H2aa3 (HIST2H2AA3), mRNA [NM_003516]	0.802099	8.11103	0.0245809	0.547915
38820	A_23_P111402	RSPO3	NM_032784	Homo sapiens R-spondin 3 homolog (Xenopus laevis) (RSPO3), mRNA [NM_032784]	0.80149	7.79609	0.0201248	0.537973
26928	A_24_P290527	ZFX	NM_003410	Homo sapiens zinc finger protein, X-linked (ZFX), mRNA [NM_003410]	0.801433	7.22781	0.00378868	0.512755
7825	A_24_P161036	ACOT2	NM_006821	Homo sapiens acyl-CoA thioesterase 2 (ACOT2), mRNA [NM_006821]	0.801385	11.4642	0.00208387	0.512755
6086	A_24_P595460	NUCB2	AK097398	Homo sapiens cDNA FLJ40079 fis, clone TESTI2001498, highly similar to DNA-BINDING PROTEIN NEFA PRECURSOR. [AK097398]	0.800944	8.0534	0.0399576	0.569085
32081	A_23_P60146	PDGFRL	NM_006207	Homo sapiens platelet-derived growth factor receptor-like (PDGFRL), mRNA [NM_006207]	0.800639	10.9584	0.00936167	0.530837
14894	A_24_P222022	RSL1D1	NM_015659	Homo sapiens ribosomal L1 domain containing 1 (RSL1D1), mRNA [NM_015659]	0.800535	7.50918	0.00824195	0.529808
4349	A_23_P94397	OMD	NM_005014	Homo sapiens osteomodulin (OMD), mRNA [NM_005014]	0.799872	7.07226	0.0212234	0.542045
11279	A_32_P170406	TLN2	NM_015059	Homo sapiens talin 2 (TLN2), mRNA [NM_015059]	0.799457	7.6986	0.0263884	0.550836
19889	A_23_P318300	ZAK	NM_133646	Homo sapiens sterile alpha motif and leucine zipper containing kinase AZK (ZAK), transcript variant 2, mRNA [NM_133646]	0.799047	10.5186	0.0152881	0.532642
10420	A_23_P152949	LRRC46	NM_033413	Homo sapiens leucine rich repeat containing 46 (LRRC46), mRNA [NM_033413]	0.799018	7.0671	0.00997019	0.530837
30528	A_24_P754185	KIAA1109	DQ335469	Homo sapiens fragile site-associated protein (FSA) mRNA, complete cds. [DQ335469]	0.798636	9.07221	0.00644394	0.520927
31578	A_23_P315571	RAFTLIN	NM_015150	Homo sapiens raft-linking protein (RAFTLIN), mRNA [NM_015150]	0.798325	10.4865	0.000508815	0.512755
36041	A_24_P16124	IFITM4P	NR_001590	Homo sapiens interferon induced transmembrane protein 4 pseudogene (IFITM4P) on chromosome 6 [NR_001590]	0.79797	11.7093	0.0278709	0.553512
19784	A_23_P65357	SYNJ2BP	NM_018373	Homo sapiens synaptojanin 2 binding protein (SYNJ2BP), mRNA [NM_018373]	0.797932	8.38979	0.0115615	0.532642
2162	A_23_P105794	EPSTI1	NM_033255	Homo sapiens epithelial stromal interaction 1 (breast) (EPSTI1), transcript variant 2, mRNA [NM_033255]	0.797885	7.3917	0.00192644	0.512755
29600	A_23_P500799	CASP6	NM_001226	Homo sapiens caspase 6, apoptosis-related cysteine peptidase (CASP6), transcript variant alpha, mRNA [NM_001226]	0.796975	8.54409	0.00338321	0.512755
4893	A_23_P435183	ENST00000308482	ENST00000308482	Homo sapiens LRR FLI-I interacting protein 1 (LRRFIP1) mRNA, partial cds. [AF115510]	0.796928	9.43557	0.0291104	0.555314
24216	A_23_P259251	KCND2	NM_012281	Homo sapiens potassium voltage-gated channel, Shal-related subfamily, member 2 (KCND2), mRNA [NM_012281]	0.796925	7.47244	0.028876	0.555314
27407	A_32_P131998	A_32_P131998	A_32_P131998	Unknown	0.796769	7.296	0.0171306	0.534774
9629	A_24_P546043	AK130099	AK130099	Homo sapiens cDNA FLJ26589 fis, clone LNF07803. [AK130099]	0.796686	7.50516	0.00788975	0.526707
17096	A_32_P225355	CPEB2	NM_182485	Homo sapiens cytoplasmic polyadenylation element binding protein 2 (CPEB2), transcript variant B, mRNA [NM_182485]	0.796682	6.76344	0.00367467	0.512755
1026	A_24_P191047	C1orf42	NM_019060	Homo sapiens chromosome 1 open reading frame 42 (C1orf42), mRNA [NM_019060]	0.796434	8.48733	0.0118257	0.532642
8391	A_24_P92683	IGHA1	AK128476	Homo sapiens cDNA FLJ46621 fis, clone TLUNG2001445, highly similar to Ig alpha-1 chain C region. [AK128476]	0.795966	8.40267	0.0293545	0.555314
20673	A_32_P103669	GOLGA8E	NM_001012423	Homo sapiens golgi autoantigen, golgin subfamily a, 8E (GOLGA8E), mRNA [NM_001012423]	0.79592	8.68559	0.0332241	0.56429
23303	A_24_P84130	AK024680	AK024680	Homo sapiens cDNA: FLJ21027 fis, clone CAE07110. [AK024680]	0.795847	8.31979	0.0133014	0.532642
7148	A_23_P28664	KIAA1212	NM_018084	Homo sapiens KIAA1212 (KIAA1212), mRNA [NM_018084]	0.795832	7.7667	0.00482713	0.512755
141	A_24_P100368	DYNLT3	NM_006520	Homo sapiens dynein, light chain, Tctex-type 3 (DYNLT3), mRNA [NM_006520]	0.795821	7.49611	0.0168107	0.534774
14234	A_24_P525917	AK025758	AK025758	Homo sapiens cDNA: FLJ22105 fis, clone HEP17660. [AK025758]	0.795545	6.84552	0.00712706	0.520927
4203	A_23_P121869	SMA5	NM_021036	Homo sapiens SMA5 (SMA5), mRNA [NM_021036]	0.795503	7.55086	0.030733	0.55653
542	A_32_P181222	KCNMA1	NM_002247	Homo sapiens potassium large conductance calcium-activated channel, subfamily M, alpha member 1 (KCNMA1), transcript variant 2, mRNA [NM_002247]	0.795103	6.83059	0.0235801	0.547915
11194	A_23_P208493	LILRB2	NM_005874	Homo sapiens leukocyte immunoglobulin-like receptor, subfamily B (with TM and ITIM domains), member 2 (LILRB2), mRNA [NM_005874]	0.79503	8.81558	0.00428911	0.512755
23262	A_23_P99163	FLJ11259	NM_018370	Homo sapiens hypothetical protein FLJ11259 (FLJ11259), mRNA [NM_018370]	0.794869	10.1592	0.0464	0.571341
37861	A_32_P113380	THC2411712	THC2411712	Unknown	0.794135	7.122	0.00421567	0.512755
6829	A_32_P9543	APOBEC3A	NM_145699	Homo sapiens apolipoprotein B mRNA editing enzyme, catalytic polypeptide-like 3A (APOBEC3A), mRNA [NM_145699]	0.794093	6.87465	0.0487432	0.572749
26949	A_24_P56310	TNFRSF19	NM_148957	Homo sapiens tumor necrosis factor receptor superfamily, member 19 (TNFRSF19), transcript variant 2, mRNA [NM_148957]	0.793871	7.63244	0.0233809	0.546937
28966	A_23_P37399	ITPK1	NM_014216	Homo sapiens inositol 1,3,4-triphosphate 5/6 kinase (ITPK1), mRNA [NM_014216]	0.793677	11.2824	0.0114179	0.532642
25802	A_23_P432947	GREM1	NM_013372	Homo sapiens gremlin 1, cysteine knot superfamily, homolog (Xenopus laevis) (GREM1), mRNA [NM_013372]	0.793517	7.76308	0.022373	0.544077
10117	A_23_P165162	HAMP	NM_021175	Homo sapiens hepcidin antimicrobial peptide (HAMP), mRNA [NM_021175]	0.793367	7.4561	0.004118	0.512755
108	A_24_P343233	HLA-DRB1	NM_002124	Homo sapiens major histocompatibility complex, class II, DR beta 1 (HLA-DRB1), mRNA [NM_002124]	0.793072	12.67	0.0354123	0.56429
822	A_24_P307195	AASDH	NM_181806	Homo sapiens 2-aminoadipic 6-semialdehyde dehydrogenase (AASDH), mRNA [NM_181806]	0.792748	8.20055	0.0186774	0.534774
26731	A_23_P2152	NDUFC2	NM_004549	Homo sapiens NADH dehydrogenase (ubiquinone) 1, subcomplex unknown, 2, 14.5kDa (NDUFC2), mRNA [NM_004549]	0.792459	13.5067	0.029466	0.555314
32702	A_23_P136013	A_23_P136013	A_23_P136013	Unknown	0.792038	10.3123	0.0115238	0.532642
19951	A_23_P360754	ADAMTS4	NM_005099	Homo sapiens ADAM metallopeptidase with thrombospondin type 1 motif, 4 (ADAMTS4), mRNA [NM_005099]	0.791577	10.3323	0.0301266	0.555893
4868	A_24_P51360	LARS	NM_020117	Homo sapiens leucyl-tRNA synthetase (LARS), mRNA [NM_020117]	0.791491	9.35352	0.0115722	0.532642
15046	A_32_P146394	AI537201	AI537201	AI537201 tp06e06.x1 NCI_CGAP_Gas4 Homo sapiens cDNA clone IMAGE:2187010 3', mRNA sequence [AI537201]	0.788022	7.43875	0.0290817	0.555314
2589	A_23_P122001	MSH3	NM_002439	Homo sapiens mutS homolog 3 (E. coli) (MSH3), mRNA [NM_002439]	0.787971	8.34712	0.00859346	0.530837
14086	A_23_P101351	ZNF426	NM_024106	Homo sapiens zinc finger protein 426 (ZNF426), mRNA [NM_024106]	0.787673	8.14115	0.0342297	0.56429
21045	A_23_P41970	AGGF1	NM_018046	Homo sapiens angiogenic factor with G patch and FHA domains 1 (AGGF1), mRNA [NM_018046]	0.78767	7.26085	0.0149116	0.532642
12286	A_32_P48466	C21orf13	NM_152505	Homo sapiens chromosome 21 open reading frame 13 (C21orf13), mRNA [NM_152505]	0.787348	6.82651	0.0152356	0.532642
2310	A_23_P205489	SLC7A8	NM_182728	Homo sapiens solute carrier family 7 (cationic amino acid transporter, y+ system), member 8 (SLC7A8), transcript variant 2, mRNA [NM_182728]	0.786846	9.14148	0.022332	0.544077
27651	A_23_P85240	TLR7	NM_016562	Homo sapiens toll-like receptor 7 (TLR7), mRNA [NM_016562]	0.785832	8.19297	0.0133163	0.532642
9624	A_23_P321920	CCL3L3	NM_001001437	Homo sapiens chemokine (C-C motif) ligand 3-like 3 (CCL3L3), mRNA [NM_001001437]	0.785479	8.26388	0.0103907	0.530837
10262	A_23_P323761	TRAF3IP3	NM_025228	Homo sapiens TRAF3 interacting protein 3 (TRAF3IP3), mRNA [NM_025228]	0.784897	8.69568	0.0300536	0.555893
12164	A_23_P38735	CDH19	NM_021153	Homo sapiens cadherin 19, type 2 (CDH19), mRNA [NM_021153]	0.784446	6.48748	0.0355432	0.56429
21008	A_23_P216094	ASPH	NM_004318	Homo sapiens aspartate beta-hydroxylase (ASPH), transcript variant 1, mRNA [NM_004318]	0.783345	8.0552	0.0116544	0.532642
22770	A_32_P44099	BC036599	BC036599	Homo sapiens cDNA clone IMAGE:5273964. [BC036599]	0.783068	7.19565	0.0166244	0.534774
3998	A_23_P92499	TLR2	NM_003264	Homo sapiens toll-like receptor 2 (TLR2), mRNA [NM_003264]	0.783057	9.17241	0.0207437	0.542045
3697	A_32_P78936	LOC146325	NM_145270	Homo sapiens similar to hypothetical protein FLJ13841 (LOC146325), mRNA [NM_145270]	0.782534	8.45999	0.0484785	0.572749
22130	A_32_P7015	TSPAN15	NM_012339	Homo sapiens tetraspanin 15 (TSPAN15), mRNA [NM_012339]	0.782407	8.9031	0.0398096	0.569085
3996	A_24_P277657	GMPR	NM_006877	Homo sapiens guanosine monophosphate reductase (GMPR), mRNA [NM_006877]	0.781635	6.79264	0.0158268	0.533761
27008	A_24_P330234	UBL3	NM_007106	Homo sapiens ubiquitin-like 3 (UBL3), mRNA [NM_007106]	0.780942	9.93508	0.0254266	0.547915
5149	A_24_P648880	MEIS3P1	NR_002211	Homo sapiens Meis1 homolog 3 (mouse) pseudogene 1 (MEIS3P1) on chromosome 17 [NR_002211]	0.780775	9.5698	0.0193294	0.535481
4132	A_32_P90812	BX647543	BX647543	Homo sapiens mRNA; cDNA DKFZp779F2345 (from clone DKFZp779F2345). [BX647543]	0.779773	7.66812	0.00425937	0.512755
8846	A_24_P237328	MT	NM_014507	Homo sapiens malonyl-CoA:acyl carrier protein transacylase, mitochondrial (MT), nuclear gene encoding mitochondrial protein, transcript variant 2, mRNA [NM_014507]	0.779561	10.5039	0.0256921	0.547915
30111	A_24_P355267	SLC25A25	NM_001006641	Homo sapiens solute carrier family 25 (mitochondrial carrier; phosphate carrier), member 25 (SLC25A25), nuclear gene encoding mitochondrial protein, transcript variant 2, mRNA [NM_001006641]	0.779236	10.5117	0.0316976	0.560994
14900	A_24_P417162	TBL1X	NM_005647	Homo sapiens transducin (beta)-like 1X-linked (TBL1X), mRNA [NM_005647]	0.779164	8.52278	0.00508774	0.512755
33006	A_23_P87742	HOM-TES-103	NM_080731	Homo sapiens hypothetical protein LOC25900, isoform 3 (HOM-TES-103), transcript variant 3, mRNA [NM_080731]	0.779149	10.3599	0.0178294	0.534774
40344	A_23_P153286	ZNF234	NM_006630	Homo sapiens zinc finger protein 234 (ZNF234), mRNA [NM_006630]	0.778923	8.79921	0.0132007	0.532642
2526	A_23_P210886	BCL2L1	NM_138578	Homo sapiens BCL2-like 1 (BCL2L1), nuclear gene encoding mitochondrial protein, transcript variant 1, mRNA [NM_138578]	0.778741	6.97823	0.011885	0.532642
10965	A_23_P12363	ROR1	NM_005012	Homo sapiens receptor tyrosine kinase-like orphan receptor 1 (ROR1), mRNA [NM_005012]	0.778235	7.67119	0.0116986	0.532642
31162	A_23_P65254	POMP	NM_015932	Homo sapiens proteasome maturation protein (POMP), mRNA [NM_015932]	0.777572	10.553	0.0232331	0.545065
20659	A_32_P123771	ATP5E	NM_006886	Homo sapiens ATP synthase, H+ transporting, mitochondrial F1 complex, epsilon subunit (ATP5E), nuclear gene encoding mitochondrial protein, mRNA [NM_006886]	0.777363	11.937	0.0155829	0.532642
19859	A_32_P226073	BF803156	BF803156	BF803156 CM0-CI0139-011100-675-h03 CI0139 Homo sapiens cDNA, mRNA sequence [BF803156]	0.776927	7.20194	0.0381563	0.566042
25710	A_32_P194891	THC2282954	THC2282954	Q6CQJ2 (Q6CQJ2) Similarity, partial (13%) [THC2323726]	0.776475	7.32863	0.0360816	0.564822
15951	A_24_P166613	EPDR1	NM_017549	Homo sapiens ependymin related protein 1 (zebrafish) (EPDR1), mRNA [NM_017549]	0.776309	8.90167	0.0228526	0.544077
30423	A_23_P10591	METRNL	NM_001004431	Homo sapiens meteorin, glial cell differentiation regulator-like (METRNL), mRNA [NM_001004431]	0.773986	11.5685	0.0374964	0.566042
8136	A_24_P289139	SH3KBP1	NM_031892	Homo sapiens SH3-domain kinase binding protein 1 (SH3KBP1), transcript variant 1, mRNA [NM_031892]	0.773699	8.22546	0.0115482	0.532642
30889	A_23_P321949	PLA2G2A	NM_000300	Homo sapiens phospholipase A2, group IIA (platelets, synovial fluid) (PLA2G2A), mRNA [NM_000300]	0.773678	7.14019	0.00865356	0.530837
17484	A_23_P203351	MS4A7	NM_021201	Homo sapiens membrane-spanning 4-domains, subfamily A, member 7 (MS4A7), transcript variant 1, mRNA [NM_021201]	0.773592	9.21579	0.0334653	0.56429
1866	A_23_P98565	NYD-SP21	NM_032597	Homo sapiens MS4A13 protein (NYD-SP21), mRNA [NM_032597]	0.772955	7.0041	0.026413	0.550836
976	A_23_P50907	ITGAV	NM_002210	Homo sapiens integrin, alpha V (vitronectin receptor, alpha polypeptide, antigen CD51) (ITGAV), mRNA [NM_002210]	0.772614	11.258	0.0275851	0.553512
8079	A_23_P15394	CD68	NM_001251	Homo sapiens CD68 molecule (CD68), transcript variant 1, mRNA [NM_001251]	0.771622	8.68189	0.0133137	0.532642
10122	A_23_P329353	C2orf32	NM_015463	Homo sapiens chromosome 2 open reading frame 32 (C2orf32), mRNA [NM_015463]	0.771412	8.41528	0.00504158	0.512755
23768	A_23_P256716	SMARCA5	NM_003601	Homo sapiens SWI/SNF related, matrix associated, actin dependent regulator of chromatin, subfamily a, member 5 (SMARCA5), mRNA [NM_003601]	0.769891	8.34406	0.00236841	0.512755
27322	A_23_P433071	BECN1	NM_003766	Homo sapiens beclin 1 (coiled-coil, myosin-like BCL2 interacting protein) (BECN1), mRNA [NM_003766]	0.769798	9.79173	0.0338946	0.56429
17920	A_23_P87545	IFITM3	NM_021034	Homo sapiens interferon induced transmembrane protein 3 (1-8U) (IFITM3), mRNA [NM_021034]	0.769628	13.5883	0.0125357	0.532642
40210	A_23_P94860	NUDT9	NM_024047	Homo sapiens nudix (nucleoside diphosphate linked moiety X)-type motif 9 (NUDT9), transcript variant 1, mRNA [NM_024047]	0.769306	10.4344	0.00838951	0.530422
6592	A_24_P236235	FLRT2	NM_013231	Homo sapiens fibronectin leucine rich transmembrane protein 2 (FLRT2), mRNA [NM_013231]	0.769253	6.89489	0.0056409	0.519521
16116	A_24_P158536	RHOBTB1	NM_014836	Homo sapiens Rho-related BTB domain containing 1 (RHOBTB1), transcript variant 1, mRNA [NM_014836]	0.768403	7.59826	0.020191	0.538725
34179	A_32_P90210	TAF9	NM_001015892	Homo sapiens TAF9 RNA polymerase II, TATA box binding protein (TBP)-associated factor, 32kDa (TAF9), transcript variant 4, mRNA [NM_001015892]	0.768224	9.83259	0.0243941	0.547915
17591	A_24_P192485	TNFRSF11B	NM_002546	Homo sapiens tumor necrosis factor receptor superfamily, member 11b (osteoprotegerin) (TNFRSF11B), mRNA [NM_002546]	0.768208	8.01676	0.0267886	0.552721
36044	A_23_P3111	ACOT2	NM_006821	Homo sapiens acyl-CoA thioesterase 2 (ACOT2), mRNA [NM_006821]	0.766288	11.4152	0.00411173	0.512755
2543	A_23_P110304	ENST00000264903	ENST00000264903	Homo sapiens mRNA; cDNA DKFZp434K098 (from clone DKFZp434K098); partial cds. [AL133112]	0.766156	7.97211	0.0112897	0.532642
12915	A_23_P160025	IFI16	NM_005531	Homo sapiens interferon, gamma-inducible protein 16 (IFI16), mRNA [NM_005531]	0.766126	10.9929	0.0256428	0.547915
2304	A_23_P425880	TRIO	NM_007118	Homo sapiens triple functional domain (PTPRF interacting) (TRIO), mRNA [NM_007118]	0.764763	8.93949	0.0412158	0.570587
26166	A_23_P153372	HSH2D	NM_032855	Homo sapiens hematopoietic SH2 domain containing (HSH2D), mRNA [NM_032855]	0.764646	7.81992	0.00845077	0.530837
22023	A_23_P502470	IL6ST	NM_002184	Homo sapiens interleukin 6 signal transducer (gp130, oncostatin M receptor) (IL6ST), transcript variant 1, mRNA [NM_002184]	0.763669	7.39214	0.00771965	0.523344
13636	A_32_P47988	CAMK2D	NM_001221	Homo sapiens calcium/calmodulin-dependent protein kinase (CaM kinase) II delta (CAMK2D), transcript variant 3, mRNA [NM_001221]	0.763391	6.8551	0.00623113	0.520927
3344	A_32_P161292	FLJ31033	CR933601	Homo sapiens mRNA; cDNA DKFZp781D1175 (from clone DKFZp781D1175). [CR933601]	0.763388	6.39613	0.0124487	0.532642
37951	A_23_P218463	SERTAD1	NM_013376	Homo sapiens SERTA domain containing 1 (SERTAD1), mRNA [NM_013376]	0.762991	11.1223	0.0246847	0.547915
25104	A_24_P214598	PPM1K	NM_152542	Homo sapiens protein phosphatase 1K (PP2C domain containing) (PPM1K), mRNA [NM_152542]	0.762843	7.87898	0.0070949	0.520927
4646	A_23_P116512	FLJ14213	NM_024841	Homo sapiens hypothetical protein FLJ14213 (FLJ14213), mRNA [NM_024841]	0.762296	7.46411	0.0157327	0.533761
15399	A_24_P25354	TACC1	NM_006283	Homo sapiens transforming, acidic coiled-coil containing protein 1 (TACC1), mRNA [NM_006283]	0.762085	7.12947	0.0111115	0.532642
5722	A_23_P55256	ZNF652	NM_014897	Homo sapiens zinc finger protein 652 (ZNF652), mRNA [NM_014897]	0.762023	8.67212	0.0434669	0.570883
1893	A_32_P85273	FLJ32679	NM_001012452	Homo sapiens golgin-like hypothetical protein LOC440321 (FLJ32679), mRNA [NM_001012452]	0.761736	7.84984	0.0431538	0.570587
150	A_23_P369815	FASLG	NM_000639	Homo sapiens Fas ligand (TNF superfamily, member 6) (FASLG), mRNA [NM_000639]	0.76173	6.87826	0.0250749	0.547915
14755	A_23_P78092	EVI2A	NM_001003927	Homo sapiens ecotropic viral integration site 2A (EVI2A), transcript variant 1, mRNA [NM_001003927]	0.761685	7.49783	0.00113796	0.512755
3979	A_23_P54170	MED6	NM_005466	Homo sapiens mediator of RNA polymerase II transcription, subunit 6 homolog (S. cerevisiae) (MED6), mRNA [NM_005466]	0.761574	7.74264	0.010129	0.530837
28287	A_24_P372223	MSR1	NM_138715	Homo sapiens macrophage scavenger receptor 1 (MSR1), transcript variant SR-AI, mRNA [NM_138715]	0.761146	8.18855	0.0239545	0.547915
3888	A_23_P49975	KRT10	NM_000421	Homo sapiens keratin 10 (epidermolytic hyperkeratosis; keratosis palmaris et plantaris) (KRT10), mRNA [NM_000421]	0.761003	12.3436	0.040745	0.569822
13747	A_23_P78158	RABEP1	NM_004703	Homo sapiens rabaptin, RAB GTPase binding effector protein 1 (RABEP1), mRNA [NM_004703]	0.760569	9.21876	0.0259591	0.549906
4397	A_23_P50834	ZNF714	NM_182515	Homo sapiens zinc finger protein 714 (ZNF714), mRNA [NM_182515]	0.760154	9.13104	0.0455447	0.570883
12358	A_32_P9455	POTE2	NM_001005359	Homo sapiens protein expressed in prostate, ovary, testis, and placenta 2 (POTE2), transcript variant POTE-2D, mRNA [NM_001005359]	0.760002	6.82706	0.0486755	0.572749
4106	A_23_P212914	RUFY3	NM_001037442	Homo sapiens RUN and FYVE domain containing 3 (RUFY3), transcript variant 1, mRNA [NM_001037442]	0.759333	7.56445	0.0381001	0.566042
2582	A_24_P148717	CCR1	NM_001295	Homo sapiens chemokine (C-C motif) receptor 1 (CCR1), mRNA [NM_001295]	0.758744	9.309	0.0189502	0.534774
19639	A_23_P59637	DOCK4	NM_014705	Homo sapiens dedicator of cytokinesis 4 (DOCK4), mRNA [NM_014705]	0.758384	8.77006	0.00960742	0.530837
26394	A_24_P936376	ENST00000367058	ENST00000367058	Homo sapiens CR2 mRNA for complement receptor. [X68990]	0.758251	8.5337	0.0115607	0.532642
3165	A_23_P370707	A_23_P370707	A_23_P370707	Unknown	0.758047	10.8521	0.0418787	0.570587
8747	A_23_P208416	SLC35E1	NM_024881	Homo sapiens solute carrier family 35, member E1 (SLC35E1), mRNA [NM_024881]	0.758017	7.44986	0.0337583	0.56429
2105	A_23_P85716	FCGR2A	NM_021642	Homo sapiens Fc fragment of IgG, low affinity IIa, receptor (CD32) (FCGR2A), mRNA [NM_021642]	0.757527	8.28063	0.0137006	0.532642
26608	A_32_P92415	THC2301157	THC2301157	Unknown	0.757489	7.44762	0.0077191	0.523344
30101	A_23_P119102	VASP	NM_003370	Homo sapiens vasodilator-stimulated phosphoprotein (VASP), transcript variant 1, mRNA [NM_003370]	0.756741	10.4819	0.0238252	0.547915
16009	A_24_P112395	MAWBP	NM_022129	Homo sapiens MAWD binding protein (MAWBP), transcript variant 1, mRNA [NM_022129]	0.756357	7.40443	0.00777078	0.525198
39099	A_23_P92623	PPP3CA	NM_000944	Homo sapiens protein phosphatase 3 (formerly 2B), catalytic subunit, alpha isoform (calcineurin A alpha) (PPP3CA), mRNA [NM_000944]	0.75465	10.8927	0.0333208	0.56429
24926	A_23_P356526	TRIM5	NM_033092	Homo sapiens tripartite motif-containing 5 (TRIM5), transcript variant gamma, mRNA [NM_033092]	0.754369	6.66864	0.00385809	0.512755
20452	A_24_P277349	SEC31L1	NM_014933	Homo sapiens SEC31-like 1 (S. cerevisiae) (SEC31L1), transcript variant 1, mRNA [NM_014933]	0.75417	9.64475	0.00660663	0.520927
11232	A_23_P385980	ENST00000335571	ENST00000335571	Homo sapiens cDNA FLJ25974 fis, clone TST06804. [AK098840]	0.752744	7.4893	0.00320461	0.512755
39808	A_23_P252903	SIL1	NM_022464	Homo sapiens SIL1 homolog, endoplasmic reticulum chaperone (S. cerevisiae) (SIL1), transcript variant 2, mRNA [NM_022464]	0.752655	10.5164	0.0405907	0.569822
2125	A_24_P882914	C10orf46	NM_153810	Homo sapiens chromosome 10 open reading frame 46 (C10orf46), mRNA [NM_153810]	0.752138	7.53258	0.00562413	0.519521
35327	A_23_P373126	BC035647	BC035647	Homo sapiens, clone IMAGE:5575764, mRNA. [BC035647]	0.75209	11.8534	0.0464652	0.571341
7908	A_24_P942454	ENST00000371158	ENST00000371158	Homo sapiens InaD-like (Drosophila), mRNA (cDNA clone IMAGE:4861768), partial cds. [BC021135]	0.751919	6.63515	0.0119803	0.532642
31357	A_23_P18903	HAVCR2	NM_032782	Homo sapiens hepatitis A virus cellular receptor 2 (HAVCR2), mRNA [NM_032782]	0.751661	9.4842	0.0110719	0.532642
26535	A_24_P910325	ZNF516	XM_496278	PREDICTED: Homo sapiens zinc finger protein 516 (ZNF516), mRNA [XM_496278]	0.750639	7.5617	0.014477	0.532642
22882	A_23_P69908	GLRX	NM_002064	Homo sapiens glutaredoxin (thioltransferase) (GLRX), mRNA [NM_002064]	0.750364	10.6773	0.0234727	0.54719
2684	A_23_P390157	AVIL	NM_006576	Homo sapiens advillin (AVIL), mRNA [NM_006576]	0.749838	7.3522	0.0191154	0.534774
19315	A_23_P171385	PHF6	NM_032335	Homo sapiens PHD finger protein 6 (PHF6), transcript variant 3, mRNA [NM_032335]	0.749646	6.89678	0.0101035	0.530837
3492	A_23_P124934	ZNFN1A1	AF116605	Homo sapiens PRO0758 mRNA, complete cds. [AF116605]	0.749389	7.15325	0.0174752	0.534774
4986	A_23_P83939	SYAP1	NM_032796	Homo sapiens synapse associated protein 1, SAP47 homolog (Drosophila) (SYAP1), mRNA [NM_032796]	0.749288	10.4829	0.0137549	0.532642
30186	A_23_P126593	S100A11	NM_005620	Homo sapiens S100 calcium binding protein A11 (calgizzarin) (S100A11), mRNA [NM_005620]	0.748802	10.8786	0.0451028	0.570883
8105	A_24_P222114	N4BP2	NM_018177	Homo sapiens Nedd4 binding protein 2 (N4BP2), mRNA [NM_018177]	0.748735	7.86903	0.0126207	0.532642
1271	A_24_P158089	SERPINE1	NM_000602	Homo sapiens serpin peptidase inhibitor, clade E (nexin, plasminogen activator inhibitor type 1), member 1 (SERPINE1), mRNA [NM_000602]	0.748313	7.00739	0.0165807	0.534774
37279	A_24_P193011	CCND1	NM_053056	Homo sapiens cyclin D1 (CCND1), mRNA [NM_053056]	0.748185	8.17051	0.0193131	0.535481
41056	A_23_P150768	SLCO2B1	NM_007256	Homo sapiens solute carrier organic anion transporter family, member 2B1 (SLCO2B1), mRNA [NM_007256]	0.748113	10.5035	0.0355604	0.56429
15650	A_23_P121326	CYB561D2	NM_007022	Homo sapiens cytochrome b-561 domain containing 2 (CYB561D2), mRNA [NM_007022]	0.746934	9.32287	0.0408341	0.569911
14844	A_23_P143414	C20orf52	NM_080748	Homo sapiens chromosome 20 open reading frame 52 (C20orf52), mRNA [NM_080748]	0.746903	12.2201	0.0339551	0.56429
26411	A_24_P49597	ENST00000299756	ENST00000299756	PREDICTED: Homo sapiens similar to 40S ribosomal protein S26 (LOC650298), mRNA [XM_939387]	0.746561	10.5443	0.015994	0.534774
16302	A_24_P913819	C1orf168	NM_001004303	Homo sapiens chromosome 1 open reading frame 168 (C1orf168), mRNA [NM_001004303]	0.746304	6.43645	0.014142	0.532642
6801	A_23_P309779	N4BP2	NM_018177	Homo sapiens Nedd4 binding protein 2 (N4BP2), mRNA [NM_018177]	0.746144	8.31216	0.0195545	0.536589
25034	A_24_P737660	MEG3	AK098378	Homo sapiens cDNA FLJ25512 fis, clone CBR06118. [AK098378]	0.744729	6.47852	0.0188277	0.534774
25618	A_23_P38346	LGP2	NM_024119	Homo sapiens likely ortholog of mouse D11lgp2 (LGP2), mRNA [NM_024119]	0.744392	10.401	0.0326208	0.562475
1570	A_23_P85800	CD52	NM_001803	Homo sapiens CD52 molecule (CD52), mRNA [NM_001803]	0.743851	10.1393	0.030403	0.556433
6596	A_23_P11564	KIAA0494	NM_014774	Homo sapiens KIAA0494 (KIAA0494), mRNA [NM_014774]	0.743268	10.1848	0.0227411	0.544077
32625	A_24_P811704	PPFIBP1	NM_003622	Homo sapiens PTPRF interacting protein, binding protein 1 (liprin beta 1) (PPFIBP1), transcript variant 1, mRNA [NM_003622]	0.742209	7.95232	0.00501202	0.512755
21930	A_23_P312132	ITGAX	NM_000887	Homo sapiens integrin, alpha X (complement component 3 receptor 4 subunit) (ITGAX), mRNA [NM_000887]	0.741503	8.44654	0.00462029	0.512755
21672	A_23_P353704	RP5-1022P6.2	NM_019593	Homo sapiens hypothetical protein KIAA1434 (KIAA1434), mRNA [NM_019593]	0.74135	10.2731	0.0414883	0.570587
19624	A_32_P877	BM999343	BM999343	BM999343 UI-H-DP0-avf-i-24-0-UI.s1 NCI_CGAP_Fs1 Homo sapiens cDNA clone IMAGE:5878751 3', mRNA sequence [BM999343]	0.740415	7.21047	0.04269	0.570587
3968	A_32_P83453	LOC286495	XM_208438	PREDICTED: Homo sapiens similar to Tetratricopeptide repeat protein 3 (TPR repeat protein 3) (TPR repeat protein D) (LOC286495), mRNA [XM_208438]	0.74041	11.3151	0.0108555	0.532642
18001	A_24_P527716	LIMS3	BC094740	Homo sapiens LIM and senescent cell antigen-like domains 3, mRNA (cDNA clone IMAGE:30531558), containing frame-shift errors. [BC094740]	0.740102	7.26942	0.0076085	0.522217
27511	A_24_P254933	ENST00000270031	ENST00000270031	Unknown	0.739015	12.0466	0.0433631	0.57059
317	A_23_P137434	RNF11	NM_014372	Homo sapiens ring finger protein 11 (RNF11), mRNA [NM_014372]	0.73853	11.4233	0.0357153	0.56429
20072	A_23_P69383	PARP9	NM_031458	Homo sapiens poly (ADP-ribose) polymerase family, member 9 (PARP9), mRNA [NM_031458]	0.737636	9.22216	0.0359769	0.564822
25166	A_24_P84984	TTC3	NM_003316	Homo sapiens tetratricopeptide repeat domain 3 (TTC3), transcript variant 1, mRNA [NM_003316]	0.737541	10.9952	0.024192	0.547915
14440	A_32_P181077	DOCK8	NM_203447	Homo sapiens dedicator of cytokinesis 8 (DOCK8), mRNA [NM_203447]	0.737231	9.49066	0.0283396	0.555233
838	A_23_P306507	KRAS	NM_033360	Homo sapiens v-Ki-ras2 Kirsten rat sarcoma viral oncogene homolog (KRAS), transcript variant a, mRNA [NM_033360]	0.73691	7.56324	0.00525504	0.512755
4632	A_23_P250413	PARVG	NM_022141	Homo sapiens parvin, gamma (PARVG), mRNA [NM_022141]	0.736457	6.98044	0.0111453	0.532642
28611	A_23_P140301	PSMA3	NM_002788	Homo sapiens proteasome (prosome, macropain) subunit, alpha type, 3 (PSMA3), transcript variant 1, mRNA [NM_002788]	0.736092	11.3891	0.0374066	0.566042
30771	A_23_P74446	JMJD2A	NM_014663	Homo sapiens jumonji domain containing 2A (JMJD2A), mRNA [NM_014663]	0.736	8.19422	0.000767348	0.512755
31631	A_23_P112554	COL15A1	NM_001855	Homo sapiens collagen, type XV, alpha 1 (COL15A1), mRNA [NM_001855]	0.73554	9.51488	0.00977657	0.530837
19276	A_24_P311917	BTN3A3	NM_006994	Homo sapiens butyrophilin, subfamily 3, member A3 (BTN3A3), transcript variant 1, mRNA [NM_006994]	0.735414	7.94862	0.0140937	0.532642
11364	A_23_P379327	FAM63B	NM_001040450	Homo sapiens family with sequence similarity 63, member B (FAM63B), transcript variant 1, mRNA [NM_001040450]	0.734942	7.65835	0.0454894	0.570883
26707	A_23_P407565	CX3CR1	NM_001337	Homo sapiens chemokine (C-X3-C motif) receptor 1 (CX3CR1), mRNA [NM_001337]	0.733542	9.42696	0.0399657	0.569085
9655	A_23_P103398	PSEN2	NM_000447	Homo sapiens presenilin 2 (Alzheimer disease 4) (PSEN2), transcript variant 1, mRNA [NM_000447]	0.733529	10.9294	0.0149951	0.532642
20743	A_23_P22433	RP2	NM_006915	Homo sapiens retinitis pigmentosa 2 (X-linked recessive) (RP2), mRNA [NM_006915]	0.733224	9.75987	0.0236165	0.547915
32976	A_23_P153022	KRTAP2-4	NM_033184	Homo sapiens keratin associated protein 2-4 (KRTAP2-4), mRNA [NM_033184]	0.733086	11.4885	0.0195298	0.536589
993	A_24_P418044	BC089454	BC089454	Homo sapiens cDNA clone MGC:105145 IMAGE:30563285, complete cds. [BC089454]	0.732495	13.8864	0.0325224	0.562475
3936	A_23_P408271	DHRS8	NM_016245	Homo sapiens dehydrogenase/reductase (SDR family) member 8 (DHRS8), mRNA [NM_016245]	0.732238	8.58254	0.00212834	0.512755
29680	A_24_P226970	ZNF365	NM_014951	Homo sapiens zinc finger protein 365 (ZNF365), transcript variant A, mRNA [NM_014951]	0.73202	6.71093	0.00620457	0.520927
4936	A_32_P181513	AK131472	AK131472	Homo sapiens cDNA FLJ16640 fis, clone TESTI4028938, moderately similar to Zinc finger protein 85. [AK131472]	0.731946	7.79217	0.0356402	0.56429
4452	A_24_P255123	A_24_P255123	A_24_P255123	Unknown	0.731938	6.95886	0.00725673	0.520927
821	A_32_P223777	ENST00000381298	ENST00000381298	IL6B_HUMAN (P40189) Interleukin-6 receptor beta chain precursor (IL-6R-beta) (Interleukin 6 signal transducer) (Membrane glycoprotein 130) (gp130) (Oncostatin M receptor) (CDw130) (CD130 antigen), partial (27%) [THC2315176]	0.731136	7.64919	0.0181007	0.534774
22194	A_32_P12372	THC2355348	THC2355348	ALU1_HUMAN (P39188) Alu subfamily J sequence contamination warning entry, partial (7%) [THC2355348]	0.730149	10.0844	0.00202578	0.512755
18494	A_24_P155761	AKAP13	NM_006738	Homo sapiens A kinase (PRKA) anchor protein 13 (AKAP13), transcript variant 1, mRNA [NM_006738]	0.730021	8.12833	0.0107857	0.532642
11296	A_23_P202388	SORBS1	NM_006434	Homo sapiens sorbin and SH3 domain containing 1 (SORBS1), transcript variant 1, mRNA [NM_006434]	0.729327	6.54456	0.00311017	0.512755
5543	A_23_P259611	TXNDC3	NM_016616	Homo sapiens thioredoxin domain containing 3 (spermatozoa) (TXNDC3), mRNA [NM_016616]	0.729249	6.76072	0.0230264	0.544077
1368	A_23_P206228	VPS13C	NM_017684	Homo sapiens vacuolar protein sorting 13 homolog C (S. cerevisiae) (VPS13C), transcript variant 1A, mRNA [NM_017684]	0.729161	9.6355	0.0162183	0.534774
4607	A_24_P80338	NEK4	NM_003157	Homo sapiens NIMA (never in mitosis gene a)-related kinase 4 (NEK4), mRNA [NM_003157]	0.728714	8.9431	0.00634384	0.520927
13233	A_23_P144944	SMAD5	NM_001001419	Homo sapiens SMAD, mothers against DPP homolog 5 (Drosophila) (SMAD5), transcript variant 2, mRNA [NM_001001419]	0.728138	7.59871	0.0118463	0.532642
28634	A_23_P97725	STX6	NM_005819	Homo sapiens syntaxin 6 (STX6), mRNA [NM_005819]	0.72773	7.69069	0.0108501	0.532642
17262	A_23_P65518	DACT1	NM_016651	Homo sapiens dapper, antagonist of beta-catenin, homolog 1 (Xenopus laevis) (DACT1), mRNA [NM_016651]	0.727001	8.76432	0.0371118	0.566042
17768	A_23_P122863	GRB10	NM_001001555	Homo sapiens growth factor receptor-bound protein 10 (GRB10), transcript variant 4, mRNA [NM_001001555]	0.726918	9.56765	0.0043459	0.512755
23333	A_32_P47543	BX393727	BX393727	BX393727 Homo sapiens NEUROBLASTOMA COT 25-NORMALIZED Homo sapiens cDNA clone CS0DC001YP02 5-PRIME, mRNA sequence [BX393727]	0.726498	8.17424	0.0377997	0.566042
26348	A_24_P362317	ADAR	NM_001111	Homo sapiens adenosine deaminase, RNA-specific (ADAR), transcript variant 1, mRNA [NM_001111]	0.726391	11.2933	0.0189751	0.534774
38185	A_32_P69475	ENST00000379870	ENST00000379870	Homo sapiens cDNA FLJ13571 fis, clone PLACE1008405. [AK023633]	0.72639	8.50971	0.0395771	0.569085
16128	A_24_P932016	HUWE1	NM_031407	Homo sapiens HECT, UBA and WWE domain containing 1 (HUWE1), mRNA [NM_031407]	0.725691	6.53476	0.0114819	0.532642
24587	A_24_P328504	SP140	NM_007237	Homo sapiens SP140 nuclear body protein (SP140), transcript variant 1, mRNA [NM_007237]	0.725371	8.71882	0.0417452	0.570587
33654	A_23_P156402	NME5	NM_003551	Homo sapiens non-metastatic cells 5, protein expressed in (nucleoside-diphosphate kinase) (NME5), mRNA [NM_003551]	0.72531	7.72187	0.0161134	0.534774
12900	A_23_P328621	MGC20470	NM_145053	Homo sapiens hypothetical protein MGC20470 (MGC20470), mRNA [NM_145053]	0.724589	7.05726	0.0135599	0.532642
5166	A_24_P919399	ATP10D	NM_020453	Homo sapiens ATPase, Class V, type 10D (ATP10D), mRNA [NM_020453]	0.724019	7.38995	0.00307248	0.512755
28569	A_23_P137697	SELP	NM_003005	Homo sapiens selectin P (granule membrane protein 140kDa, antigen CD62) (SELP), mRNA [NM_003005]	0.722719	7.35255	0.0297828	0.555893
12613	A_24_P270890	SPOP	NM_001007226	Homo sapiens speckle-type POZ protein (SPOP), transcript variant 1, mRNA [NM_001007226]	0.722575	10.1558	0.0359728	0.564822
13312	A_23_P390116	SPATA13	NM_153023	Homo sapiens spermatogenesis associated 13 (SPATA13), mRNA [NM_153023]	0.722041	6.80924	0.00276385	0.512755
18058	A_23_P149427	CAPN9	NM_006615	Homo sapiens calpain 9 (CAPN9), transcript variant 1, mRNA [NM_006615]	0.720417	6.75206	0.0155134	0.532642
11018	A_23_P165788	PHOSPHO2	NM_001008489	Homo sapiens phosphatase, orphan 2 (PHOSPHO2), mRNA [NM_001008489]	0.720238	8.77879	0.0347347	0.56429
18789	A_32_P43911	THC2315653	THC2315653	Unknown	0.720179	13.6487	0.0488542	0.572749
3168	A_24_P32252	C22orf9	NM_015264	Homo sapiens chromosome 22 open reading frame 9 (C22orf9), transcript variant 1, mRNA [NM_015264]	0.718861	7.8555	0.0153023	0.532642
28010	A_23_P217755	APXL	NM_001649	Homo sapiens apical protein-like (Xenopus laevis) (APXL), mRNA [NM_001649]	0.716627	6.79574	0.0172395	0.534774
14412	A_23_P120710	TTC3	NM_003316	Homo sapiens tetratricopeptide repeat domain 3 (TTC3), transcript variant 1, mRNA [NM_003316]	0.716277	9.94519	0.0148436	0.532642
18568	A_24_P377065	ARL8B	NM_018184	Homo sapiens ADP-ribosylation factor-like 8B (ARL8B), mRNA [NM_018184]	0.716255	7.45445	0.0177798	0.534774
8830	A_23_P138099	ABL2	NM_007314	Homo sapiens v-abl Abelson murine leukemia viral oncogene homolog 2 (arg, Abelson-related gene) (ABL2), transcript variant b, mRNA [NM_007314]	0.71621	7.77045	0.00638065	0.520927
11182	A_24_P924681	BQ717518	BQ717518	AGENCOURT_8478230 Lupski_sympathetic_trunk Homo sapiens cDNA clone IMAGE:6196840 5', mRNA sequence [BQ717518]	0.716192	7.47052	0.0103534	0.530837
4133	A_24_P246467	ATF2	NM_001880	Homo sapiens activating transcription factor 2 (ATF2), mRNA [NM_001880]	0.71583	7.26951	0.00995233	0.530837
7407	A_24_P248863	ZCCHC4	AY629351	Homo sapiens DHHC domain-containing zinc finger protein mRNA, complete cds. [AY629351]	0.715468	7.47815	0.00897528	0.530837
7259	A_23_P49610	MGC14376	NM_032895	Homo sapiens hypothetical protein MGC14376 (MGC14376), transcript variant 1, mRNA [NM_032895]	0.715091	9.10034	0.0319281	0.560994
8517	A_32_P38467	CR625561	CR625561	full-length cDNA clone CS0DJ002YM03 of T cells (Jurkat cell line) Cot 10-normalized of Homo sapiens (human). [CR625561]	0.715089	13.0361	0.0307932	0.55653
8740	A_32_P235293	A_32_P235293	A_32_P235293	Unknown	0.714191	7.78578	0.0213659	0.542455
20767	A_23_P209678	PLEK	NM_002664	Homo sapiens pleckstrin (PLEK), mRNA [NM_002664]	0.713897	7.95444	0.0187812	0.534774
12297	A_24_P186994	C1orf151	NM_001032363	Homo sapiens chromosome 1 open reading frame 151 (C1orf151), mRNA [NM_001032363]	0.713656	13.1195	0.0285621	0.555233
16804	A_24_P83379	WDFY3	NM_178583	Homo sapiens WD repeat and FYVE domain containing 3 (WDFY3), transcript variant 2, mRNA [NM_178583]	0.713513	8.39142	0.00983027	0.530837
9722	A_24_P410453	SYNE1	NM_033071	Homo sapiens spectrin repeat containing, nuclear envelope 1 (SYNE1), transcript variant longer, mRNA [NM_033071]	0.713193	7.1712	0.0163362	0.534774
33437	A_24_P2648	PTPN14	NM_005401	Homo sapiens protein tyrosine phosphatase, non-receptor type 14 (PTPN14), mRNA [NM_005401]	0.713016	7.12559	0.0353864	0.56429
25744	A_24_P290502	GCC2	NM_181453	Homo sapiens GRIP and coiled-coil domain containing 2 (GCC2), transcript variant 1, mRNA [NM_181453]	0.712486	7.48873	0.0378171	0.566042
10410	A_23_P311732	GNG12	NM_018841	Homo sapiens guanine nucleotide binding protein (G protein), gamma 12 (GNG12), mRNA [NM_018841]	0.712355	7.37046	0.0376958	0.566042
29491	A_23_P316974	SYNJ2	NM_003898	Homo sapiens synaptojanin 2 (SYNJ2), mRNA [NM_003898]	0.711256	8.4703	0.0116652	0.532642
24471	A_24_P246626	ENST00000383097	ENST00000383097	GB|M11591.1|AAA36314.1 MHC HLA-SX-alpha [NP113399]	0.710387	9.48287	0.0206973	0.542045
10114	A_23_P115046	EIF2B3	NM_020365	Homo sapiens eukaryotic translation initiation factor 2B, subunit 3 gamma, 58kDa (EIF2B3), mRNA [NM_020365]	0.710182	7.57215	0.00258737	0.512755
1003	A_23_P145957	TPK1	NM_022445	Homo sapiens thiamin pyrophosphokinase 1 (TPK1), transcript variant 1, mRNA [NM_022445]	0.709213	7.91016	0.015773	0.533761
265	A_23_P255076	RWDD2	NM_033411	Homo sapiens RWD domain containing 2 (RWDD2), mRNA [NM_033411]	0.708483	7.95286	0.0136126	0.532642
12300	A_24_P85026	ZCCHC7	NM_032226	Homo sapiens zinc finger, CCHC domain containing 7 (ZCCHC7), mRNA [NM_032226]	0.707095	7.8391	0.0446787	0.570883
14262	A_23_P147647	SGCD	NM_000337	Homo sapiens sarcoglycan, delta (35kDa dystrophin-associated glycoprotein) (SGCD), transcript variant 1, mRNA [NM_000337]	0.707081	7.2848	0.00890324	0.530837
5358	A_24_P335048	C10orf118	NM_018017	Homo sapiens chromosome 10 open reading frame 118 (C10orf118), mRNA [NM_018017]	0.706913	8.02193	0.0247304	0.547915
25358	A_23_P69497	CLEC3B	NM_003278	Homo sapiens C-type lectin domain family 3, member B (CLEC3B), mRNA [NM_003278]	0.706822	12.5475	0.0100284	0.530837
15957	A_23_P344531	ENST00000307662	ENST00000307662	Homo sapiens mRNA for KIAA1029 protein, partial cds. [AB028952]	0.706683	8.67209	0.0289865	0.555314
24064	A_23_P386331	FBXO38	NM_030793	Homo sapiens F-box protein 38 (FBXO38), transcript variant 1, mRNA [NM_030793]	0.706458	6.90199	0.0059476	0.520137
2370	A_23_P321034	ENST00000371156	ENST00000371156	Homo sapiens hINADL mRNA for PDZ domain protein 3' variant 4, complete cds. [AB044807]	0.706399	8.12164	0.0241075	0.547915
31126	A_23_P159382	SEC24D	NM_014822	Homo sapiens SEC24 related gene family, member D (S. cerevisiae) (SEC24D), mRNA [NM_014822]	0.705699	9.359	0.0164078	0.534774
15204	A_24_P333857	SGIP1	NM_032291	Homo sapiens SH3-domain GRB2-like (endophilin) interacting protein 1 (SGIP1), mRNA [NM_032291]	0.704546	7.27972	0.0140033	0.532642
443	A_32_P193822	ZC3H11A	NM_014827	Homo sapiens zinc finger CCCH-type containing 11A (ZC3H11A), mRNA [NM_014827]	0.703701	7.81731	0.0298953	0.555893
31311	A_24_P84668	FILIP1	NM_015687	Homo sapiens filamin A interacting protein 1 (FILIP1), mRNA [NM_015687]	0.703656	7.70384	0.028535	0.555233
3893	A_24_P198820	THC2435239	THC2435239	Unknown	0.703583	7.90773	0.0452604	0.570883
18470	A_23_P17481	SIGLEC1	NM_023068	Homo sapiens sialic acid binding Ig-like lectin 1, sialoadhesin (SIGLEC1), mRNA [NM_023068]	0.702887	6.63634	0.0113814	0.532642
2216	A_23_P431330	CRIPAK	NM_175918	Homo sapiens cysteine-rich PAK1inhibitor (CRIPAK), mRNA [NM_175918]	0.70225	8.84268	0.042017	0.570587
1230	A_23_P168909	ZFPM2	NM_012082	Homo sapiens zinc finger protein, multitype 2 (ZFPM2), mRNA [NM_012082]	0.70212	7.44487	0.027921	0.553512
22297	A_23_P429670	LCOR	NM_032440	Homo sapiens ligand dependent nuclear receptor corepressor (LCOR), mRNA [NM_032440]	0.701768	8.88765	0.0125772	0.532642
2789	A_32_P40327	BE184906	BE184906	MR1-HT0707-100500-001-a08 HT0707 Homo sapiens cDNA, mRNA sequence [BE184906]	0.701687	7.08115	0.0486532	0.572749
25593	A_32_P89709	TPM1	NM_001018004	Homo sapiens tropomyosin 1 (alpha) (TPM1), transcript variant 3, mRNA [NM_001018004]	0.701594	12.0622	0.0292638	0.555314
26038	A_24_P212355	A_24_P212355	A_24_P212355	Unknown	0.701522	7.45983	0.0115595	0.532642
16417	A_24_P402064	SEC63	NM_007214	Homo sapiens SEC63-like (S. cerevisiae) (SEC63), mRNA [NM_007214]	0.701403	8.07058	0.0373289	0.566042
21048	A_32_P197561	AK123757	AK123757	Homo sapiens cDNA FLJ41763 fis, clone IMR322005293. [AK123757]	0.700686	10.0164	0.0461492	0.570883
15206	A_23_P71033	HIP1	NM_005338	Homo sapiens huntingtin interacting protein 1 (HIP1), mRNA [NM_005338]	0.700449	7.15	0.0286158	0.555233
16154	A_23_P148308	RBM3	NM_001017430	Homo sapiens RNA binding motif (RNP1, RRM) protein 3 (RBM3), transcript variant 2, mRNA [NM_001017430]	0.699536	11.4765	0.0389057	0.567944
9389	A_32_P69368	ID2	NM_002166	Homo sapiens inhibitor of DNA binding 2, dominant negative helix-loop-helix protein (ID2), mRNA [NM_002166]	0.69949	10.7109	0.032848	0.563441
8516	A_24_P148086	SFRS4	NM_005626	Homo sapiens splicing factor, arginine/serine-rich 4 (SFRS4), mRNA [NM_005626]	0.698864	6.97151	0.0165398	0.534774
9964	A_32_P88587	THC2314833	THC2314833	Unknown	0.698785	6.71981	0.0141648	0.532642
13613	A_24_P231057	FAM44A	NM_148894	Homo sapiens family with sequence similarity 44, member A (FAM44A), mRNA [NM_148894]	0.69796	6.73871	0.0196982	0.53683
4654	A_23_P72503	KLHL2	NM_007246	Homo sapiens kelch-like 2, Mayven (Drosophila) (KLHL2), mRNA [NM_007246]	0.697599	8.15397	0.0358267	0.56429
8519	A_24_P116805	STAT3	NM_213662	Homo sapiens signal transducer and activator of transcription 3 (acute-phase response factor) (STAT3), transcript variant 3, mRNA [NM_213662]	0.697196	7.31489	0.00565719	0.519521
13137	A_32_P155052	C18orf17	BC032684	Homo sapiens chromosome 18 open reading frame 17, mRNA (cDNA clone IMAGE:5582870), partial cds. [BC032684]	0.697108	7.28296	0.0120698	0.532642
23163	A_23_P257993	DNASE1L3	NM_004944	Homo sapiens deoxyribonuclease I-like 3 (DNASE1L3), mRNA [NM_004944]	0.697084	7.96533	0.0197842	0.537073
8273	A_24_P87931	APOL1	NM_145343	Homo sapiens apolipoprotein L, 1 (APOL1), transcript variant 2, mRNA [NM_145343]	0.696153	10.6087	0.0254324	0.547915
2038	A_24_P286898	ENST00000374189	ENST00000374189	Unknown	0.695066	7.33258	0.0432033	0.570587
38291	A_23_P380848	TXNL5	NM_032731	Homo sapiens thioredoxin-like 5 (TXNL5), mRNA [NM_032731]	0.695041	12.4348	0.044467	0.570883
20756	A_24_P263443	ENST00000259550	ENST00000259550	PREDICTED: Homo sapiens similar to 40S ribosomal protein S26 (LOC646753), mRNA [XM_929703]	0.69481	11.1173	0.0103799	0.530837
24698	A_24_P820302	THC2411433	THC2411433	AF246221 transmembrane protein BRI {Homo sapiens;} , partial (25%) [THC2411433]	0.694268	8.89972	0.0300016	0.555893
9811	A_23_P62967	DISC1	NM_018662	Homo sapiens disrupted in schizophrenia 1 (DISC1), transcript variant L, mRNA [NM_018662]	0.693449	7.78146	0.0139497	0.532642
17375	A_32_P196918	AK057956	AK057956	Homo sapiens cDNA FLJ25227 fis, clone STM01429. [AK057956]	0.693448	7.05645	0.0147988	0.532642
3418	A_23_P103561	NAV1	NM_020443	Homo sapiens neuron navigator 1 (NAV1), mRNA [NM_020443]	0.693374	8.54037	0.04007	0.569085
34174	A_23_P252306	ID1	NM_002165	Homo sapiens inhibitor of DNA binding 1, dominant negative helix-loop-helix protein (ID1), transcript variant 1, mRNA [NM_002165]	0.692663	11.9021	0.0453633	0.570883
33558	A_23_P23221	GADD45A	NM_001924	Homo sapiens growth arrest and DNA-damage-inducible, alpha (GADD45A), mRNA [NM_001924]	0.692407	9.75131	0.0343039	0.56429
19342	A_23_P391778	MACF1	NM_033044	Homo sapiens microtubule-actin crosslinking factor 1 (MACF1), transcript variant 2, mRNA [NM_033044]	0.691968	9.52568	0.0453267	0.570883
16248	A_32_P66881	TLR4	NM_138554	Homo sapiens toll-like receptor 4 (TLR4), mRNA [NM_138554]	0.691919	8.75982	0.025563	0.547915
2931	A_23_P365719	TAPBP	NM_003190	Homo sapiens TAP binding protein (tapasin) (TAPBP), transcript variant 1, mRNA [NM_003190]	0.691638	10.6108	0.0237128	0.547915
3145	A_24_P234701	CR621132	CR621132	full-length cDNA clone CS0DC015YK09 of Neuroblastoma Cot 25-normalized of Homo sapiens (human). [CR621132]	0.691612	7.6107	0.025603	0.547915
37316	A_23_P138938	PGR	NM_000926	Homo sapiens progesterone receptor (PGR), mRNA [NM_000926]	0.691025	7.25629	0.0433404	0.570587
15350	A_23_P159833	NDUFA1	NM_004541	Homo sapiens NADH dehydrogenase (ubiquinone) 1 alpha subcomplex, 1, 7.5kDa (NDUFA1), nuclear gene encoding mitochondrial protein, mRNA [NM_004541]	0.690258	12.4209	0.013498	0.532642
2950	A_23_P87879	CD69	NM_001781	Homo sapiens CD69 molecule (CD69), mRNA [NM_001781]	0.69011	8.25685	0.0468289	0.571341
27367	A_24_P20996	BC043173	BC043173	Homo sapiens cDNA clone IMAGE:5287121. [BC043173]	0.68988	8.36835	0.042488	0.570587
34686	A_24_P188183	HSMPP8	NM_017520	Homo sapiens M-phase phosphoprotein, mpp8 (HSMPP8), mRNA [NM_017520]	0.689121	9.05455	0.0198001	0.537073
29298	A_24_P940426	QKI	NM_206855	Homo sapiens quaking homolog, KH domain RNA binding (mouse) (QKI), transcript variant 4, mRNA [NM_206855]	0.687732	8.12746	0.0255173	0.547915
6379	A_24_P717305	A_24_P717305	A_24_P717305	Unknown	0.687251	8.24435	0.0394331	0.569085
853	A_24_P115762	CTSC	NM_148170	Homo sapiens cathepsin C (CTSC), transcript variant 2, mRNA [NM_148170]	0.687017	9.56992	0.00855189	0.530837
20277	A_23_P58228	ODAM	NM_017855	Homo sapiens odontogenic, ameloblast asssociated (ODAM), mRNA [NM_017855]	0.686749	6.72873	0.0421057	0.570587
1426	A_23_P412321	CCR5	NM_000579	Homo sapiens chemokine (C-C motif) receptor 5 (CCR5), mRNA [NM_000579]	0.686108	9.03995	0.0484908	0.572749
7820	A_23_P210358	LIMS1	NM_004987	Homo sapiens LIM and senescent cell antigen-like domains 1 (LIMS1), mRNA [NM_004987]	0.686068	8.86667	0.00315839	0.512755
9901	A_23_P30283	TMEM157	NM_198507	Homo sapiens transmembrane protein 157 (TMEM157), mRNA [NM_198507]	0.686025	10.2017	0.0177547	0.534774
7713	A_24_P347447	DAAM1	NM_014992	Homo sapiens dishevelled associated activator of morphogenesis 1 (DAAM1), mRNA [NM_014992]	0.685734	9.72274	0.0356065	0.56429
39312	A_24_P208794	APEH	NM_001640	Homo sapiens N-acylaminoacyl-peptide hydrolase (APEH), mRNA [NM_001640]	0.68525	10.4585	0.0442425	0.570883
7402	A_24_P356406	PAFAH1B1	NM_000430	Homo sapiens platelet-activating factor acetylhydrolase, isoform Ib, alpha subunit 45kDa (PAFAH1B1), mRNA [NM_000430]	0.685135	10.9123	0.0164971	0.534774
38565	A_32_P230868	FAM65A	NM_024519	Homo sapiens family with sequence similarity 65, member A (FAM65A), mRNA [NM_024519]	0.684881	10.1212	0.0201814	0.538725
10169	A_23_P2645	SDS	NM_006843	Homo sapiens serine dehydratase (SDS), mRNA [NM_006843]	0.684245	7.62486	0.0139881	0.532642
36359	A_23_P1254	GSTO1	NM_004832	Homo sapiens glutathione S-transferase omega 1 (GSTO1), mRNA [NM_004832]	0.683617	11.6611	0.0130428	0.532642
39494	A_23_P124190	TRIM34	NM_130390	Homo sapiens tripartite motif-containing 34 (TRIM34), transcript variant 3, mRNA [NM_130390]	0.683531	7.81548	0.00598605	0.520137
6031	A_32_P40433	THC2279377	THC2279377	A40201 artifact-warning sequence (translated ALU class A) - human {Homo sapiens;} , partial (10%) [THC2279377]	0.682309	6.79754	0.0309304	0.557156
5315	A_23_P139722	TNFRSF1A	NM_001065	Homo sapiens tumor necrosis factor receptor superfamily, member 1A (TNFRSF1A), mRNA [NM_001065]	0.68082	9.80283	0.0246882	0.547915
1002	A_23_P41054	PTPRG	NM_002841	Homo sapiens protein tyrosine phosphatase, receptor type, G (PTPRG), mRNA [NM_002841]	0.680789	7.24925	0.00290185	0.512755
18634	A_23_P36120	MS4A6A	NM_022349	Homo sapiens membrane-spanning 4-domains, subfamily A, member 6A (MS4A6A), transcript variant 2, mRNA [NM_022349]	0.680721	8.96216	0.00749013	0.520927
1124	A_23_P84929	SLC38A5	NM_033518	Homo sapiens solute carrier family 38, member 5 (SLC38A5), mRNA [NM_033518]	0.680614	7.13447	0.0139886	0.532642
24869	A_24_P343929	OAS2	NM_016817	Homo sapiens 2'-5'-oligoadenylate synthetase 2, 69/71kDa (OAS2), transcript variant 1, mRNA [NM_016817]	0.67943	6.82973	0.0119328	0.532642
320	A_23_P163787	MMP2	NM_004530	Homo sapiens matrix metallopeptidase 2 (gelatinase A, 72kDa gelatinase, 72kDa type IV collagenase) (MMP2), mRNA [NM_004530]	0.679428	7.55904	0.0339293	0.56429
5909	A_24_P941572	ENST00000381942	ENST00000381942	Homo sapiens cDNA FLJ44083 fis, clone TESTI4040939. [AK126071]	0.679086	8.3603	0.0362372	0.565028
8686	A_23_P402899	SLFN5	NM_144975	Homo sapiens schlafen family member 5 (SLFN5), mRNA [NM_144975]	0.679005	8.09481	0.0383341	0.566514
15428	A_32_P14201	LOC286495	XM_208438	PREDICTED: Homo sapiens similar to Tetratricopeptide repeat protein 3 (TPR repeat protein 3) (TPR repeat protein D) (LOC286495), mRNA [XM_208438]	0.678757	9.13516	0.0334618	0.56429
30473	A_32_P131377	REEP5	NM_005669	Homo sapiens receptor accessory protein 5 (REEP5), mRNA [NM_005669]	0.67851	11.3154	0.0486043	0.572749
30993	A_23_P334751	B3GALNT2	NM_152490	Homo sapiens beta-1,3-N-acetylgalactosaminyltransferase 2 (B3GALNT2), mRNA [NM_152490]	0.677753	7.83327	0.00753477	0.520927
7749	A_23_P354864	CCDC78	NM_173476	Homo sapiens chromosome 16 open reading frame 25 (C16orf25), transcript variant 2, mRNA [NM_173476]	0.677659	7.0527	0.0474129	0.571515
24741	A_24_P302998	ATP5I	NM_007100	Homo sapiens ATP synthase, H+ transporting, mitochondrial F0 complex, subunit E (ATP5I), nuclear gene encoding mitochondrial protein, mRNA [NM_007100]	0.677524	12.2271	0.0343013	0.56429
4983	A_23_P121527	KLHL5	NM_015990	Homo sapiens kelch-like 5 (Drosophila) (KLHL5), transcript variant 1, mRNA [NM_015990]	0.676657	8.00166	0.0131797	0.532642
21012	A_32_P109637	AV739766	AV739766	AV739766 AV739766 CB Homo sapiens cDNA clone CBDAGB02 5', mRNA sequence [AV739766]	0.676133	8.02214	0.0374654	0.566042
26379	A_24_P838743	SERPINB6	NM_004568	Homo sapiens serpin peptidase inhibitor, clade B (ovalbumin), member 6 (SERPINB6), mRNA [NM_004568]	0.67599	8.06157	0.0445702	0.570883
41023	A_23_P75769	MS4A4A	NM_024021	Homo sapiens membrane-spanning 4-domains, subfamily A, member 4 (MS4A4A), transcript variant 1, mRNA [NM_024021]	0.675728	9.29769	0.0405856	0.569822
2365	A_23_P8416	GALNT11	NM_022087	Homo sapiens UDP-N-acetyl-alpha-D-galactosamine:polypeptide N-acetylgalactosaminyltransferase 11 (GalNAc-T11) (GALNT11), mRNA [NM_022087]	0.675643	7.38427	0.0270468	0.552721
15714	A_24_P110213	ENST00000382908	ENST00000382908	Unknown	0.674728	7.00845	0.00676337	0.520927
3210	A_23_P164528	WDR7	NM_015285	Homo sapiens WD repeat domain 7 (WDR7), transcript variant 1, mRNA [NM_015285]	0.674304	8.84186	0.0124631	0.532642
19556	A_24_P27373	PLDN	NM_012388	Homo sapiens pallidin homolog (mouse) (PLDN), mRNA [NM_012388]	0.674117	7.5688	0.042475	0.570587
28731	A_23_P64828	OAS1	NM_002534	Homo sapiens 2',5'-oligoadenylate synthetase 1, 40/46kDa (OAS1), transcript variant 2, mRNA [NM_002534]	0.673997	7.63344	0.0170404	0.534774
16885	A_24_P288979	GNPTAB	NM_024312	Homo sapiens N-acetylglucosamine-1-phosphate transferase, alpha and beta subunits (GNPTAB), mRNA [NM_024312]	0.673132	7.35569	0.0395484	0.569085
11696	A_23_P42530	DST	NM_015548	Homo sapiens dystonin (DST), transcript variant 1eA, mRNA [NM_015548]	0.672683	6.83756	0.0139246	0.532642
21764	A_32_P115015	CDC42	NM_001791	Homo sapiens cell division cycle 42 (GTP binding protein, 25kDa) (CDC42), transcript variant 1, mRNA [NM_001791]	0.672392	9.73039	0.0184923	0.534774
33083	A_23_P22460	BIRC4	NM_001167	Homo sapiens baculoviral IAP repeat-containing 4 (BIRC4), mRNA [NM_001167]	0.672349	7.68517	0.016599	0.534774
2136	A_24_P63178	CHL1	NM_006614	Homo sapiens cell adhesion molecule with homology to L1CAM (close homolog of L1) (CHL1), mRNA [NM_006614]	0.671913	6.16895	0.0371767	0.566042
727	A_24_P358305	A_24_P358305	A_24_P358305	Unknown	0.670483	8.5529	0.0452708	0.570883
16367	A_24_P725891	DKFZp547E087	BC051311	Homo sapiens hypothetical gene LOC283846, mRNA (cDNA clone IMAGE:5815383). [BC051311]	0.670437	7.11759	0.0102776	0.530837
20839	A_24_P857624	BC041417	BC041417	Homo sapiens cDNA clone IMAGE:5286005. [BC041417]	0.669719	7.51462	0.0399825	0.569085
21982	A_24_P357536	FBXO11	NM_012167	Homo sapiens F-box protein 11 (FBXO11), transcript variant 3, mRNA [NM_012167]	0.669539	7.03835	0.0131182	0.532642
29396	A_32_P192545	TCEAL6	NM_001006938	Homo sapiens transcription elongation factor A (SII)-like 6 (TCEAL6), mRNA [NM_001006938]	0.669398	11.3763	0.0488976	0.572749
9788	A_23_P376497	IGFBP5	NM_000599	Homo sapiens insulin-like growth factor binding protein 5 (IGFBP5), mRNA [NM_000599]	0.669193	6.88414	0.0409339	0.569911
11983	A_32_P21993	TPM4	NM_003290	Homo sapiens tropomyosin 4 (TPM4), mRNA [NM_003290]	0.66886	10.6626	0.0224145	0.544077
27677	A_23_P75083	ZMYND11	NM_212479	Homo sapiens zinc finger, MYND domain containing 11 (ZMYND11), transcript variant 2, mRNA [NM_212479]	0.668333	8.07578	0.044332	0.570883
30812	A_32_P132766	THC2406017	THC2406017	Q6C1M3 (Q6C1M3) Similarity, partial (6%) [THC2406017]	0.667257	8.23238	0.030717	0.55653
5923	A_23_P217258	CYBB	NM_000397	Homo sapiens cytochrome b-245, beta polypeptide (chronic granulomatous disease) (CYBB), mRNA [NM_000397]	0.666897	7.68719	0.00816972	0.529064
16073	A_24_P281801	ENST00000341087	ENST00000341087	Unknown	0.666735	8.30821	0.0321586	0.562475
1196	A_23_P142447	MYO1F	NM_012335	Homo sapiens myosin IF (MYO1F), mRNA [NM_012335]	0.666571	8.63638	0.0355841	0.56429
325	A_23_P139123	SERPING1	NM_000062	Homo sapiens serpin peptidase inhibitor, clade G (C1 inhibitor), member 1, (angioedema, hereditary) (SERPING1), transcript variant 1, mRNA [NM_000062]	0.66653	8.49787	0.0122326	0.532642
17508	A_23_P41604	TAF9	NM_001015892	Homo sapiens TAF9 RNA polymerase II, TATA box binding protein (TBP)-associated factor, 32kDa (TAF9), transcript variant 4, mRNA [NM_001015892]	0.666378	10.3147	0.0188132	0.534774
16555	A_24_P579984	AK057167	AK057167	Homo sapiens cDNA FLJ32605 fis, clone STOMA1000175. [AK057167]	0.665962	9.71486	0.0436541	0.570883
26004	A_23_P121499	WFS1	NM_006005	Homo sapiens Wolfram syndrome 1 (wolframin) (WFS1), mRNA [NM_006005]	0.664929	8.6973	0.0294361	0.555314
24800	A_24_P163632	OXR1	NM_181354	Homo sapiens oxidation resistance 1 (OXR1), mRNA [NM_181354]	0.664516	7.29669	0.0262213	0.550347
29893	A_23_P214627	AIF1	NM_004847	Homo sapiens allograft inflammatory factor 1 (AIF1), transcript variant 2, mRNA [NM_004847]	0.664427	11.5551	0.0229736	0.544077
5259	A_23_P75362	ENST00000382123	ENST00000382123	full-length cDNA clone CS0DI085YJ24 of Placenta Cot 25-normalized of Homo sapiens (human). [CR626060]	0.664416	6.5808	0.00403975	0.512755
6999	A_23_P149301	HIST3H2A	NM_033445	Homo sapiens histone 3, H2a (HIST3H2A), mRNA [NM_033445]	0.664105	10.7442	0.0457067	0.570883
41067	A_24_P297098	PHF20	NM_016436	Homo sapiens PHD finger protein 20 (PHF20), mRNA [NM_016436]	0.664042	8.34148	0.0292526	0.555314
15830	A_24_P316965	RSAD2	NM_080657	Homo sapiens radical S-adenosyl methionine domain containing 2 (RSAD2), mRNA [NM_080657]	0.663937	6.61977	0.0488888	0.572749
39935	A_23_P398005	NME2P1	NR_001577	Homo sapiens non-metastatic cells 2, protein (NM23B) expressed in, pseudogene 1 (NME2P1) on chromosome 12 [NR_001577]	0.662573	14.1794	0.0306922	0.55653
36663	A_23_P65388	CLEC14A	NM_175060	Homo sapiens C-type lectin domain family 14, member A (CLEC14A), mRNA [NM_175060]	0.661571	10.4383	0.027174	0.553512
31533	A_24_P7950	VAV3	NM_006113	Homo sapiens vav 3 oncogene (VAV3), mRNA [NM_006113]	0.661422	6.93151	0.0219048	0.544077
11976	A_32_P186450	BC092503	BC092503	Homo sapiens cDNA clone IMAGE:30334866. [BC092503]	0.660988	8.30267	0.0119556	0.532642
27956	A_23_P86653	PRG1	NM_002727	Homo sapiens proteoglycan 1, secretory granule (PRG1), mRNA [NM_002727]	0.660867	10.6879	0.00908662	0.530837
19211	A_23_P167324	PKD2	NM_000297	Homo sapiens polycystic kidney disease 2 (autosomal dominant) (PKD2), mRNA [NM_000297]	0.660835	7.01296	0.0108508	0.532642
7174	A_23_P126908	TNFRSF14	NM_003820	Homo sapiens tumor necrosis factor receptor superfamily, member 14 (herpesvirus entry mediator) (TNFRSF14), mRNA [NM_003820]	0.660779	11.3192	0.0276851	0.553512
540	A_23_P203103	ARCN1	NM_001655	Homo sapiens archain 1 (ARCN1), mRNA [NM_001655]	0.659822	6.73174	0.0130296	0.532642
40266	A_24_P128442	TBX15	NM_152380	Homo sapiens T-box 15 (TBX15), mRNA [NM_152380]	0.659495	9.61977	0.015393	0.532642
10103	A_24_P638294	RPS26	NM_001029	Homo sapiens ribosomal protein S26 (RPS26), mRNA [NM_001029]	0.659051	11.714	0.0310685	0.558973
27171	A_23_P207476	SPAG9	BC007524	Homo sapiens sperm associated antigen 9, mRNA (cDNA clone IMAGE:3351321), complete cds. [BC007524]	0.658938	6.97103	0.00980836	0.530837
4022	A_24_P247536	MGC40405	NM_152789	Homo sapiens hypothetical protein MGC40405 (MGC40405), transcript variant 1, mRNA [NM_152789]	0.658461	8.38098	0.00970396	0.530837
26403	A_23_P108394	THC2352042	THC2352042	Q8IUM9 (Q8IUM9) Acyl-CoA synthetase long-chain family member 3, complete [THC2234200]	0.657862	9.89224	0.0486809	0.572749
3240	A_24_P213548	MAN1A2	NM_006699	Homo sapiens mannosidase, alpha, class 1A, member 2 (MAN1A2), mRNA [NM_006699]	0.656841	6.74063	0.0266187	0.552252
9918	A_23_P320113	SRXN1	NM_080725	Homo sapiens sulfiredoxin 1 homolog (S. cerevisiae) (SRXN1), mRNA [NM_080725]	0.656759	9.44013	0.00992346	0.530837
29075	A_23_P314120	CHKB	NM_005198	Homo sapiens choline kinase beta (CHKB), transcript variant 1, mRNA [NM_005198]	0.656325	8.90169	0.0385835	0.566815
557	A_23_P150407	CREB3L1	NM_052854	Homo sapiens cAMP responsive element binding protein 3-like 1 (CREB3L1), mRNA [NM_052854]	0.655838	9.6381	0.0297549	0.555893
22668	A_32_P206541	AK128714	AK128714	Homo sapiens cDNA FLJ46881 fis, clone UTERU3015647, moderately similar to Embigin precursor. [AK128714]	0.655191	8.27258	0.00795496	0.526953
13764	A_32_P17765	LGR4	NM_018490	Homo sapiens leucine-rich repeat-containing G protein-coupled receptor 4 (LGR4), mRNA [NM_018490]	0.654586	7.33542	0.0200241	0.537973
19884	A_24_P503729	AK021531	AK021531	Homo sapiens cDNA FLJ11469 fis, clone HEMBA1001658. [AK021531]	0.654582	7.22537	0.0358207	0.56429
21049	A_23_P401606	EDIL3	NM_005711	Homo sapiens EGF-like repeats and discoidin I-like domains 3 (EDIL3), mRNA [NM_005711]	0.653778	7.14267	0.0223023	0.544077
26298	A_23_P132560	FAM55C	NM_145037	Homo sapiens family with sequence similarity 55, member C (FAM55C), mRNA [NM_145037]	0.652802	8.05763	0.0457251	0.570883
16761	A_24_P348649	NDUFA1	NM_004541	Homo sapiens NADH dehydrogenase (ubiquinone) 1 alpha subcomplex, 1, 7.5kDa (NDUFA1), nuclear gene encoding mitochondrial protein, mRNA [NM_004541]	0.652765	12.5652	0.0159766	0.534774
9289	A_23_P202071	CUGBP2	NM_006561	Homo sapiens CUG triplet repeat, RNA binding protein 2 (CUGBP2), transcript variant 2, mRNA [NM_006561]	0.65272	9.61324	0.0429796	0.570587
13221	A_32_P12327	LOC643783	XM_931798	PREDICTED: Homo sapiens hypothetical protein LOC643783 (LOC643783), mRNA [XM_931798]	0.652299	6.99541	0.0317991	0.560994
16414	A_23_P144549	IBSP	NM_004967	Homo sapiens integrin-binding sialoprotein (bone sialoprotein, bone sialoprotein II) (IBSP), mRNA [NM_004967]	0.651973	6.36477	0.0193807	0.535601
26268	A_23_P3014	RNASE6	NM_005615	Homo sapiens ribonuclease, RNase A family, k6 (RNASE6), mRNA [NM_005615]	0.651144	8.20229	0.026452	0.550836
7013	A_24_P549553	TTC3	NM_003316	Homo sapiens tetratricopeptide repeat domain 3 (TTC3), transcript variant 1, mRNA [NM_003316]	0.650748	8.44174	0.0333785	0.56429
11046	A_23_P125420	ATP5I	NM_007100	Homo sapiens ATP synthase, H+ transporting, mitochondrial F0 complex, subunit E (ATP5I), nuclear gene encoding mitochondrial protein, mRNA [NM_007100]	0.650654	12.466	0.0421734	0.570587
5368	A_32_P76112	ENST00000361329	ENST00000361329	Unknown	0.650264	10.5996	0.028056	0.553512
36558	A_23_P363	C1orf113	NM_024676	Homo sapiens chromosome 1 open reading frame 113 (C1orf113), mRNA [NM_024676]	0.649912	8.5525	0.0474232	0.571515
17698	A_23_P346309	BAX	NM_138763	Homo sapiens BCL2-associated X protein (BAX), transcript variant delta, mRNA [NM_138763]	0.649	9.50585	0.0452331	0.570883
19693	A_32_P68050	NEK1	NM_012224	Homo sapiens NIMA (never in mitosis gene a)-related kinase 1 (NEK1), mRNA [NM_012224]	0.648766	7.29356	0.0267214	0.552721
25726	A_23_P82488	THC2372503	THC2372503	Unknown	0.648061	7.35527	0.0290383	0.555314
8338	A_23_P253677	FLJ38482	NM_152681	Homo sapiens hypothetical protein FLJ38482 (FLJ38482), mRNA [NM_152681]	0.647987	7.21646	0.0347694	0.56429
11439	A_32_P142664	A_32_P142664	A_32_P142664	Unknown	0.647903	7.35684	0.0272397	0.553512
6259	A_32_P134493	BE184906	BE184906	MR1-HT0707-100500-001-a08 HT0707 Homo sapiens cDNA, mRNA sequence [BE184906]	0.646931	6.6905	0.0360611	0.564822
27054	A_24_P275073	ENST00000373208	ENST00000373208	Q7QFH7 (Q7QFH7) ENSANGP00000019298 (Fragment), partial (7%) [THC2404711]	0.64668	8.13159	0.0319124	0.560994
32175	A_23_P136041	PRKG1	NM_006258	Homo sapiens protein kinase, cGMP-dependent, type I (PRKG1), mRNA [NM_006258]	0.646646	6.90278	0.0133505	0.532642
29993	A_23_P52552	BAG3	NM_004281	Homo sapiens BCL2-associated athanogene 3 (BAG3), mRNA [NM_004281]	0.64664	9.65339	0.0424786	0.570587
30891	A_23_P160849	FCER1G	NM_004106	Homo sapiens Fc fragment of IgE, high affinity I, receptor for; gamma polypeptide (FCER1G), mRNA [NM_004106]	0.645288	9.56562	0.0181937	0.534774
6119	A_23_P311847	FAM21C	NM_015262	Homo sapiens family with sequence similarity 21, member C (FAM21C), mRNA [NM_015262]	0.645076	9.0657	0.0138153	0.532642
13835	A_23_P259438	DCK	NM_000788	Homo sapiens deoxycytidine kinase (DCK), mRNA [NM_000788]	0.644231	8.6957	0.0193016	0.535481
9661	A_24_P68229	FRYL	BC021803	Homo sapiens furry homolog-like (Drosophila), transcript variant 3, mRNA (cDNA clone IMAGE:4498553), complete cds. [BC021803]	0.643146	8.31534	0.00368028	0.512755
16618	A_23_P350249	GLIS3	NM_001042413	Homo sapiens GLIS family zinc finger 3 (GLIS3), transcript variant 1, mRNA [NM_001042413]	0.642965	7.1765	0.0489901	0.572749
12053	A_23_P301247	HIST2H2AC	NM_003517	Homo sapiens histone 2, H2ac (HIST2H2AC), mRNA [NM_003517]	0.642938	8.33527	0.038938	0.567944
7039	A_32_P31785	BM979607	BM979607	BM979607 UI-CF-DU1-adt-k-11-0-UI.s1 UI-CF-DU1 Homo sapiens cDNA clone UI-CF-DU1-adt-k-11-0-UI 3', mRNA sequence [BM979607]	0.641967	7.8861	0.0135951	0.532642
2545	A_23_P6963	UBE2E1	NM_003341	Homo sapiens ubiquitin-conjugating enzyme E2E 1 (UBC4/5 homolog, yeast) (UBE2E1), transcript variant 1, mRNA [NM_003341]	0.64167	6.84161	0.0348198	0.56429
3333	A_23_P34433	ZCCHC11	NM_001009881	Homo sapiens zinc finger, CCHC domain containing 11 (ZCCHC11), transcript variant 1, mRNA [NM_001009881]	0.641598	9.06839	0.0115441	0.532642
24139	A_23_P351724	TNS1	NM_022648	Homo sapiens tensin 1 (TNS1), mRNA [NM_022648]	0.640865	7.36212	0.00645306	0.520927
5736	A_23_P158938	AP3M1	NM_207012	Homo sapiens adaptor-related protein complex 3, mu 1 subunit (AP3M1), transcript variant 1, mRNA [NM_207012]	0.639977	7.50731	0.00393098	0.512755
1718	A_32_P234294	THC2317565	THC2317565	Unknown	0.639458	6.83681	0.0301437	0.555893
22129	A_23_P62227	CXorf21	NM_025159	Homo sapiens chromosome X open reading frame 21 (CXorf21), mRNA [NM_025159]	0.639335	6.70669	0.0168126	0.534774
21461	A_23_P318800	SSTR2	NM_001050	Homo sapiens somatostatin receptor 2 (SSTR2), mRNA [NM_001050]	0.639238	6.83391	0.00969391	0.530837
2193	A_32_P235796	C4orf24	NM_152618	Homo sapiens chromosome 4 open reading frame 24 (C4orf24), mRNA [NM_152618]	0.639158	7.56087	0.0352921	0.56429
18999	A_23_P382302	RIF1	NM_018151	Homo sapiens RAP1 interacting factor homolog (yeast) (RIF1), mRNA [NM_018151]	0.638158	7.43589	0.0287046	0.555314
30131	A_24_P418294	LRRIQ2	NM_024548	Homo sapiens leucine-rich repeats and IQ motif containing 2 (LRRIQ2), mRNA [NM_024548]	0.637666	7.46691	0.0198787	0.53744
24744	A_24_P221323	ENST00000321464	ENST00000321464	Homo sapiens cDNA FLJ35036 fis, clone OCBBF2016690, weakly similar to ZINC FINGER PROTEIN CLONE 647. [AK092355]	0.636968	6.43324	0.00850746	0.530837
22423	A_24_P333326	CTAGE5	NM_203355	Homo sapiens CTAGE family, member 5 (CTAGE5), transcript variant 3, mRNA [NM_203355]	0.636506	6.57358	0.00662082	0.520927
7150	A_24_P288685	IL13RA1	NM_001560	Homo sapiens interleukin 13 receptor, alpha 1 (IL13RA1), mRNA [NM_001560]	0.636387	7.40895	0.0123673	0.532642
26114	A_24_P914519	CYBB	S67289	CYBB=cytochrome b558 gp91-phox subunit [human, mRNA Partial Mutant, 102 nt]. [S67289]	0.636327	6.77191	0.0137104	0.532642
23835	A_23_P129466	ATF7IP2	NM_024997	Homo sapiens activating transcription factor 7 interacting protein 2 (ATF7IP2), mRNA [NM_024997]	0.636305	8.2287	0.0271484	0.55348
32345	A_24_P92973	A_24_P92973	A_24_P92973	Unknown	0.636074	8.88241	0.0139645	0.532642
1735	A_23_P90804	MAP4K4	NM_145686	Homo sapiens mitogen-activated protein kinase kinase kinase kinase 4 (MAP4K4), transcript variant 2, mRNA [NM_145686]	0.635719	8.26152	0.0321866	0.562475
402	A_23_P73297	MAGI1	NM_004742	Homo sapiens membrane associated guanylate kinase, WW and PDZ domain containing 1 (MAGI1), transcript variant 2, mRNA [NM_004742]	0.635694	8.35769	0.036232	0.565028
677	A_32_P200773	THC2408828	THC2408828	Unknown	0.634946	7.11482	0.0167369	0.534774
3884	A_23_P206806	ITGAL	NM_002209	Homo sapiens integrin, alpha L (antigen CD11A (p180), lymphocyte function-associated antigen 1; alpha polypeptide) (ITGAL), mRNA [NM_002209]	0.634921	6.68395	0.0222156	0.544077
12542	A_24_P54879	SCARB2	NM_005506	Homo sapiens scavenger receptor class B, member 2 (SCARB2), mRNA [NM_005506]	0.634866	9.23618	0.0212723	0.542045
33710	A_24_P225308	ARID4B	NM_016374	Homo sapiens AT rich interactive domain 4B (RBP1- like) (ARID4B), transcript variant 1, mRNA [NM_016374]	0.634521	9.38344	0.0255931	0.547915
5659	A_23_P109682	AZI2	NM_022461	Homo sapiens 5-azacytidine induced 2 (AZI2), mRNA [NM_022461]	0.634454	10.1815	0.00435808	0.512755
831	A_24_P291973	2013-09-07	NM_001011553	Homo sapiens septin 7 (SEPT7), transcript variant 2, mRNA [NM_001011553]	0.634207	8.75442	0.0213205	0.542045
28459	A_23_P63459	C1orf31	NM_001012985	Homo sapiens chromosome 1 open reading frame 31 (C1orf31), mRNA [NM_001012985]	0.633985	10.6663	0.0298456	0.555893
26272	A_24_P375132	A_24_P375132	A_24_P375132	Unknown	0.633966	9.97586	0.0425857	0.570587
4980	A_23_P22596	EGFL6	NM_015507	Homo sapiens EGF-like-domain, multiple 6 (EGFL6), mRNA [NM_015507]	0.63366	6.77741	0.0069735	0.520927
28301	A_23_P388900	SLC22A15	NM_018420	Homo sapiens solute carrier family 22 (organic cation transporter), member 15 (SLC22A15), mRNA [NM_018420]	0.63302	8.37211	0.0378958	0.566042
28645	A_23_P26124	RORA	NM_134260	Homo sapiens RAR-related orphan receptor A (RORA), transcript variant 2, mRNA [NM_134260]	0.6325	7.88749	0.0228869	0.544077
17730	A_23_P96965	SYNC1	NM_030786	Homo sapiens syncoilin, intermediate filament 1 (SYNC1), mRNA [NM_030786]	0.632156	8.22669	0.0429082	0.570587
1125	A_24_P500771	CG012	AL049782	Novel human gene mapping to chomosome 13. [AL049782]	0.63174	6.69324	0.0242494	0.547915
15374	A_24_P262221	ZNRF1	NM_032268	Homo sapiens zinc and ring finger 1 (ZNRF1), mRNA [NM_032268]	0.631718	7.5129	0.00775882	0.525198
12839	A_24_P350017	ENST00000341824	ENST00000341824	Unknown	0.631582	7.1202	0.00599692	0.520137
36869	A_32_P107797	A_32_P107797	A_32_P107797	Unknown	0.631525	8.79708	0.0097413	0.530837
1080	A_23_P42353	ETV7	NM_016135	Homo sapiens ets variant gene 7 (TEL2 oncogene) (ETV7), mRNA [NM_016135]	0.631255	6.74621	0.0396917	0.569085
7326	A_23_P61569	VAMP4	NM_003762	Homo sapiens vesicle-associated membrane protein 4 (VAMP4), mRNA [NM_003762]	0.629099	7.42152	0.0126533	0.532642
11973	A_24_P158142	CCDC25	NM_018246	Homo sapiens coiled-coil domain containing 25 (CCDC25), mRNA [NM_018246]	0.628332	8.93321	0.0365108	0.56551
27341	A_24_P363005	UBE2D3	NM_181886	Homo sapiens ubiquitin-conjugating enzyme E2D 3 (UBC4/5 homolog, yeast) (UBE2D3), transcript variant 2, mRNA [NM_181886]	0.628254	11.9849	0.014792	0.532642
25964	A_24_P696924	BC022398	BC022398	Homo sapiens, clone IMAGE:4689481, mRNA. [BC022398]	0.627677	7.33602	0.0340922	0.56429
852	A_32_P162520	BI262095	BI262095	BI262095 602953519T1 NIH_MGC_99 Homo sapiens cDNA clone IMAGE:5087621 3', mRNA sequence [BI262095]	0.627673	7.4361	0.00736026	0.520927
25270	A_32_P45168	MEIS3P1	NR_002211	Homo sapiens Meis1 homolog 3 (mouse) pseudogene 1 (MEIS3P1) on chromosome 17 [NR_002211]	0.627046	9.66449	0.0252059	0.547915
29872	A_23_P70688	LY86	NM_004271	Homo sapiens lymphocyte antigen 86 (LY86), mRNA [NM_004271]	0.62677	9.55728	0.0184912	0.534774
2867	A_23_P360215	POLD4	NM_021173	Homo sapiens polymerase (DNA-directed), delta 4 (POLD4), mRNA [NM_021173]	0.62675	9.58782	0.0357322	0.56429
32846	A_23_P96144	BMPR2	NM_001204	Homo sapiens bone morphogenetic protein receptor, type II (serine/threonine kinase) (BMPR2), mRNA [NM_001204]	0.626608	8.15531	0.00966683	0.530837
4168	A_23_P204850	RB1	NM_000321	Homo sapiens retinoblastoma 1 (including osteosarcoma) (RB1), mRNA [NM_000321]	0.625666	10.3788	0.0466208	0.571341
19058	A_23_P63390	LOC440607	NM_001017986	Homo sapiens Fc-gamma receptor I B2 (LOC440607), transcript variant 1, mRNA [NM_001017986]	0.624855	9.35747	0.0203903	0.541378
1631	A_23_P256334	ITGA1	NM_181501	Homo sapiens integrin, alpha 1 (ITGA1), mRNA [NM_181501]	0.624095	8.98991	0.0313879	0.560054
5646	A_23_P397543	LOC285908	NM_181722	Homo sapiens hypothetical protein LOC285908 (LOC285908), mRNA [NM_181722]	0.623798	7.78617	0.0440946	0.570883
32657	A_24_P365767	CYBB	NM_000397	Homo sapiens cytochrome b-245, beta polypeptide (chronic granulomatous disease) (CYBB), mRNA [NM_000397]	0.62353	10.0915	0.0404127	0.569822
3987	A_23_P257895	MAPK1	NM_138957	Homo sapiens mitogen-activated protein kinase 1 (MAPK1), transcript variant 2, mRNA [NM_138957]	0.623436	7.75146	0.0319081	0.560994
26396	A_23_P103334	RC3H1	NM_172071	Homo sapiens ring finger and CCCH-type zinc finger domains 1 (RC3H1), mRNA [NM_172071]	0.622584	8.19905	0.0464575	0.571341
4872	A_24_P102343	EPN3	NM_017957	Homo sapiens epsin 3 (EPN3), mRNA [NM_017957]	0.621719	7.35703	0.0481613	0.572749
9375	A_24_P311845	CR612518	CR612518	full-length cDNA clone CS0DF004YF08 of Fetal brain of Homo sapiens (human). [CR612518]	0.620971	6.95718	0.0331086	0.564111
5513	A_24_P201739	SH2B3	NM_005475	Homo sapiens SH2B adaptor protein 3 (SH2B3), mRNA [NM_005475]	0.620961	7.68791	0.00959889	0.530837
1723	A_23_P157495	PPP3CC	NM_005605	Homo sapiens protein phosphatase 3 (formerly 2B), catalytic subunit, gamma isoform (calcineurin A gamma) (PPP3CC), mRNA [NM_005605]	0.620184	9.65226	0.0246074	0.547915
9450	A_23_P373031	CACNA1C	NM_000719	Homo sapiens calcium channel, voltage-dependent, L type, alpha 1C subunit (CACNA1C), mRNA [NM_000719]	0.61991	9.42546	0.0273081	0.553512
697	A_23_P48997	PSTPIP1	NM_003978	Homo sapiens proline-serine-threonine phosphatase interacting protein 1 (PSTPIP1), mRNA [NM_003978]	0.619008	8.07476	0.0382128	0.566042
15234	A_23_P334864	MGC39518	NM_173822	Homo sapiens hypothetical protein MGC39518 (MGC39518), mRNA [NM_173822]	0.618994	7.51501	0.0302051	0.556335
6826	A_32_P129527	C6orf70	NM_018341	Homo sapiens chromosome 6 open reading frame 70 (C6orf70), mRNA [NM_018341]	0.617808	9.67846	0.0187283	0.534774
6790	A_23_P31177	TMEM140	NM_018295	Homo sapiens transmembrane protein 140 (TMEM140), mRNA [NM_018295]	0.617695	7.72317	0.0242637	0.547915
11863	A_32_P101441	THC2292160	THC2292160	Unknown	0.616833	7.59934	0.014429	0.532642
16025	A_32_P3021	BM989848	BM989848	UI-H-DI0-ato-k-13-0-UI.s1 NCI_CGAP_DI0 Homo sapiens cDNA clone IMAGE:5862276 3', mRNA sequence [BM989848]	0.616823	10.4309	0.0255353	0.547915
9509	A_23_P70398	VEGF	NM_003376	Homo sapiens vascular endothelial growth factor (VEGF), transcript variant 2, mRNA [NM_003376]	0.616717	8.58625	0.0297297	0.555893
38685	A_23_P151805	FBLN5	NM_006329	Homo sapiens fibulin 5 (FBLN5), mRNA [NM_006329]	0.616008	10.6297	0.0170688	0.534774
25028	A_24_P148151	TSNAX	NM_005999	Homo sapiens translin-associated factor X (TSNAX), mRNA [NM_005999]	0.61581	8.63082	0.0307877	0.55653
29058	A_23_P405175	C1orf71	NM_152609	Homo sapiens chromosome 1 open reading frame 71 (C1orf71), mRNA [NM_152609]	0.615762	7.74431	0.0226283	0.544077
32824	A_23_P54728	C16orf24	NM_023933	Homo sapiens chromosome 16 open reading frame 24 (C16orf24), mRNA [NM_023933]	0.615428	9.50078	0.0294527	0.555314
9496	A_23_P89799	ACAA2	NM_006111	Homo sapiens acetyl-Coenzyme A acyltransferase 2 (mitochondrial 3-oxoacyl-Coenzyme A thiolase) (ACAA2), nuclear gene encoding mitochondrial protein, mRNA [NM_006111]	0.615242	10.2227	0.0135629	0.532642
1161	A_23_P63896	FAS	NM_000043	Homo sapiens Fas (TNF receptor superfamily, member 6) (FAS), transcript variant 1, mRNA [NM_000043]	0.615215	8.0528	0.0405601	0.569822
970	A_24_P348892	CCDC32	NM_052849	Homo sapiens coiled-coil domain containing 32 (CCDC32), mRNA [NM_052849]	0.613802	8.07601	0.00783258	0.526033
8109	A_32_P118657	AK022044	AK022044	Homo sapiens cDNA FLJ11982 fis, clone HEMBB1001335. [AK022044]	0.613751	9.50952	0.019451	0.535855
26178	A_23_P427616	SAMD10	NM_080621	Homo sapiens sterile alpha motif domain containing 10 (SAMD10), mRNA [NM_080621]	0.613354	7.7126	0.00799681	0.526953
27825	A_23_P22660	CYSLTR1	NM_006639	Homo sapiens cysteinyl leukotriene receptor 1 (CYSLTR1), mRNA [NM_006639]	0.612818	6.92476	0.0297355	0.555893
4940	A_23_P66787	ACLY	U18197	Human ATP:citrate lyase mRNA, complete cds. [U18197]	0.612797	8.82562	0.0450142	0.570883
21492	A_23_P413150	KLF13	NM_015995	Homo sapiens Kruppel-like factor 13 (KLF13), mRNA [NM_015995]	0.612223	6.67934	0.00367976	0.512755
19799	A_24_P367421	THC2283170	THC2283170	HSMPP10 M phase phosphoprotein 10 {Homo sapiens;} , partial (31%) [THC2283170]	0.610447	7.23003	0.0275288	0.553512
10591	A_32_P5542	AF131782	AF131782	Homo sapiens clone 24941 mRNA sequence. [AF131782]	0.610048	7.89664	0.0408872	0.569911
15375	A_23_P99642	SLC7A7	NM_003982	Homo sapiens solute carrier family 7 (cationic amino acid transporter, y+ system), member 7 (SLC7A7), mRNA [NM_003982]	0.609884	8.85167	0.0151763	0.532642
1783	A_24_P861099	FLJ22536	AK094718	Homo sapiens cDNA FLJ37399 fis, clone BRAMY2027587. [AK094718]	0.609672	7.65228	0.0344209	0.56429
3822	A_23_P67971	GALM	NM_138801	Homo sapiens galactose mutarotase (aldose 1-epimerase) (GALM), mRNA [NM_138801]	0.609356	7.55892	0.0134145	0.532642
24213	A_24_P367454	AK124806	AK124806	Homo sapiens cDNA FLJ42816 fis, clone BRCAN2014881. [AK124806]	0.609015	7.04835	0.0220636	0.544077
28499	A_23_P166219	GABPA	NM_002040	Homo sapiens GA binding protein transcription factor, alpha subunit 60kDa (GABPA), mRNA [NM_002040]	0.608841	7.16788	0.0145049	0.532642
20100	A_23_P102058	MATN3	NM_002381	Homo sapiens matrilin 3 (MATN3), mRNA [NM_002381]	0.608512	7.08823	0.0215104	0.543374
12075	A_24_P940517	PCYOX1	NM_016297	Homo sapiens prenylcysteine oxidase 1 (PCYOX1), mRNA [NM_016297]	0.608226	8.00964	0.0150833	0.532642
10187	A_23_P501451	GIYD1	NM_001014999	Homo sapiens GIY-YIG domain containing 1 (GIYD1), transcript variant 1, mRNA [NM_001014999]	0.60771	8.35861	0.0420342	0.570587
25955	A_23_P137689	OLFML2B	NM_015441	Homo sapiens olfactomedin-like 2B (OLFML2B), mRNA [NM_015441]	0.607652	9.13121	0.0161185	0.534774
4095	A_24_P251841	SETD7	NM_030648	Homo sapiens SET domain containing (lysine methyltransferase) 7 (SETD7), mRNA [NM_030648]	0.607508	8.92353	0.0405157	0.569822
2759	A_24_P301557	LPIN2	NM_014646	Homo sapiens lipin 2 (LPIN2), mRNA [NM_014646]	0.60731	8.92046	0.0227252	0.544077
21905	A_23_P48264	TMTC3	NM_181783	Homo sapiens transmembrane and tetratricopeptide repeat containing 3 (TMTC3), mRNA [NM_181783]	0.606962	7.38972	0.045145	0.570883
8131	A_23_P306890	POLI	NM_007195	Homo sapiens polymerase (DNA directed) iota (POLI), mRNA [NM_007195]	0.606896	9.37235	0.0483228	0.572749
1038	A_24_P637651	THC2314600	THC2314600	Unknown	0.606592	8.30177	0.0351313	0.56429
7983	A_23_P169576	EXOC6	NM_001013848	Homo sapiens exocyst complex component 6 (EXOC6), transcript variant 2, mRNA [NM_001013848]	0.604851	10.0929	0.0200767	0.537973
14055	A_24_P945059	ENST00000367245	ENST00000367245	Homo sapiens myc target 1, mRNA (cDNA clone IMAGE:4793564), partial cds. [BC022556]	0.604266	7.11923	0.0119037	0.532642
13271	A_23_P170399	FLJ12716	NM_021942	Homo sapiens FLJ12716 protein (FLJ12716), transcript variant 1, mRNA [NM_021942]	0.604142	9.70845	0.036341	0.565307
21610	A_24_P932233	KIAA1546	NM_017628	Homo sapiens KIAA1546 (KIAA1546), mRNA [NM_017628]	0.604122	6.73807	0.00678954	0.520927
16072	A_23_P29005	SAMSN1	NM_022136	Homo sapiens SAM domain, SH3 domain and nuclear localisation signals, 1 (SAMSN1), mRNA [NM_022136]	0.602982	7.83899	0.0273687	0.553512
19626	A_24_P919640	U94903	U94903	Human soluble CD44 (CD44) mRNA, with exon v10 extension, partial cds. [U94903]	0.602747	6.87316	0.0290479	0.555314
18712	A_23_P369479	MSI2	NM_170721	Homo sapiens musashi homolog 2 (Drosophila) (MSI2), transcript variant 2, mRNA [NM_170721]	0.602445	7.20262	0.0237125	0.547915
13084	A_23_P170986	TMCC1	NM_001017395	Homo sapiens transmembrane and coiled-coil domain family 1 (TMCC1), transcript variant 1, mRNA [NM_001017395]	0.600323	7.31416	0.00885605	0.530837
6450	A_32_P140268	ENST00000369697	ENST00000369697	Homo sapiens mRNA; cDNA DKFZp547P042 (from clone DKFZp547P042) [AL512727]	0.600191	6.4648	0.0386874	0.566815
9826	A_32_P55225	THC2437039	THC2437039	ALU1_HUMAN (P39188) Alu subfamily J sequence contamination warning entry, partial (7%) [THC2437039]	0.60006	6.86461	0.00872962	0.530837
4874	A_24_P250922	PTGS2	NM_000963	Homo sapiens prostaglandin-endoperoxide synthase 2 (prostaglandin G/H synthase and cyclooxygenase) (PTGS2), mRNA [NM_000963]	0.600037	6.89165	0.048016	0.572749
10721	A_23_P81441	C5orf20	NM_130848	Homo sapiens chromosome 5 open reading frame 20 (C5orf20), mRNA [NM_130848]	0.59941	7.35066	0.0119642	0.532642
39019	A_23_P144476	SPRY1	NM_199327	Homo sapiens sprouty homolog 1, antagonist of FGF signaling (Drosophila) (SPRY1), transcript variant 2, mRNA [NM_199327]	0.598581	9.11167	0.0047084	0.512755
3907	A_24_P799048	AX721193	AX721193	Sequence 153 from Patent WO0220754. [AX721193]	0.598443	7.20615	0.0382057	0.566042
35985	A_23_P2705	P2RY5	NM_005767	Homo sapiens purinergic receptor P2Y, G-protein coupled, 5 (P2RY5), mRNA [NM_005767]	0.598403	9.28121	0.0335444	0.56429
12807	A_24_P333525	RABGAP1L	NM_014857	Homo sapiens RAB GTPase activating protein 1-like (RABGAP1L), transcript variant 1, mRNA [NM_014857]	0.598206	10.0034	0.0274018	0.553512
938	A_23_P133284	RIOK2	NM_018343	Homo sapiens RIO kinase 2 (yeast) (RIOK2), mRNA [NM_018343]	0.598048	9.20747	0.0133638	0.532642
19874	A_24_P260122	PHLDB2	NM_145753	Homo sapiens pleckstrin homology-like domain, family B, member 2 (PHLDB2), mRNA [NM_145753]	0.597987	6.50335	0.00319874	0.512755
19362	A_23_P252322	ATP5E	NM_006886	Homo sapiens ATP synthase, H+ transporting, mitochondrial F1 complex, epsilon subunit (ATP5E), nuclear gene encoding mitochondrial protein, mRNA [NM_006886]	0.597903	14.6725	0.0391813	0.569085
28304	A_32_P9931	A_32_P9931	A_32_P9931	Unknown	0.597693	7.31535	0.0105218	0.531536
20967	A_23_P59950	SLC39A14	NM_015359	Homo sapiens solute carrier family 39 (zinc transporter), member 14 (SLC39A14), mRNA [NM_015359]	0.597548	10.3185	0.0335446	0.56429
35478	A_23_P70719	LAMA2	NM_000426	Homo sapiens laminin, alpha 2 (merosin, congenital muscular dystrophy) (LAMA2), mRNA [NM_000426]	0.596987	8.83798	0.0472514	0.571341
6494	A_24_P928639	SOLH	BC032648	Homo sapiens small optic lobes homolog (Drosophila), mRNA (cDNA clone IMAGE:5518093), partial cds. [BC032648]	0.59694	7.30356	0.0465051	0.571341
19594	A_23_P99771	PNMA1	NM_006029	Homo sapiens paraneoplastic antigen MA1 (PNMA1), mRNA [NM_006029]	0.596838	11.1677	0.0485851	0.572749
19231	A_23_P70355	SERPINB6	NM_004568	Homo sapiens serpin peptidase inhibitor, clade B (ovalbumin), member 6 (SERPINB6), mRNA [NM_004568]	0.59677	7.676	0.0224239	0.544077
2514	A_23_P68198	SH3YL1	NM_015677	Homo sapiens SH3 domain containing, Ysc84-like 1 (S. cerevisiae) (SH3YL1), mRNA [NM_015677]	0.595918	9.1134	0.0328506	0.563441
17756	A_23_P53763	C13orf18	NM_025113	Homo sapiens chromosome 13 open reading frame 18 (C13orf18), mRNA [NM_025113]	0.595561	7.43356	0.0113934	0.532642
2625	A_23_P254081	LIAS	NM_006859	Homo sapiens lipoic acid synthetase (LIAS), nuclear gene encoding mitochondrial protein, transcript variant 1, mRNA [NM_006859]	0.595028	7.38674	0.0219979	0.544077
556	A_24_P944437	ARID5B	NM_032199	Homo sapiens AT rich interactive domain 5B (MRF1-like) (ARID5B), mRNA [NM_032199]	0.594467	6.63326	0.0159745	0.534774
40337	A_23_P85560	EIF3S2	NM_003757	Homo sapiens eukaryotic translation initiation factor 3, subunit 2 beta, 36kDa (EIF3S2), mRNA [NM_003757]	0.592895	10.4169	0.0261109	0.550347
10681	A_24_P74374	PPGB	NM_000308	Homo sapiens protective protein for beta-galactosidase (galactosialidosis) (PPGB), mRNA [NM_000308]	0.592644	7.99789	0.0403477	0.569822
7040	A_24_P277211	HRH1	NM_000861	Homo sapiens histamine receptor H1 (HRH1), mRNA [NM_000861]	0.592461	7.29359	0.0183507	0.534774
6617	A_32_P157504	AK094629	AK094629	Homo sapiens cDNA FLJ37310 fis, clone BRAMY2016706. [AK094629]	0.591846	7.58725	0.00739015	0.520927
24371	A_23_P213638	PANK3	NM_024594	Homo sapiens pantothenate kinase 3 (PANK3), mRNA [NM_024594]	0.591396	7.90324	0.00313485	0.512755
31051	A_32_P75867	THC2376729	THC2376729	ALU1_HUMAN (P39188) Alu subfamily J sequence contamination warning entry, partial (5%) [THC2376729]	0.59137	7.25308	0.0132872	0.532642
3832	A_23_P1615	FIBP	NM_004214	Homo sapiens fibroblast growth factor (acidic) intracellular binding protein (FIBP), transcript variant 2, mRNA [NM_004214]	0.591345	7.85071	0.0294464	0.555314
10264	A_24_P70303	CACNG4	NM_014405	Homo sapiens calcium channel, voltage-dependent, gamma subunit 4 (CACNG4), mRNA [NM_014405]	0.59083	6.96426	0.0125868	0.532642
24228	A_23_P433369	C14orf125	AL117511	Homo sapiens mRNA; cDNA DKFZp434I1735 (from clone DKFZp434I1735); partial cds. [AL117511]	0.590765	8.25265	0.0288677	0.555314
26727	A_23_P83976	CCDC46	NM_145036	Homo sapiens coiled-coil domain containing 46 (CCDC46), transcript variant 1, mRNA [NM_145036]	0.590038	7.13644	0.0190615	0.534774
7697	A_24_P42316	BDP1	NM_018429	Homo sapiens B double prime 1, subunit of RNA polymerase III transcription initiation factor IIIB (BDP1), mRNA [NM_018429]	0.590013	7.20626	0.041585	0.570587
14133	A_24_P247749	RAB21	NM_014999	Homo sapiens RAB21, member RAS oncogene family (RAB21), mRNA [NM_014999]	0.589657	6.67718	0.0210051	0.542045
12896	A_24_P213110	COX11	NM_004375	Homo sapiens COX11 homolog, cytochrome c oxidase assembly protein (yeast) (COX11), nuclear gene encoding mitochondrial protein, mRNA [NM_004375]	0.589216	9.38195	0.031697	0.560994
4549	A_32_P93493	BC036018	BC036018	Homo sapiens cDNA clone MGC:32976 IMAGE:5278250, complete cds. [BC036018]	0.588977	7.75151	0.038948	0.567944
22159	A_24_P324488	A_24_P324488	A_24_P324488	Unknown	0.588806	8.11546	0.0374418	0.566042
1251	A_24_P289366	LASS6	NM_203463	Homo sapiens LAG1 longevity assurance homolog 6 (S. cerevisiae) (LASS6), mRNA [NM_203463]	0.588728	7.33473	0.0365906	0.565828
13465	A_32_P30966	THC2297943	THC2297943	Unknown	0.58871	6.97041	0.0188501	0.534774
29739	A_23_P213562	F2R	NM_001992	Homo sapiens coagulation factor II (thrombin) receptor (F2R), mRNA [NM_001992]	0.588364	7.84352	0.0149082	0.532642
16108	A_23_P76136	AY358804	AY358804	Homo sapiens clone DNA100312 VSSW1971 (UNQ1971) mRNA, complete cds. [AY358804]	0.587995	7.48528	0.0259166	0.549522
21462	A_24_P605233	THC2282717	THC2282717	Q87726 (Q87726) Glycoprotein 120 (Fragment), partial (13%) [THC2282717]	0.587942	7.03616	0.0401135	0.569085
9834	A_23_P204087	OAS2	NM_016817	Homo sapiens 2'-5'-oligoadenylate synthetase 2, 69/71kDa (OAS2), transcript variant 1, mRNA [NM_016817]	0.587879	7.09278	0.00818963	0.529064
10089	A_23_P124912	NPEPPS	NM_006310	Homo sapiens aminopeptidase puromycin sensitive (NPEPPS), mRNA [NM_006310]	0.58707	11.608	0.0143883	0.532642
8375	A_24_P50245	HLA-DMA	NM_006120	Homo sapiens major histocompatibility complex, class II, DM alpha (HLA-DMA), mRNA [NM_006120]	0.586991	9.19964	0.0406282	0.569822
10949	A_24_P64344	BLNK	NM_013314	Homo sapiens B-cell linker (BLNK), mRNA [NM_013314]	0.58698	7.34555	0.00985353	0.530837
6029	A_23_P17269	KIAA1212	NM_018084	Homo sapiens KIAA1212 (KIAA1212), mRNA [NM_018084]	0.586942	8.59488	0.0438052	0.570883
264	A_23_P55518	SMAD7	NM_005904	Homo sapiens SMAD, mothers against DPP homolog 7 (Drosophila) (SMAD7), mRNA [NM_005904]	0.586775	8.20575	0.0475626	0.571703
7629	A_32_P169406	CR615016	CR615016	full-length cDNA clone CS0DB006YM19 of Neuroblastoma Cot 10-normalized of Homo sapiens (human). [CR615016]	0.586255	8.69841	0.0373341	0.566042
19886	A_23_P24507	AL833655	AL833655	Homo sapiens mRNA; cDNA DKFZp667O0320 (from clone DKFZp667O0320). [AL833655]	0.586216	8.21922	0.0338596	0.56429
10714	A_24_P58740	CPEB4	NM_030627	Homo sapiens cytoplasmic polyadenylation element binding protein 4 (CPEB4), mRNA [NM_030627]	0.58456	6.76456	0.0284232	0.555233
2647	A_23_P62881	SGIP1	NM_032291	Homo sapiens SH3-domain GRB2-like (endophilin) interacting protein 1 (SGIP1), mRNA [NM_032291]	0.58447	6.90068	0.0472123	0.571341
23150	A_23_P427083	CDRT4	NM_173622	Homo sapiens CMT1A duplicated region transcript 4 (CDRT4), mRNA [NM_173622]	0.583936	8.27298	0.00634957	0.520927
29681	A_23_P63026	LGALS8	NM_006499	Homo sapiens lectin, galactoside-binding, soluble, 8 (galectin 8) (LGALS8), transcript variant 1, mRNA [NM_006499]	0.583341	8.34249	0.0239672	0.547915
21053	A_32_P199725	BU783246	BU783246	BU783246 in01c10.y1 Human insulinoma Homo sapiens cDNA clone IMAGE:6123258 5' similar to SW:ADHX_HUMAN P11766 ALCOHOL DEHYDROGENASE CLASS III CHI CHAIN ;, mRNA sequence [BU783246]	0.583305	11.0026	0.00233216	0.512755
581	A_24_P506680	AA653580	AA653580	AA653580 ag61f08.s1 Gessler Wilms tumor Homo sapiens cDNA clone IMAGE:1127463 3' similar to contains Alu repetitive element;, mRNA sequence [AA653580]	0.583302	6.51823	0.043191	0.570587
30672	A_32_P49844	RHOQ	NM_012249	Homo sapiens ras homolog gene family, member Q (RHOQ), mRNA [NM_012249]	0.583118	9.18414	0.0351538	0.56429
10511	A_32_P40424	AA630774	AA630774	ac14c08.s1 Stratagene HeLa cell s3 937216 Homo sapiens cDNA clone IMAGE:856430 3', mRNA sequence [AA630774]	0.58287	7.34458	0.0164188	0.534774
8443	A_24_P143032	CDC42EP1	NM_007061	Homo sapiens CDC42 effector protein (Rho GTPase binding) 1 (CDC42EP1), transcript variant 2, mRNA [NM_007061]	0.582846	8.27734	0.0436068	0.570883
2094	A_24_P200080	UBXD2	NM_014607	Homo sapiens UBX domain containing 2 (UBXD2), mRNA [NM_014607]	0.582253	7.94406	0.0485601	0.572749
7588	A_23_P50156	VPS4B	NM_004869	Homo sapiens vacuolar protein sorting 4 homolog B (S. cerevisiae) (VPS4B), mRNA [NM_004869]	0.582016	6.70963	0.0122379	0.532642
32479	A_24_P102203	UBR1	NM_174916	Homo sapiens ubiquitin protein ligase E3 component n-recognin 1 (UBR1), mRNA [NM_174916]	0.581882	7.95458	0.0356172	0.56429
7796	A_23_P167237	C1QTNF7	NM_031911	Homo sapiens C1q and tumor necrosis factor related protein 7 (C1QTNF7), mRNA [NM_031911]	0.581853	6.58864	0.029463	0.555314
281	A_23_P214059	NR3C1	NM_000176	Homo sapiens nuclear receptor subfamily 3, group C, member 1 (glucocorticoid receptor) (NR3C1), transcript variant 5, mRNA [NM_000176]	0.58167	10.1743	0.0496575	0.574387
15294	A_23_P68006	IL1R1	NM_000877	Homo sapiens interleukin 1 receptor, type I (IL1R1), mRNA [NM_000877]	0.58111	7.86203	0.0396695	0.569085
25795	A_32_P165836	2'-PDE	NM_177966	Homo sapiens 2'-phosphodiesterase (2'-PDE), mRNA [NM_177966]	0.58107	6.88947	0.006969	0.520927
35496	A_23_P111804	PARP12	NM_022750	Homo sapiens poly (ADP-ribose) polymerase family, member 12 (PARP12), mRNA [NM_022750]	0.580789	8.64028	0.0473506	0.571515
11140	A_23_P12572	CASP7	NM_033339	Homo sapiens caspase 7, apoptosis-related cysteine peptidase (CASP7), transcript variant gamma, mRNA [NM_033339]	0.579991	10.6726	0.0108477	0.532642
3831	A_32_P114028	C10orf68	NM_024688	Homo sapiens chromosome 10 open reading frame 68 (C10orf68), mRNA [NM_024688]	0.579855	6.44727	0.0277375	0.553512
28129	A_24_P11142	KIAA0040	NM_014656	Homo sapiens KIAA0040 (KIAA0040), mRNA [NM_014656]	0.578982	6.45081	0.0163767	0.534774
39527	A_23_P53866	COG6	NM_020751	Homo sapiens component of oligomeric golgi complex 6 (COG6), mRNA [NM_020751]	0.577229	9.39876	0.0412132	0.570587
27316	A_23_P144458	CAMK2D	NM_001221	Homo sapiens calcium/calmodulin-dependent protein kinase (CaM kinase) II delta (CAMK2D), transcript variant 3, mRNA [NM_001221]	0.577186	7.13224	0.0149695	0.532642
1447	A_23_P57534	DDX17	NM_006386	Homo sapiens DEAD (Asp-Glu-Ala-Asp) box polypeptide 17 (DDX17), transcript variant 1, mRNA [NM_006386]	0.576769	6.60168	0.0415739	0.570587
25567	A_32_P181166	C1orf162	NM_174896	Homo sapiens chromosome 1 open reading frame 162 (C1orf162), mRNA [NM_174896]	0.576622	9.54562	0.0323384	0.562475
23422	A_23_P33356	ENST00000383706	ENST00000383706	Homo sapiens disintegrin metalloproteinase with thrombospondin repeats (ADAMTS9) mRNA, complete cds. [AF261918]	0.576479	7.80766	0.0418751	0.570587
3511	A_24_P330397	STRN3	NM_014574	Homo sapiens striatin, calmodulin binding protein 3 (STRN3), mRNA [NM_014574]	0.575974	8.86595	0.0264442	0.550836
27558	A_32_P145010	LOC440455	CR594811	full-length cDNA clone CS0DL006YD08 of B cells (Ramos cell line) Cot 25-normalized of Homo sapiens (human). [CR594811]	0.575801	6.49194	0.00955977	0.530837
4526	A_24_P20524	FLJ38482	NM_152681	Homo sapiens hypothetical protein FLJ38482 (FLJ38482), mRNA [NM_152681]	0.575794	6.81534	0.0179285	0.534774
37884	A_32_P351968	HLA-DMB	NM_002118	Homo sapiens major histocompatibility complex, class II, DM beta (HLA-DMB), mRNA [NM_002118]	0.574514	11.1925	0.0112291	0.532642
5060	A_23_P371824	TUFT1	NM_020127	Homo sapiens tuftelin 1 (TUFT1), mRNA [NM_020127]	0.574022	10.3971	0.0494878	0.573557
3565	A_24_P256325	REV1L	NM_016316	Homo sapiens REV1-like (yeast) (REV1L), transcript variant 1, mRNA [NM_016316]	0.573874	7.74334	0.01565	0.533142
24266	A_23_P259506	ORF1-FL49	NM_032412	Homo sapiens putative nuclear protein ORF1-FL49 (ORF1-FL49), mRNA [NM_032412]	0.573499	11.0087	0.0375288	0.566042
15716	A_23_P17021	SCRN3	NM_024583	Homo sapiens secernin 3 (SCRN3), mRNA [NM_024583]	0.573386	8.34202	0.027106	0.552867
9448	A_24_P196351	PLXNC1	AB208934	Homo sapiens mRNA for plexin C1 variant protein. [AB208934]	0.573056	7.17861	0.00520182	0.512755
21159	A_32_P161033	BC043411	BC043411	Homo sapiens, clone IMAGE:6155889, mRNA. [BC043411]	0.572912	6.42311	0.010102	0.530837
28871	A_24_P382266	PIAS2	NM_173206	Homo sapiens protein inhibitor of activated STAT, 2 (PIAS2), transcript variant alpha, mRNA [NM_173206]	0.572591	7.49922	0.0125482	0.532642
30064	A_24_P289845	CR625571	CR625571	full-length cDNA clone CS0DD008YI13 of Neuroblastoma Cot 50-normalized of Homo sapiens (human). [CR625571]	0.572548	10.4066	0.0228239	0.544077
20120	A_23_P399201	TMSL3	NM_183049	Homo sapiens thymosin-like 3 (TMSL3), mRNA [NM_183049]	0.572519	14.5541	0.00783955	0.526033
5048	A_24_P302406	AF086286	AF086286	Homo sapiens full length insert cDNA clone ZD47C12. [AF086286]	0.572451	7.25941	0.0134663	0.532642
2320	A_23_P45294	CXorf39	NM_207318	Homo sapiens chromosome X open reading frame 39 (CXorf39), mRNA [NM_207318]	0.571695	9.89022	0.0483685	0.572749
5203	A_23_P12603	2013-03-05	NM_017824	Homo sapiens membrane-associated ring finger (C3HC4) 5 (MARCH5), mRNA [NM_017824]	0.571616	10.3978	0.0114199	0.532642
27702	A_24_P323265	ANKHD1	NM_017747	Homo sapiens ankyrin repeat and KH domain containing 1 (ANKHD1), transcript variant 1, mRNA [NM_017747]	0.571116	11.0527	0.0484183	0.572749
9143	A_23_P50974	HECW2	NM_020760	Homo sapiens HECT, C2 and WW domain containing E3 ubiquitin protein ligase 2 (HECW2), mRNA [NM_020760]	0.570414	6.7924	0.0137749	0.532642
31892	A_23_P205057	PCDH17	NM_001040429	Homo sapiens protocadherin 17 (PCDH17), mRNA [NM_001040429]	0.570391	9.13691	0.0393898	0.569085
2464	A_23_P373724	PPFIBP1	NM_003622	Homo sapiens PTPRF interacting protein, binding protein 1 (liprin beta 1) (PPFIBP1), transcript variant 1, mRNA [NM_003622]	0.570208	10.1757	0.0132192	0.532642
2364	A_24_P48587	PSENEN	NM_172341	Homo sapiens presenilin enhancer 2 homolog (C. elegans) (PSENEN), mRNA [NM_172341]	0.570207	8.93301	0.0214695	0.543256
3279	A_23_P79518	IL1B	NM_000576	Homo sapiens interleukin 1, beta (IL1B), mRNA [NM_000576]	0.569938	8.32777	0.0131848	0.532642
38905	A_24_P269895	HNRPA3	NM_194247	Homo sapiens heterogeneous nuclear ribonucleoprotein A3 (HNRPA3), mRNA [NM_194247]	0.567769	8.63551	0.0183085	0.534774
21654	A_24_P668572	THC2419011	THC2419011	ALU5_HUMAN (P39192) Alu subfamily SC sequence contamination warning entry, partial (12%) [THC2419011]	0.567645	7.68324	0.0343745	0.56429
19067	A_24_P816384	FLJ43276	NM_207382	Homo sapiens FLJ43276 protein (FLJ43276), mRNA [NM_207382]	0.567097	7.89511	0.0103511	0.530837
2757	A_23_P61854	ENST00000380021	ENST00000380021	Homo sapiens mRNA for KIAA0372 gene, partial cds. [AB002370]	0.566765	9.38211	0.0360323	0.564822
13078	A_24_P323421	ENST00000320831	ENST00000320831	Homo sapiens cDNA FLJ39207 fis, clone OCBBF2005956. [AK096526]	0.566311	6.61809	0.0184308	0.534774
21851	A_24_P307395	A_24_P307395	A_24_P307395	Unknown	0.56583	6.98067	0.00424815	0.512755
15532	A_32_P228784	PPP4R2	NM_174907	Homo sapiens protein phosphatase 4, regulatory subunit 2 (PPP4R2), mRNA [NM_174907]	0.565429	7.24148	0.0330586	0.563731
28975	A_23_P110430	MSX1	NM_002448	Homo sapiens msh homeobox homolog 1 (Drosophila) (MSX1), mRNA [NM_002448]	0.56526	6.89199	0.0460564	0.570883
2818	A_32_P80587	A_32_P80587	A_32_P80587	Unknown	0.565137	7.37955	0.0325326	0.562475
27535	A_24_P351283	DSU	NM_018000	Homo sapiens dilute suppressor (DSU), mRNA [NM_018000]	0.564895	7.12003	0.00905814	0.530837
37716	A_23_P97860	LIPA	NM_000235	Homo sapiens lipase A, lysosomal acid, cholesterol esterase (Wolman disease) (LIPA), mRNA [NM_000235]	0.564658	10.9339	0.0406787	0.569822
25482	A_32_P119248	FOXD4	NM_207305	Homo sapiens forkhead box D4 (FOXD4), mRNA [NM_207305]	0.564634	6.92009	0.00690575	0.520927
12688	A_23_P256142	C1orf108	NM_024595	Homo sapiens chromosome 1 open reading frame 108 (C1orf108), mRNA [NM_024595]	0.564559	6.61455	0.0056409	0.519521
2330	A_32_P89277	A_32_P89277	A_32_P89277	Unknown	0.564075	6.60186	0.00659434	0.520927
9089	A_24_P159434	CD300A	NM_007261	Homo sapiens CD300a molecule (CD300A), mRNA [NM_007261]	0.563201	9.10733	0.018783	0.534774
6628	A_23_P19619	HIVEP1	NM_002114	Homo sapiens human immunodeficiency virus type I enhancer binding protein 1 (HIVEP1), mRNA [NM_002114]	0.563019	8.2549	0.0444344	0.570883
14768	A_23_P16722	DOCK10	NM_014689	Homo sapiens dedicator of cytokinesis 10 (DOCK10), mRNA [NM_014689]	0.56283	9.15674	0.0192999	0.535481
159	A_23_P92842	SAR1B	NM_016103	Homo sapiens SAR1 gene homolog B (S. cerevisiae) (SAR1B), transcript variant 2, mRNA [NM_016103]	0.562669	9.44809	0.0426085	0.570587
26824	A_32_P56759	PARP14	NM_017554	Homo sapiens poly (ADP-ribose) polymerase family, member 14 (PARP14), mRNA [NM_017554]	0.562195	6.33434	0.0170245	0.534774
14576	A_24_P299565	AF118079	AF118079	Homo sapiens PRO1854 mRNA, complete cds. [AF118079]	0.56158	6.14593	0.0169631	0.534774
449	A_23_P253464	CCDC98	NM_139076	Homo sapiens coiled-coil domain containing 98 (CCDC98), mRNA [NM_139076]	0.561557	7.74508	0.0457236	0.570883
23642	A_23_P311869	ST3GAL5	NM_003896	Homo sapiens ST3 beta-galactoside alpha-2,3-sialyltransferase 5 (ST3GAL5), transcript variant 1, mRNA [NM_003896]	0.560915	6.69007	0.0169523	0.534774
3169	A_23_P38795	FPR1	NM_002029	Homo sapiens formyl peptide receptor 1 (FPR1), mRNA [NM_002029]	0.560674	8.34759	0.0307452	0.55653
14447	A_23_P9875	TESK2	NM_007170	Homo sapiens testis-specific kinase 2 (TESK2), mRNA [NM_007170]	0.560498	7.66323	0.0139499	0.532642
22404	A_23_P103503	MDM4	NM_002393	Homo sapiens Mdm4, transformed 3T3 cell double minute 4, p53 binding protein (mouse) (MDM4), mRNA [NM_002393]	0.559984	8.48425	0.0244922	0.547915
8835	A_24_P304051	GSTO1	NM_004832	Homo sapiens glutathione S-transferase omega 1 (GSTO1), mRNA [NM_004832]	0.559801	11.4724	0.0273868	0.553512
26595	A_23_P300033	PDGFRA	NM_006206	Homo sapiens platelet-derived growth factor receptor, alpha polypeptide (PDGFRA), mRNA [NM_006206]	0.559751	10.3023	0.0227276	0.544077
23276	A_24_P227069	GPAM	NM_020918	Homo sapiens glycerol-3-phosphate acyltransferase, mitochondrial (GPAM), mRNA [NM_020918]	0.559241	9.63912	0.0137291	0.532642
3033	A_23_P104109	RPS6KC1	NM_012424	Homo sapiens ribosomal protein S6 kinase, 52kDa, polypeptide 1 (RPS6KC1), mRNA [NM_012424]	0.557786	8.4984	0.0293707	0.555314
5390	A_23_P121898	PARP8	NM_024615	Homo sapiens poly (ADP-ribose) polymerase family, member 8 (PARP8), mRNA [NM_024615]	0.55768	7.6286	0.0385305	0.566815
11275	A_32_P38426	C10orf46	NM_153810	Homo sapiens chromosome 10 open reading frame 46 (C10orf46), mRNA [NM_153810]	0.557622	8.45591	0.0423331	0.570587
4370	A_23_P356125	KIAA1468	NM_020854	Homo sapiens KIAA1468 (KIAA1468), mRNA [NM_020854]	0.557469	7.91506	0.0356307	0.56429
2583	A_23_P329573	ITGB2	NM_000211	Homo sapiens integrin, beta 2 (complement component 3 receptor 3 and 4 subunit) (ITGB2), mRNA [NM_000211]	0.557156	10.2049	0.0445882	0.570883
9660	A_23_P347040	DTX3L	NM_138287	Homo sapiens deltex 3-like (Drosophila) (DTX3L), mRNA [NM_138287]	0.556953	7.01732	0.0269853	0.552721
10493	A_23_P5995	ARFGEF2	NM_006420	Homo sapiens ADP-ribosylation factor guanine nucleotide-exchange factor 2 (brefeldin A-inhibited) (ARFGEF2), mRNA [NM_006420]	0.556643	7.16623	0.00733028	0.520927
25213	A_24_P135406	KCTD9	NM_017634	Homo sapiens potassium channel tetramerisation domain containing 9 (KCTD9), mRNA [NM_017634]	0.555941	7.42208	0.0445601	0.570883
2814	A_24_P42603	TRIO	NM_007118	Homo sapiens triple functional domain (PTPRF interacting) (TRIO), mRNA [NM_007118]	0.555555	7.37096	0.0427931	0.570587
2573	A_23_P133916	C2	NM_000063	Homo sapiens complement component 2 (C2), mRNA [NM_000063]	0.555291	7.15759	0.0325075	0.562475
20667	A_24_P325107	KIAA1600	NM_020940	Homo sapiens KIAA1600 (KIAA1600), mRNA [NM_020940]	0.555284	6.84475	0.0254434	0.547915
21686	A_24_P140608	HBEGF	NM_001945	Homo sapiens heparin-binding EGF-like growth factor (HBEGF), mRNA [NM_001945]	0.555187	7.13061	0.0256649	0.547915
32025	A_23_P218905	UBE1L2	NM_018227	Homo sapiens ubiquitin-activating enzyme E1-like 2 (UBE1L2), mRNA [NM_018227]	0.55518	7.27297	0.0449829	0.570883
11791	A_23_P110175	CTSO	NM_001334	Homo sapiens cathepsin O (CTSO), mRNA [NM_001334]	0.555169	7.00748	0.0372536	0.566042
7033	A_32_P105694	THC2384167	THC2384167	Unknown	0.555167	7.03432	0.048724	0.572749
2296	A_23_P200443	SHC1	NM_003029	Homo sapiens SHC (Src homology 2 domain containing) transforming protein 1 (SHC1), transcript variant 2, mRNA [NM_003029]	0.555024	10.04	0.0350592	0.56429
17594	A_32_P319200	GGTL4	NM_199127	Homo sapiens gamma-glutamyltransferase-like 4 (GGTL4), transcript variant 1, mRNA [NM_199127]	0.554403	8.04326	0.0340837	0.56429
8831	A_23_P97795	ACBD5	NM_145698	Homo sapiens acyl-Coenzyme A binding domain containing 5 (ACBD5), transcript variant 1, mRNA [NM_145698]	0.554085	8.51764	0.00840144	0.530422
5895	A_23_P64044	URP2	NM_178443	Homo sapiens UNC-112 related protein 2 (URP2), transcript variant URP2LF, mRNA [NM_178443]	0.552953	6.90778	0.0332389	0.56429
23037	A_32_P208403	GNG2	NM_053064	Homo sapiens guanine nucleotide binding protein (G protein), gamma 2 (GNG2), mRNA [NM_053064]	0.552167	8.01162	0.0493495	0.572749
6651	A_32_P110372	SLC8A1	NM_021097	Homo sapiens solute carrier family 8 (sodium/calcium exchanger), member 1 (SLC8A1), mRNA [NM_021097]	0.552088	6.72607	0.011527	0.532642
27850	A_23_P7744	SPATA9	NM_173360	Homo sapiens spermatogenesis associated 9 (SPATA9), transcript variant 2, mRNA [NM_173360]	0.551787	6.43379	0.0146116	0.532642
11432	A_24_P6517	PLEKHG1	NM_001029884	Homo sapiens pleckstrin homology domain containing, family G (with RhoGef domain) member 1 (PLEKHG1), mRNA [NM_001029884]	0.550692	7.44253	0.0082868	0.53
28417	A_32_P28284	TPM4	NM_003290	Homo sapiens tropomyosin 4 (TPM4), mRNA [NM_003290]	0.550385	11.4434	0.0361636	0.565028
602	A_23_P138435	RAI17	NM_020338	Homo sapiens retinoic acid induced 17 (RAI17), mRNA [NM_020338]	0.549984	10.8848	0.0036255	0.512755
9322	A_23_P202199	SLK	NM_014720	Homo sapiens STE20-like kinase (yeast) (SLK), mRNA [NM_014720]	0.549143	9.14945	0.0220705	0.544077
21494	A_24_P693946	THC2307989	THC2307989	Q86UT8 (Q86UT8) DLNB14 protein, partial (62%) [THC2307989]	0.549084	7.22502	0.0170409	0.534774
10948	A_23_P30972	ASCC3	NM_022091	Homo sapiens activating signal cointegrator 1 complex subunit 3 (ASCC3), transcript variant 2, mRNA [NM_022091]	0.548714	7.46492	0.024251	0.547915
19396	A_32_P126157	ST6GAL2	AB058780	Homo sapiens mRNA for KIAA1877 protein, partial cds. [AB058780]	0.548569	6.76361	0.0105485	0.531738
8166	A_24_P320221	FLJ12716	NM_021942	Homo sapiens FLJ12716 protein (FLJ12716), transcript variant 1, mRNA [NM_021942]	0.548228	9.17525	0.0316121	0.560794
10356	A_23_P147984	TRIP12	NM_004238	Homo sapiens thyroid hormone receptor interactor 12 (TRIP12), mRNA [NM_004238]	0.548001	11.0813	0.00527058	0.512755
11712	A_32_P98502	COX5A	NM_004255	Homo sapiens cytochrome c oxidase subunit Va (COX5A), nuclear gene encoding mitochondrial protein, mRNA [NM_004255]	0.547847	11.3639	0.024047	0.547915
15355	A_32_P437004	XG	NM_175569	Homo sapiens Xg blood group (XG), mRNA [NM_175569]	0.54736	7.35438	0.0380339	0.566042
9945	A_23_P348159	DST	NM_020388	Homo sapiens dystonin (DST), transcript variant 1eB, mRNA [NM_020388]	0.547298	6.46903	0.00395637	0.512755
3813	A_23_P216970	TRAF1	NM_005658	Homo sapiens TNF receptor-associated factor 1 (TRAF1), mRNA [NM_005658]	0.545775	7.78841	0.0201254	0.537973
8739	A_24_P165965	TUSC2	NM_007275	Homo sapiens tumor suppressor candidate 2 (TUSC2), mRNA [NM_007275]	0.545323	8.60648	0.0338654	0.56429
35304	A_23_P55606	ENST00000217537	ENST00000217537	Homo sapiens zinc finger protein 516, mRNA (cDNA clone IMAGE:3872546), partial cds. [BC108287]	0.544747	7.82965	0.0241452	0.547915
1630	A_23_P351320	CDC40	NM_015891	Homo sapiens cell division cycle 40 homolog (S. cerevisiae) (CDC40), mRNA [NM_015891]	0.543981	7.47233	0.00883512	0.530837
834	A_24_P343695	RET	NM_020630	Homo sapiens ret proto-oncogene (multiple endocrine neoplasia and medullary thyroid carcinoma 1, Hirschsprung disease) (RET), transcript variant 4, mRNA [NM_020630]	0.543771	6.22695	0.0356525	0.56429
26894	A_23_P125643	ASB9	NM_024087	Homo sapiens ankyrin repeat and SOCS box-containing 9 (ASB9), transcript variant 2, mRNA [NM_024087]	0.543652	7.30188	0.00905333	0.530837
3862	A_23_P207537	DUSP14	NM_007026	Homo sapiens dual specificity phosphatase 14 (DUSP14), mRNA [NM_007026]	0.543004	9.04906	0.0129541	0.532642
7207	A_24_P235429	ABCA1	NM_005502	Homo sapiens ATP-binding cassette, sub-family A (ABC1), member 1 (ABCA1), mRNA [NM_005502]	0.542899	8.87725	0.0315453	0.560383
29790	A_24_P130865	PHF8	NM_015107	Homo sapiens PHD finger protein 8 (PHF8), mRNA [NM_015107]	0.541547	7.36566	0.0319286	0.560994
26323	A_23_P386254	BAPX1	NM_001189	Homo sapiens bagpipe homeobox homolog 1 (Drosophila) (BAPX1), mRNA [NM_001189]	0.541288	6.60871	0.0273957	0.553512
8969	A_23_P12405	ESPN	NM_031475	Homo sapiens espin (ESPN), mRNA [NM_031475]	0.540848	6.93429	0.0211257	0.542045
17252	A_23_P200737	RGS4	NM_005613	Homo sapiens regulator of G-protein signalling 4 (RGS4), mRNA [NM_005613]	0.539937	7.36643	0.0397001	0.569085
28270	A_23_P501134	LIG3	NM_002311	Homo sapiens ligase III, DNA, ATP-dependent (LIG3), nuclear gene encoding mitochondrial protein, transcript variant beta, mRNA [NM_002311]	0.539926	6.90105	0.0181725	0.534774
3011	A_32_P6233	THC2411070	THC2411070	Q7NNH9 (Q7NNH9) Glr0432 protein, partial (6%) [THC2411070]	0.539575	7.18378	0.0220012	0.544077
19186	A_32_P100365	AI570240	AI570240	AI570240 to76g03.x1 NCI_CGAP_Gas4 Homo sapiens cDNA clone IMAGE:2184244 3', mRNA sequence [AI570240]	0.539053	7.01079	0.0479036	0.572749
392	A_23_P76799	BAZ1A	NM_013448	Homo sapiens bromodomain adjacent to zinc finger domain, 1A (BAZ1A), transcript variant 1, mRNA [NM_013448]	0.538994	8.9563	0.0356255	0.56429
7471	A_23_P2524	AK001979	AK001979	Homo sapiens cDNA FLJ11117 fis, clone PLACE1005990. [AK001979]	0.538716	6.4882	0.0418523	0.570587
6847	A_24_P50281	A_24_P50281	A_24_P50281	Unknown	0.538306	8.05714	0.0395938	0.569085
17256	A_23_P127840	ZNF214	NM_013249	Homo sapiens zinc finger protein 214 (ZNF214), mRNA [NM_013249]	0.537615	6.57104	0.0375744	0.566042
26331	A_24_P28430	RP4-692D3.1	NM_025030	Homo sapiens hypothetical protein FLJ20972 (FLJ20972), mRNA [NM_025030]	0.536837	6.55573	0.0275765	0.553512
2972	A_24_P85009	ENST00000370599	ENST00000370599	Homo sapiens fibroblast growth factor homologous factor 2 isoform 1Z+1Y (FHF-2) mRNA, partial cds. [AF199613]	0.536299	7.06214	0.0499372	0.574431
19969	A_32_P93149	DDX10	NM_004398	Homo sapiens DEAD (Asp-Glu-Ala-Asp) box polypeptide 10 (DDX10), mRNA [NM_004398]	0.535282	6.42818	0.0168633	0.534774
12115	A_23_P211028	ENST00000284894	ENST00000284894	Human neural cell adhesion protein (NCAM21) mRNA, complete cds. [U75330]	0.535191	6.42314	0.0231654	0.544539
17445	A_24_P944751	C22orf9	NM_015264	Homo sapiens chromosome 22 open reading frame 9 (C22orf9), transcript variant 1, mRNA [NM_015264]	0.535178	6.86262	0.0251389	0.547915
23729	A_23_P371215	ICOS	NM_012092	Homo sapiens inducible T-cell co-stimulator (ICOS), mRNA [NM_012092]	0.534935	7.2843	0.0453563	0.570883
2226	A_24_P29733	PFTK1	NM_012395	Homo sapiens PFTAIRE protein kinase 1 (PFTK1), mRNA [NM_012395]	0.53456	7.95414	0.0119535	0.532642
10214	A_24_P89080	DCK	NM_000788	Homo sapiens deoxycytidine kinase (DCK), mRNA [NM_000788]	0.534117	7.49151	0.00314564	0.512755
19808	A_23_P93912	ANKIB1	AK001179	Homo sapiens cDNA FLJ10317 fis, clone NT2RM2000452. [AK001179]	0.5336	6.85115	0.0209406	0.542045
1711	A_23_P60306	TLR4	NM_138554	Homo sapiens toll-like receptor 4 (TLR4), mRNA [NM_138554]	0.533539	6.75133	0.0141003	0.532642
37692	A_24_P67552	A_24_P67552	A_24_P67552	Unknown	0.533418	9.69688	0.0294835	0.555314
8226	A_24_P942163	ENST00000368945	ENST00000368945	Homo sapiens mRNA for KIAA1390 protein, partial cds. [AB037811]	0.532912	8.4932	0.0472419	0.571341
14	A_24_P298846	C6orf120	NM_001029863	Homo sapiens chromosome 6 open reading frame 120 (C6orf120), mRNA [NM_001029863]	0.532679	7.74851	0.0421915	0.570587
21902	A_24_P357465	TP53INP2	NM_021202	Homo sapiens tumor protein p53 inducible nuclear protein 2 (TP53INP2), mRNA [NM_021202]	0.532669	7.13934	0.0327685	0.563005
2482	A_23_P2431	C3AR1	NM_004054	Homo sapiens complement component 3a receptor 1 (C3AR1), mRNA [NM_004054]	0.532617	8.36631	0.00430245	0.512755
23203	A_23_P203463	TAF10	NM_006284	Homo sapiens TAF10 RNA polymerase II, TATA box binding protein (TBP)-associated factor, 30kDa (TAF10), mRNA [NM_006284]	0.532462	9.47239	0.0459396	0.570883
4134	A_32_P100428	UBE2L3	NM_198157	Homo sapiens ubiquitin-conjugating enzyme E2L 3 (UBE2L3), transcript variant 2, mRNA [NM_198157]	0.532389	10.6508	0.027457	0.553512
2199	A_24_P341078	A_24_P341078	A_24_P341078	Unknown	0.532238	8.16021	0.0379031	0.566042
10348	A_32_P119033	PLCXD3	NM_001005473	Homo sapiens phosphatidylinositol-specific phospholipase C, X domain containing 3 (PLCXD3), mRNA [NM_001005473]	0.532069	6.56242	0.0427548	0.570587
20012	A_24_P245589	PLVAP	NM_031310	Homo sapiens plasmalemma vesicle associated protein (PLVAP), mRNA [NM_031310]	0.531662	7.1962	0.00467643	0.512755
25597	A_24_P37903	THC2371798	THC2371798	Unknown	0.530358	7.98825	0.0396245	0.569085
38397	A_24_P733083	A_24_P733083	A_24_P733083	Unknown	0.530353	7.93689	0.0371937	0.566042
24463	A_32_P114268	A_32_P114268	A_32_P114268	Unknown	0.530268	7.40137	0.0441245	0.570883
20022	A_24_P303145	ENST00000382327	ENST00000382327	Homo sapiens cDNA FLJ30404 fis, clone BRACE2008481. [AK054966]	0.529632	8.59947	0.0491483	0.572749
21209	A_24_P17719	KLHL5	NM_015990	Homo sapiens kelch-like 5 (Drosophila) (KLHL5), transcript variant 1, mRNA [NM_015990]	0.52951	7.05388	0.0171068	0.534774
3978	A_23_P14389	ACIN1	NM_014977	Homo sapiens apoptotic chromatin condensation inducer 1 (ACIN1), mRNA [NM_014977]	0.529456	7.94613	0.0188856	0.534774
15358	A_24_P359067	AK091836	AK091836	Homo sapiens cDNA FLJ34517 fis, clone HLUNG2006781. [AK091836]	0.529264	6.9337	0.0424821	0.570587
8544	A_23_P353106	FAM105B	NM_138348	Homo sapiens family with sequence similarity 105, member B (FAM105B), mRNA [NM_138348]	0.529188	7.30744	0.0355572	0.56429
9485	A_23_P210811	CD93	NM_012072	Homo sapiens CD93 molecule (CD93), mRNA [NM_012072]	0.528791	7.19844	0.0204304	0.541378
4050	A_24_P248345	OLFML2B	NM_015441	Homo sapiens olfactomedin-like 2B (OLFML2B), mRNA [NM_015441]	0.528608	8.75832	0.0241275	0.547915
37812	A_23_P144369	NAP1L5	NM_153757	Homo sapiens nucleosome assembly protein 1-like 5 (NAP1L5), mRNA [NM_153757]	0.528436	7.7781	0.0472097	0.571341
21860	A_23_P65609	GTF2A1	NM_015859	Homo sapiens general transcription factor IIA, 1, 19/37kDa (GTF2A1), transcript variant 1, mRNA [NM_015859]	0.528183	7.04017	0.0290208	0.555314
11503	A_24_P161068	A_24_P161068	A_24_P161068	Unknown	0.528067	6.67124	0.0300582	0.555893
19528	A_23_P217998	JAM3	NM_032801	Homo sapiens junctional adhesion molecule 3 (JAM3), mRNA [NM_032801]	0.526748	7.34729	0.0490529	0.572749
2860	A_23_P216176	MSR1	NM_138715	Homo sapiens macrophage scavenger receptor 1 (MSR1), transcript variant SR-AI, mRNA [NM_138715]	0.526716	6.802	0.0470832	0.571341
17996	A_32_P68103	PRND	NM_012409	Homo sapiens prion protein 2 (dublet) (PRND), mRNA [NM_012409]	0.52647	7.16057	0.0376509	0.566042
19258	A_23_P133543	KLHL3	NM_017415	Homo sapiens kelch-like 3 (Drosophila) (KLHL3), mRNA [NM_017415]	0.526157	8.56414	0.0478737	0.572749
14419	A_32_P34750	AV702101	AV702101	AV702101 ADB Homo sapiens cDNA clone ADBCGB06 5', mRNA sequence [AV702101]	0.526124	7.91925	0.0257266	0.547915
17899	A_23_P429340	TEAD1	NM_021961	Homo sapiens TEA domain family member 1 (SV40 transcriptional enhancer factor) (TEAD1), mRNA [NM_021961]	0.525701	6.88425	0.0344765	0.56429
33464	A_24_P161494	ENST00000327591	ENST00000327591	PREDICTED: Homo sapiens similar to 40S ribosomal protein S26 (LOC401470), mRNA [XM_376787]	0.525162	11.0446	0.0426549	0.570587
17287	A_23_P97064	FBXO6	NM_018438	Homo sapiens F-box protein 6 (FBXO6), mRNA [NM_018438]	0.524821	7.08732	0.0100685	0.530837
5699	A_23_P65157	COX17	NM_005694	Homo sapiens COX17 cytochrome c oxidase assembly homolog (S. cerevisiae) (COX17), nuclear gene encoding mitochondrial protein, mRNA [NM_005694]	0.524454	11.8595	0.0390949	0.568797
6962	A_23_P28857	SIRPG	NM_080816	Homo sapiens signal-regulatory protein gamma (SIRPG), transcript variant 2, mRNA [NM_080816]	0.524287	7.49013	0.0280075	0.553512
3420	A_23_P103180	TYW3	NM_138467	Homo sapiens tRNA-yW synthesizing protein 3 homolog (S. cerevisiae) (TYW3), mRNA [NM_138467]	0.524082	8.72578	0.0178287	0.534774
23954	A_24_P324886	DOCK4	NM_014705	Homo sapiens dedicator of cytokinesis 4 (DOCK4), mRNA [NM_014705]	0.523967	7.9243	0.0224422	0.544077
20602	A_24_P366656	SH3D19	NM_001009555	Homo sapiens SH3 domain protein D19 (SH3D19), mRNA [NM_001009555]	0.523345	7.85013	0.0278946	0.553512
22415	A_23_P69941	FLJ11235	AK002097	Homo sapiens cDNA FLJ11235 fis, clone PLACE1008488. [AK002097]	0.5233	7.16995	0.0207337	0.542045
16860	A_23_P141974	TPM4	NM_003290	Homo sapiens tropomyosin 4 (TPM4), mRNA [NM_003290]	0.523042	10.9531	0.0410819	0.569943
268	A_24_P263937	CCDC23	NM_199342	Homo sapiens coiled-coil domain containing 23 (CCDC23), mRNA [NM_199342]	0.522841	9.89295	0.013639	0.532642
22507	A_24_P753161	BMPR2	NM_001204	Homo sapiens bone morphogenetic protein receptor, type II (serine/threonine kinase) (BMPR2), mRNA [NM_001204]	0.52237	7.84872	0.0373761	0.566042
492	A_24_P326511	SORBS1	NM_015385	Homo sapiens sorbin and SH3 domain containing 1 (SORBS1), transcript variant 2, mRNA [NM_015385]	0.522039	8.06598	0.0279146	0.553512
28068	A_24_P406480	LONRF1	NM_152271	Homo sapiens LON peptidase N-terminal domain and ring finger 1 (LONRF1), mRNA [NM_152271]	0.521645	7.06581	0.0374249	0.566042
11313	A_23_P57293	ENST00000270201	ENST00000270201	Homo sapiens, clone IMAGE:4643306, mRNA. [BC041033]	0.521135	7.21073	0.026266	0.550347
17381	A_23_P305723	MIER1	NM_020948	Homo sapiens mesoderm induction early response 1 homolog (Xenopus laevis) (MIER1), mRNA [NM_020948]	0.521064	9.31066	0.0187643	0.534774
16279	A_23_P23941	ZNF37A	NM_001007094	Homo sapiens zinc finger protein 37A (ZNF37A), transcript variant 1, mRNA [NM_001007094]	0.520908	7.57539	0.00372052	0.512755
3490	A_24_P42633	CDC42	NM_044472	Homo sapiens cell division cycle 42 (GTP binding protein, 25kDa) (CDC42), transcript variant 2, mRNA [NM_044472]	0.520897	8.43664	0.034986	0.56429
13681	A_23_P51136	RHOB	NM_004040	Homo sapiens ras homolog gene family, member B (RHOB), mRNA [NM_004040]	0.519677	6.84065	0.0364899	0.56551
15677	A_32_P80455	RORB	BX647070	Homo sapiens mRNA; cDNA DKFZp686J0395 (from clone DKFZp686J0395). [BX647070]	0.519441	6.2677	0.0217865	0.544077
25539	A_23_P77117	TM6SF1	NM_023003	Homo sapiens transmembrane 6 superfamily member 1 (TM6SF1), mRNA [NM_023003]	0.518243	7.26045	0.0020101	0.512755
9840	A_23_P8961	IL7	NM_000880	Homo sapiens interleukin 7 (IL7), mRNA [NM_000880]	0.518069	6.71023	0.0429921	0.570587
19275	A_23_P14184	THSD1	NM_018676	Homo sapiens thrombospondin, type I, domain containing 1 (THSD1), transcript variant 1, mRNA [NM_018676]	0.517857	10.0926	0.0309484	0.557256
2546	A_24_P206736	ZNF143	NM_003442	Homo sapiens zinc finger protein 143 (ZNF143), mRNA [NM_003442]	0.517065	8.41741	0.0185446	0.534774
12564	A_24_P102249	CRTC1	AK094289	Homo sapiens cDNA FLJ36970 fis, clone BRACE2006174. [AK094289]	0.51705	6.27872	0.0256464	0.547915
7051	A_24_P43092	2013-09-02	NM_001008491	Homo sapiens septin 2 (SEPT2), transcript variant 1, mRNA [NM_001008491]	0.517028	7.18439	0.0392356	0.569085
14054	A_23_P41732	YTHDC2	NM_022828	Homo sapiens YTH domain containing 2 (YTHDC2), mRNA [NM_022828]	0.516932	7.47004	0.0421737	0.570587
21848	A_24_P929724	IBTK	NM_015525	Homo sapiens inhibitor of Bruton agammaglobulinemia tyrosine kinase (IBTK), mRNA [NM_015525]	0.516892	6.9115	0.0448077	0.570883
13381	A_23_P155848	DKK2	NM_014421	Homo sapiens dickkopf homolog 2 (Xenopus laevis) (DKK2), mRNA [NM_014421]	0.51673	6.87778	0.0304793	0.556433
10971	A_23_P91095	CD28	NM_006139	Homo sapiens CD28 molecule (CD28), mRNA [NM_006139]	0.51661	7.03356	0.0356844	0.56429
10726	A_23_P96209	REEP4	NM_025232	Homo sapiens receptor accessory protein 4 (REEP4), mRNA [NM_025232]	0.516166	7.7501	0.023449	0.546937
1062	A_23_P410233	FILIP1	AL832009	Homo sapiens mRNA; cDNA DKFZp451B134 (from clone DKFZp451B134); complete cds. [AL832009]	0.515932	6.88771	0.0229491	0.544077
6802	A_24_P180363	AK022059	AK022059	Homo sapiens cDNA FLJ11997 fis, clone HEMBB1001458. [AK022059]	0.515815	7.50807	0.0224993	0.544077
1827	A_23_P122216	LOX	NM_002317	Homo sapiens lysyl oxidase (LOX), mRNA [NM_002317]	0.515761	7.98122	0.035603	0.56429
24182	A_24_P288993	ENST00000244249	ENST00000244249	PREDICTED: Homo sapiens similar to NADH dehydrogenase (ubiquinone) 1 beta subcomplex, 4, 15kDa (LOC402175), mRNA [XM_497963]	0.515349	9.93967	0.0233162	0.545802
13263	A_24_P154914	ZNF588	NM_016220	Homo sapiens zinc finger protein 588 (ZNF588), transcript variant 1, mRNA [NM_016220]	0.515213	6.60489	0.0097598	0.530837
19866	A_23_P383053	APPBP2	NM_006380	Homo sapiens amyloid beta precursor protein (cytoplasmic tail) binding protein 2 (APPBP2), mRNA [NM_006380]	0.514702	6.81783	0.0457997	0.570883
3027	A_23_P134851	DOK2	NM_003974	Homo sapiens docking protein 2, 56kDa (DOK2), mRNA [NM_003974]	0.51469	6.50088	0.0114471	0.532642
1803	A_24_P29595	STXBP5	NM_139244	Homo sapiens syntaxin binding protein 5 (tomosyn) (STXBP5), mRNA [NM_139244]	0.514496	7.0937	0.0341849	0.56429
19736	A_23_P67980	KLF7	NM_003709	Homo sapiens Kruppel-like factor 7 (ubiquitous) (KLF7), mRNA [NM_003709]	0.5143	6.9796	0.0040016	0.512755
228	A_23_P170337	ALDH4A1	NM_003748	Homo sapiens aldehyde dehydrogenase 4 family, member A1 (ALDH4A1), nuclear gene encoding mitochondrial protein, transcript variant P5CDhL, mRNA [NM_003748]	0.514009	9.62699	0.0485194	0.572749
24036	A_23_P213319	ADAMTS6	NM_197941	Homo sapiens ADAM metallopeptidase with thrombospondin type 1 motif, 6 (ADAMTS6), mRNA [NM_197941]	0.513934	6.79293	0.00716556	0.520927
5063	A_23_P37275	CGRRF1	NM_006568	Homo sapiens cell growth regulator with ring finger domain 1 (CGRRF1), mRNA [NM_006568]	0.513775	8.98431	0.0405356	0.569822
13141	A_24_P498767	SNORA24	BM926530	AGENCOURT_6644733 NIH_MGC_122 Homo sapiens cDNA clone IMAGE:5766924 5', mRNA sequence [BM926530]	0.513635	8.73835	0.0217066	0.544077
17740	A_23_P86390	NRP1	NM_003873	Homo sapiens neuropilin 1 (NRP1), transcript variant 1, mRNA [NM_003873]	0.513568	7.0381	0.0262954	0.550347
3989	A_24_P911712	A_24_P911712	A_24_P911712	Unknown	0.513383	6.40386	0.0295469	0.55577
19066	A_23_P203658	PICALM	NM_007166	Homo sapiens phosphatidylinositol binding clathrin assembly protein (PICALM), transcript variant 1, mRNA [NM_007166]	0.513153	7.10701	0.0438612	0.570883
27207	A_24_P31671	ENST00000379019	ENST00000379019	Unknown	0.513111	6.78861	0.0490593	0.572749
15393	A_23_P204304	PTPRO	NM_030667	Homo sapiens protein tyrosine phosphatase, receptor type, O (PTPRO), transcript variant 1, mRNA [NM_030667]	0.512824	7.13362	0.00803559	0.526953
12142	A_32_P136450	THC2449500	THC2449500	AF220206 Nedd4 WW domain-binding protein 2 {Mus musculus;} , partial (52%) [THC2449500]	0.511359	7.15584	0.0137282	0.532642
35786	A_32_P124887	A_32_P124887	A_32_P124887	Unknown	0.510817	6.76442	0.0346025	0.56429
21886	A_24_P93967	FMR1	NM_002024	Homo sapiens fragile X mental retardation 1 (FMR1), mRNA [NM_002024]	0.510643	7.44939	0.0393972	0.569085
31038	A_23_P115645	CUGBP2	NM_006561	Homo sapiens CUG triplet repeat, RNA binding protein 2 (CUGBP2), transcript variant 2, mRNA [NM_006561]	0.51049	7.20189	0.0479161	0.572749
1731	A_32_P190769	C1QTNF7	NM_031911	Homo sapiens C1q and tumor necrosis factor related protein 7 (C1QTNF7), mRNA [NM_031911]	0.510398	6.38816	0.0121486	0.532642
12438	A_24_P308628	HEMK1	NM_016173	Homo sapiens HemK methyltransferase family member 1 (HEMK1), mRNA [NM_016173]	0.509693	6.88299	0.00768464	0.523344
23160	A_24_P392265	EXOC5	NM_006544	Homo sapiens exocyst complex component 5 (EXOC5), mRNA [NM_006544]	0.50959	6.75851	0.0215718	0.544008
3900	A_24_P917934	U2AF1	AL832665	Homo sapiens mRNA; cDNA DKFZp313J1712 (from clone DKFZp313J1712). [AL832665]	0.509159	6.98936	0.0250135	0.547915
21156	A_23_P300770	UBR1	NM_174916	Homo sapiens ubiquitin protein ligase E3 component n-recognin 1 (UBR1), mRNA [NM_174916]	0.508107	7.14567	0.0443175	0.570883
26387	A_23_P32955	MERTK	U08023	Human cellular proto-oncogene (c-mer) mRNA, complete cds. [U08023]	0.508092	9.5903	0.00306658	0.512755
369	A_23_P63696	MRPL43	NM_032112	Homo sapiens mitochondrial ribosomal protein L43 (MRPL43), nuclear gene encoding mitochondrial protein, transcript variant 1, mRNA [NM_032112]	0.507637	10.151	0.0198384	0.537073
20236	A_24_P342316	FRYL	AB020633	Homo sapiens mRNA for KIAA0826 protein, partial cds. [AB020633]	0.50691	8.84843	0.0475342	0.571515
19145	A_23_P363954	THRSP	NM_003251	Homo sapiens thyroid hormone responsive (SPOT14 homolog, rat) (THRSP), mRNA [NM_003251]	0.506731	6.91189	0.0200294	0.537973
7124	A_24_P355649	FLI1	NM_002017	Homo sapiens Friend leukemia virus integration 1 (FLI1), mRNA [NM_002017]	0.506641	9.50752	0.0371382	0.566042
22348	A_24_P179407	FGD6	NM_018351	Homo sapiens FYVE, RhoGEF and PH domain containing 6 (FGD6), mRNA [NM_018351]	0.506409	6.92749	0.0380791	0.566042
9663	A_23_P48387	APRIN	NM_015032	Homo sapiens androgen-induced proliferation inhibitor (APRIN), mRNA [NM_015032]	0.506078	9.68472	0.040616	0.569822
19538	A_32_P116203	NCF1	NM_000265	Homo sapiens neutrophil cytosolic factor 1, (chronic granulomatous disease, autosomal 1) (NCF1), transcript variant 1, mRNA [NM_000265]	0.505726	7.19364	0.0382343	0.566157
414	A_23_P208393	BE671182	BE671182	BE671182 7e55a01.x1 NCI_CGAP_Lu24 Homo sapiens cDNA clone IMAGE:3286344 3' similar to contains element MSR1 repetitive element ;, mRNA sequence [BE671182]	0.505128	6.62879	0.0197492	0.537073
24014	A_23_P72651	ECSM2	DQ462572	Homo sapiens endothelial cell-specific molecule-2 (ECSM2) mRNA, complete cds. [DQ462572]	0.504598	8.90826	0.0147204	0.532642
21748	A_24_P936444	NFE2L2	AF323119	Homo sapiens NF-E2-related factor 2 mRNA, partial cds. [AF323119]	0.504172	6.8566	0.0372445	0.566042
10648	A_23_P213615	ADAMTS2	NM_014244	Homo sapiens ADAM metallopeptidase with thrombospondin type 1 motif, 2 (ADAMTS2), transcript variant 1, mRNA [NM_014244]	0.503856	7.18184	0.0441101	0.570883
28024	A_23_P116578	PCF11	NM_015885	Homo sapiens PCF11, cleavage and polyadenylation factor subunit, homolog (S. cerevisiae) (PCF11), mRNA [NM_015885]	0.503767	6.61384	0.0467453	0.571341
24640	A_32_P224888	AK054895	AK054895	Homo sapiens cDNA FLJ30333 fis, clone BRACE2007262. [AK054895]	0.50273	7.14163	0.0230745	0.544077
27176	A_24_P158065	MGC40405	NM_152789	Homo sapiens hypothetical protein MGC40405 (MGC40405), transcript variant 1, mRNA [NM_152789]	0.502372	9.94739	0.0411853	0.570587
17556	A_23_P43549	LOC442421	BC042539	Homo sapiens similar to prostaglandin E receptor 4, subtype EP4; PGE receptor, EP4 subtype; prostaglandin E2 receptor, mRNA (cDNA clone IMAGE:4830816), partial cds. [BC042539]	0.502348	7.41725	0.0377676	0.566042
30338	A_23_P86610	ZNF365	NM_014951	Homo sapiens zinc finger protein 365 (ZNF365), transcript variant A, mRNA [NM_014951]	0.502139	7.04091	0.0212858	0.542045
18778	A_24_P923483	SLC6A13	BC020867	Homo sapiens solute carrier family 6 (neurotransmitter transporter, GABA), member 13, mRNA (cDNA clone IMAGE:4594185), complete cds. [BC020867]	0.501942	6.62218	0.0416947	0.570587
15858	A_24_P912684	AHNAK	NM_001620	Homo sapiens AHNAK nucleoprotein (desmoyokin) (AHNAK), transcript variant 1, mRNA [NM_001620]	0.501748	6.79767	0.0294166	0.555314
33901	A_24_P117294	MX2	NM_002463	Homo sapiens myxovirus (influenza virus) resistance 2 (mouse) (MX2), mRNA [NM_002463]	0.501603	7.51179	0.0341224	0.56429
2744	A_24_P7887	EP300	NM_001429	Homo sapiens E1A binding protein p300 (EP300), mRNA [NM_001429]	0.501279	6.43638	0.0179868	0.534774
7483	A_23_P209135	LAIR1	NM_021706	Homo sapiens leukocyte-associated immunoglobulin-like receptor 1 (LAIR1), transcript variant b, mRNA [NM_021706]	0.500893	7.98842	0.0125682	0.532642
5754	A_23_P11201	GPR34	NM_005300	Homo sapiens G protein-coupled receptor 34 (GPR34), transcript variant 1, mRNA [NM_005300]	0.500807	7.81854	0.0485524	0.572749
31101	A_23_P167308	RNF4	NM_002938	Homo sapiens ring finger protein 4 (RNF4), mRNA [NM_002938]	0.50025	10.7827	0.0192129	0.535481
15692	A_24_P132470	FAM62B	NM_020728	Homo sapiens family with sequence similarity 62 (C2 domain containing) member B (FAM62B), mRNA [NM_020728]	0.500225	10.1373	0.00659187	0.520927
24745	A_23_P357985	RGPD5	NM_032260	Homo sapiens RANBP2-like and GRIP domain containing 5 (RGPD5), transcript variant 2, mRNA [NM_032260]	0.500183	6.33357	0.0103061	0.530837
7221	A_23_P158997	THC2303960	THC2303960	Q5SXM1 (Q5SXM1) OTTHUMP00000061408, partial (33%) [THC2303960]	0.499876	6.68025	0.0454583	0.570883
39696	A_23_P30020	PLA2G12A	NM_030821	Homo sapiens phospholipase A2, group XIIA (PLA2G12A), mRNA [NM_030821]	0.49975	8.82346	0.0119483	0.532642
1730	A_23_P149375	THEM4	NM_053055	Homo sapiens thioesterase superfamily member 4 (THEM4), transcript variant 1, mRNA [NM_053055]	0.499656	7.09997	0.0258103	0.548171
1775	A_23_P153945	GTDC1	NM_001006636	Homo sapiens glycosyltransferase-like domain containing 1 (GTDC1), transcript variant 1, mRNA [NM_001006636]	0.499222	9.05381	0.0376681	0.566042
11091	A_24_P573484	AF086448	AF086448	Homo sapiens full length insert cDNA clone ZD82B02. [AF086448]	0.499025	9.79079	0.0267551	0.552721
34050	A_32_P182473	ZNF625	NM_145233	Homo sapiens zinc finger protein 625 (ZNF625), mRNA [NM_145233]	0.498786	8.87508	0.0313346	0.560054
15317	A_23_P255653	TNFRSF10A	NM_003844	Homo sapiens tumor necrosis factor receptor superfamily, member 10a (TNFRSF10A), mRNA [NM_003844]	0.498441	6.86942	0.0179903	0.534774
23294	A_32_P120211	AI123606	AI123606	AI123606 oo15f01.x1 Soares_NSF_F8_9W_OT_PA_P_S1 Homo sapiens cDNA clone IMAGE:1566265 3', mRNA sequence [AI123606]	0.497747	6.60647	0.0234224	0.546937
15785	A_24_P289420	FAM21C	NM_015262	Homo sapiens family with sequence similarity 21, member C (FAM21C), mRNA [NM_015262]	0.497385	8.96353	0.0282346	0.555013
28588	A_23_P200096	SPSB1	NM_025106	Homo sapiens splA/ryanodine receptor domain and SOCS box containing 1 (SPSB1), mRNA [NM_025106]	0.497341	6.84647	0.0158248	0.533761
17407	A_23_P93524	SAMD3	NM_001017373	Homo sapiens sterile alpha motif domain containing 3 (SAMD3), transcript variant 1, mRNA [NM_001017373]	0.497211	7.24898	0.0341637	0.56429
1726	A_23_P8649	MGC40405	NM_152789	Homo sapiens hypothetical protein MGC40405 (MGC40405), transcript variant 1, mRNA [NM_152789]	0.496944	9.39858	0.0305318	0.556433
30148	A_32_P20020	LOC388397	XM_373737	PREDICTED: Homo sapiens hypothetical LOC388397 (LOC388397), mRNA [XM_373737]	0.496577	6.80883	0.00564094	0.519521
1311	A_23_P48637	BG108194	BG108194	BG108194 602280063F1 NIH_MGC_86 Homo sapiens cDNA clone IMAGE:4367799 5', mRNA sequence [BG108194]	0.496441	8.6453	0.0472246	0.571341
18400	A_23_P23151	CEP170	NM_014812	Homo sapiens centrosomal protein 170kDa (CEP170), transcript variant alpha, mRNA [NM_014812]	0.496415	7.17992	0.0292447	0.555314
3658	A_23_P430785	FRS2	NM_006654	Homo sapiens fibroblast growth factor receptor substrate 2 (FRS2), transcript variant 1, mRNA [NM_006654]	0.495923	6.86138	0.0294271	0.555314
3237	A_24_P237757	ZMYM2	AL136621	Homo sapiens mRNA; cDNA DKFZp564B162 (from clone DKFZp564B162). [AL136621]	0.494248	8.92919	0.0385978	0.566815
6087	A_24_P394047	CYP20A1	NM_177538	Homo sapiens cytochrome P450, family 20, subfamily A, polypeptide 1 (CYP20A1), transcript variant 1, mRNA [NM_177538]	0.494028	7.24863	0.0439077	0.570883
14989	A_24_P175188	SAMD9	NM_017654	Homo sapiens sterile alpha motif domain containing 9 (SAMD9), mRNA [NM_017654]	0.493888	6.96326	0.032343	0.562475
4258	A_23_P8558	ABHD11	NM_031295	Homo sapiens abhydrolase domain containing 11 (ABHD11), transcript variant 4, mRNA [NM_031295]	0.493542	7.3102	0.013012	0.532642
11818	A_24_P482009	DB141416	DB141416	DB141416 THYMU3 Homo sapiens cDNA clone THYMU3014821 5', mRNA sequence [DB141416]	0.492533	8.18332	0.0421389	0.570587
7762	A_23_P335848	GIT2	NM_057169	Homo sapiens G protein-coupled receptor kinase interactor 2 (GIT2), transcript variant 1, mRNA [NM_057169]	0.492484	10.4813	0.0167668	0.534774
17971	A_23_P21134	DDIT3	NM_004083	Homo sapiens DNA-damage-inducible transcript 3 (DDIT3), mRNA [NM_004083]	0.492225	7.63659	0.0387078	0.566815
30740	A_32_P221958	CTGLF1	NM_133446	Homo sapiens centaurin, gamma-like family, member 1 (CTGLF1), mRNA [NM_133446]	0.491822	9.40308	0.0457413	0.570883
1754	A_23_P211850	ABHD6	NM_020676	Homo sapiens abhydrolase domain containing 6 (ABHD6), mRNA [NM_020676]	0.49174	8.52677	0.0180483	0.534774
30796	A_24_P636332	CCDC84	NM_198489	Homo sapiens coiled-coil domain containing 84 (CCDC84), mRNA [NM_198489]	0.490667	10.3226	0.0430982	0.570587
20447	A_24_P915269	PRG1	BC022313	Homo sapiens proteoglycan 1, secretory granule, mRNA (cDNA clone IMAGE:4688573), complete cds. [BC022313]	0.490503	6.18171	0.00617814	0.520927
4698	A_23_P46871	SLC29A3	NM_018344	Homo sapiens solute carrier family 29 (nucleoside transporters), member 3 (SLC29A3), mRNA [NM_018344]	0.489857	7.76923	0.04335	0.570587
29273	A_24_P748377	AL833456	AL833456	Homo sapiens mRNA; cDNA DKFZp686I18116 (from clone DKFZp686I18116). [AL833456]	0.489353	6.59872	0.0262465	0.550347
3509	A_23_P84350	MCPH1	NM_024596	Homo sapiens microcephaly, primary autosomal recessive 1 (MCPH1), mRNA [NM_024596]	0.48892	6.90026	0.0446023	0.570883
3009	A_23_P104689	RELA	BC014095	Homo sapiens v-rel reticuloendotheliosis viral oncogene homolog A, nuclear factor of kappa light polypeptide gene enhancer in B-cells 3, p65 (avian), mRNA (cDNA clone IMAGE:4547184), complete cds. [BC014095]	0.488703	8.01783	0.0486822	0.572749
932	A_23_P124108	ITGAM	NM_000632	Homo sapiens integrin, alpha M (complement component 3 receptor 3 subunit) (ITGAM), mRNA [NM_000632]	0.488689	8.30958	0.0293274	0.555314
28718	A_23_P218058	KLRC4	NM_013431	Homo sapiens killer cell lectin-like receptor subfamily C, member 4 (KLRC4), mRNA [NM_013431]	0.487936	7.13449	0.0447036	0.570883
18489	A_24_P154573	ZNF509	NM_145291	Homo sapiens zinc finger protein 509 (ZNF509), mRNA [NM_145291]	0.487791	7.05477	0.00761022	0.522217
36197	A_24_P196688	ENST00000357778	ENST00000357778	Homo sapiens caspase recruitment domain family, member 8, mRNA (cDNA clone MGC:65033 IMAGE:6144772), complete cds. [BC056891]	0.487649	8.31226	0.0162698	0.534774
29878	A_32_P115518	AI207522	AI207522	AI207522 HA2878 Human fetal liver cDNA library Homo sapiens cDNA, mRNA sequence [AI207522]	0.487602	7.0411	0.0256851	0.547915
16407	A_32_P201616	THC2279840	THC2279840	Unknown	0.487517	6.65921	0.0177398	0.534774
23130	A_32_P27064	BC017350	BC017350	Homo sapiens cDNA clone IMAGE:5013593, partial cds. [BC017350]	0.487502	7.2972	0.0427584	0.570587
19869	A_23_P414855	PURB	NM_033224	Homo sapiens purine-rich element binding protein B (PURB), mRNA [NM_033224]	0.486986	7.05444	0.0279945	0.553512
13251	A_24_P106297	AMACR	NM_014324	Homo sapiens alpha-methylacyl-CoA racemase (AMACR), transcript variant 1, mRNA [NM_014324]	0.485614	7.16673	0.017257	0.534774
2054	A_24_P178503	ABCC9	NM_020298	Homo sapiens ATP-binding cassette, sub-family C (CFTR/MRP), member 9 (ABCC9), transcript variant SUR2A-delta-14, mRNA [NM_020298]	0.485396	6.65479	0.0223407	0.544077
17774	A_23_P141429	ABI3	NM_016428	Homo sapiens ABI gene family, member 3 (ABI3), mRNA [NM_016428]	0.485243	7.75795	0.0278202	0.553512
20024	A_23_P394545	KIAA1033	NM_015275	Homo sapiens KIAA1033 (KIAA1033), mRNA [NM_015275]	0.485153	6.89712	0.0258395	0.548403
16604	A_23_P202013	TCF8	NM_030751	Homo sapiens transcription factor 8 (represses interleukin 2 expression) (TCF8), mRNA [NM_030751]	0.484614	6.39074	0.0280622	0.553512
10285	A_23_P37317	AF147723	AF147723	Homo sapiens lipopolysaccharide specific response-68 protein (LSR68) mRNA, complete cds. [AF147723]	0.483898	6.8697	0.0284576	0.555233
9533	A_24_P161813	ENST00000305570	ENST00000305570	Unknown	0.483895	7.59329	0.043168	0.570587
23996	A_23_P353652	MEF2A	NM_005587	Homo sapiens MADS box transcription enhancer factor 2, polypeptide A (myocyte enhancer factor 2A) (MEF2A), mRNA [NM_005587]	0.483796	7.3192	0.0209333	0.542045
24260	A_32_P50123	SRGAP2	NM_015326	Homo sapiens SLIT-ROBO Rho GTPase activating protein 2 (SRGAP2), mRNA [NM_015326]	0.483376	6.27287	0.0189027	0.534774
36673	A_23_P201521	A_23_P201521	A_23_P201521	Unknown	0.483101	15.0497	0.0174584	0.534774
17592	A_24_P110770	MYO1G	AK074050	Homo sapiens mRNA for FLJ00121 protein. [AK074050]	0.480299	6.80084	0.0292461	0.555314
12408	A_24_P262688	LAIR1	NM_021706	Homo sapiens leukocyte-associated immunoglobulin-like receptor 1 (LAIR1), transcript variant b, mRNA [NM_021706]	0.479698	6.79043	0.015096	0.532642
13478	A_32_P26330	USP10	NM_005153	Homo sapiens ubiquitin specific peptidase 10 (USP10), mRNA [NM_005153]	0.479378	6.35106	0.0386385	0.566815
23049	A_23_P392435	KBTBD6	NM_152903	Homo sapiens kelch repeat and BTB (POZ) domain containing 6 (KBTBD6), mRNA [NM_152903]	0.479127	6.82192	0.0343366	0.56429
25948	A_23_P212073	MBNL1	NM_207296	Homo sapiens muscleblind-like (Drosophila) (MBNL1), transcript variant 6, mRNA [NM_207296]	0.478567	6.32874	0.0329497	0.563538
38719	A_23_P202881	FEZ1	NM_005103	Homo sapiens fasciculation and elongation protein zeta 1 (zygin I) (FEZ1), transcript variant 1, mRNA [NM_005103]	0.478029	8.07388	0.049278	0.572749
25055	A_23_P147801	ZNF654	NM_018293	Homo sapiens zinc finger protein 654 (ZNF654), mRNA [NM_018293]	0.477457	6.68238	0.0492553	0.572749
1581	A_24_P67280	CTAGE6	BC043153	Homo sapiens CTAGE family, member 6, mRNA (cDNA clone MGC:41943 IMAGE:5296763), complete cds. [BC043153]	0.477044	8.2194	0.0372682	0.566042
26768	A_23_P136478	IRF2	NM_002199	Homo sapiens interferon regulatory factor 2 (IRF2), mRNA [NM_002199]	0.476458	8.91239	0.0208246	0.542045
23357	A_24_P212531	B3GALNT2	NM_152490	Homo sapiens beta-1,3-N-acetylgalactosaminyltransferase 2 (B3GALNT2), mRNA [NM_152490]	0.47603	6.8734	0.0164107	0.534774
8703	A_23_P9883	CIAS1	NM_004895	Homo sapiens cold autoinflammatory syndrome 1 (CIAS1), transcript variant 1, mRNA [NM_004895]	0.475953	8.52749	0.0326689	0.562475
10265	A_24_P374586	PMS2	NM_000535	Homo sapiens PMS2 postmeiotic segregation increased 2 (S. cerevisiae) (PMS2), transcript variant 1, mRNA [NM_000535]	0.475663	7.99142	0.0472659	0.571341
14255	A_24_P913561	RASSF8	AY665468	Homo sapiens clone B4-E11 carcinoma associated protein HOJ-1 mRNA, complete cds, alternatively spliced. [AY665468]	0.475463	6.46063	0.0467552	0.571341
20163	A_23_P329822	GREM2	NM_022469	Homo sapiens gremlin 2, cysteine knot superfamily, homolog (Xenopus laevis) (GREM2), mRNA [NM_022469]	0.474828	6.30911	0.0247083	0.547915
6908	A_24_P94722	TMEM34	NM_018241	Homo sapiens transmembrane protein 34 (TMEM34), mRNA [NM_018241]	0.474029	9.07786	0.0295124	0.555394
8242	A_24_P295999	CD4	NM_000616	Homo sapiens CD4 molecule (CD4), mRNA [NM_000616]	0.472712	11.13	0.0401512	0.569287
37881	A_24_P300302	LOC134466	AK096536	Homo sapiens cDNA FLJ39217 fis, clone OCBBF2006639, moderately similar to ZINC FINGER PROTEIN 84. [AK096536]	0.472317	8.24377	0.049688	0.574431
4766	A_23_P377957	KCTD12	NM_138444	Homo sapiens potassium channel tetramerisation domain containing 12 (KCTD12), mRNA [NM_138444]	0.472198	8.2855	0.0211272	0.542045
3096	A_23_P202715	PHF21A	NM_016621	Homo sapiens PHD finger protein 21A (PHF21A), mRNA [NM_016621]	0.472194	7.73642	0.0150148	0.532642
12114	A_24_P406245	BC010535	BC010535	Homo sapiens cDNA clone IMAGE:3456494, partial cds. [BC010535]	0.472023	6.90714	0.0282172	0.555013
25632	A_23_P126416	TIE1	NM_005424	Homo sapiens tyrosine kinase with immunoglobulin-like and EGF-like domains 1 (TIE1), mRNA [NM_005424]	0.471857	6.9561	0.0412566	0.570587
11345	A_24_P152385	THC2425829	THC2425829	ATPN_BOVIN (Q28852) ATP synthase g chain, mitochondrial (ATPase subunit G) , partial (92%) [THC2425829]	0.471674	8.55569	0.0161334	0.534774
16724	A_24_P356254	CTCF	NM_006565	Homo sapiens CCCTC-binding factor (zinc finger protein) (CTCF), mRNA [NM_006565]	0.470968	6.46264	0.038562	0.566815
17907	A_24_P101248	ENST00000374465	ENST00000374465	Homo sapiens amyotrophic lateral sclerosis 2 (juvenile) chromosome region, candidate 19, mRNA (cDNA clone IMAGE:3628944). [BC012984]	0.470454	7.23072	0.0485469	0.572749
10113	A_32_P116399	TLK2	NM_006852	Homo sapiens tousled-like kinase 2 (TLK2), mRNA [NM_006852]	0.470294	6.47065	0.0262738	0.550347
13169	A_32_P122285	A_32_P122285	A_32_P122285	Unknown	0.46966	10.4304	0.024599	0.547915
6413	A_24_P570806	BC036645	BC036645	Homo sapiens cDNA clone IMAGE:4814437. [BC036645]	0.467933	7.61496	0.0478433	0.572749
30663	A_24_P255314	A_24_P255314	A_24_P255314	Unknown	0.467829	10.3559	0.0353389	0.56429
27728	A_23_P41455	TRPC3	NM_003305	Homo sapiens transient receptor potential cation channel, subfamily C, member 3 (TRPC3), mRNA [NM_003305]	0.467107	6.85166	0.0183799	0.534774
9654	A_32_P62106	LOC400509	AK023827	Homo sapiens cDNA FLJ13765 fis, clone PLACE4000128, weakly similar to Mus musculus putative transcription factor mRNA. [AK023827]	0.466584	7.5343	0.0485397	0.572749
12775	A_32_P151570	A_32_P151570	A_32_P151570	Unknown	0.466542	6.27692	0.0473879	0.571515
16766	A_23_P339554	MLSTD2	NM_032228	Homo sapiens male sterility domain containing 2 (MLSTD2), mRNA [NM_032228]	0.465964	6.77309	0.0280721	0.553512
5268	A_23_P4153	NBR2	NM_005821	Homo sapiens neighbor of BRCA1 gene 2 (NBR2), mRNA [NM_005821]	0.465663	7.81248	0.0418387	0.570587
13674	A_23_P416089	PROKR1	NM_138964	Homo sapiens prokineticin receptor 1 (PROKR1), mRNA [NM_138964]	0.46506	7.03736	0.0489214	0.572749
25628	A_23_P205549	MAX	NM_145113	Homo sapiens MYC associated factor X (MAX), transcript variant 3, mRNA [NM_145113]	0.464678	11.6475	0.0208741	0.542045
12759	A_23_P111260	NT5E	NM_002526	Homo sapiens 5'-nucleotidase, ecto (CD73) (NT5E), mRNA [NM_002526]	0.46408	6.71748	0.0136273	0.532642
3032	A_32_P97192	BC010535	BC010535	Homo sapiens cDNA clone IMAGE:3456494, partial cds. [BC010535]	0.463499	6.92951	0.0417543	0.570587
22807	A_24_P303127	FLJ33641	NM_152687	Homo sapiens hypothetical protein FLJ33641 (FLJ33641), mRNA [NM_152687]	0.463058	6.8852	0.0430662	0.570587
25819	A_23_P204324	DNM1L	NM_012062	Homo sapiens dynamin 1-like (DNM1L), transcript variant 1, mRNA [NM_012062]	0.462653	7.53457	0.0433296	0.570587
17097	A_23_P66698	HCP1	AK074161	Homo sapiens mRNA for FLJ00234 protein. [AK074161]	0.462194	6.76533	0.0436447	0.570883
2260	A_23_P35916	ATM	NM_000051	Homo sapiens ataxia telangiectasia mutated (includes complementation groups A, C and D) (ATM), transcript variant 1, mRNA [NM_000051]	0.461946	6.95509	0.0365871	0.565828
15083	A_24_P250614	SF3A1	NM_005877	Homo sapiens splicing factor 3a, subunit 1, 120kDa (SF3A1), transcript variant 1, mRNA [NM_005877]	0.461873	8.77099	0.0499672	0.574431
26808	A_23_P381992	ITGAV	NM_002210	Homo sapiens integrin, alpha V (vitronectin receptor, alpha polypeptide, antigen CD51) (ITGAV), mRNA [NM_002210]	0.461537	6.75919	0.0357077	0.56429
28751	A_23_P360626	LOC201164	NM_178836	Homo sapiens similar to CG12314 gene product (LOC201164), mRNA [NM_178836]	0.461445	7.67249	0.0246969	0.547915
8287	A_23_P313961	NME6	NM_005793	Homo sapiens non-metastatic cells 6, protein expressed in (nucleoside-diphosphate kinase) (NME6), mRNA [NM_005793]	0.461316	7.2229	0.0157281	0.533761
29706	A_23_P149847	LZTS2	NM_032429	Homo sapiens leucine zipper, putative tumor suppressor 2 (LZTS2), mRNA [NM_032429]	0.460894	12.2756	0.0455383	0.570883
12216	A_23_P382602	BCL9	NM_004326	Homo sapiens B-cell CLL/lymphoma 9 (BCL9), mRNA [NM_004326]	0.460585	6.74839	0.0308151	0.55653
12583	A_23_P17837	APOL1	NM_145343	Homo sapiens apolipoprotein L, 1 (APOL1), transcript variant 2, mRNA [NM_145343]	0.460387	6.60561	0.0369519	0.566042
24263	A_24_P419109	CREBL1	NM_004381	Homo sapiens cAMP responsive element binding protein-like 1 (CREBL1), mRNA [NM_004381]	0.460344	7.01252	0.0280864	0.553551
4870	A_24_P126262	BAGE4	NM_181704	Homo sapiens B melanoma antigen family, member 4 (BAGE4), mRNA [NM_181704]	0.459566	6.39685	0.0453292	0.570883
12437	A_24_P920994	PGLS	BC017706	Homo sapiens 6-phosphogluconolactonase, mRNA (cDNA clone IMAGE:4395142), with apparent retained intron. [BC017706]	0.459452	7.29474	0.035715	0.56429
25515	A_23_P167293	SCOC	NM_032547	Homo sapiens short coiled-coil protein (SCOC), mRNA [NM_032547]	0.459266	7.24931	0.0432884	0.570587
28238	A_24_P389843	CEP164	NM_014956	Homo sapiens centrosomal protein 164kDa (CEP164), mRNA [NM_014956]	0.458984	6.93083	0.00752539	0.520927
8406	A_23_P5281	LYL1	NM_005583	Homo sapiens lymphoblastic leukemia derived sequence 1 (LYL1), mRNA [NM_005583]	0.457954	7.07173	0.0336238	0.56429
27975	A_23_P88880	ZNF423	NM_015069	Homo sapiens zinc finger protein 423 (ZNF423), mRNA [NM_015069]	0.457714	6.93289	0.0304779	0.556433
3852	A_23_P129334	CLCN7	NM_001287	Homo sapiens chloride channel 7 (CLCN7), mRNA [NM_001287]	0.4573	7.30556	0.0441423	0.570883
4379	A_23_P107206	STAT3	NM_213662	Homo sapiens signal transducer and activator of transcription 3 (acute-phase response factor) (STAT3), transcript variant 3, mRNA [NM_213662]	0.457247	7.57061	0.0260643	0.550347
914	A_23_P104798	IL18	NM_001562	Homo sapiens interleukin 18 (interferon-gamma-inducing factor) (IL18), mRNA [NM_001562]	0.456934	6.92831	0.0267016	0.552721
30927	A_23_P328298	ODF2L	NM_020729	Homo sapiens outer dense fiber of sperm tails 2-like (ODF2L), transcript variant 1, mRNA [NM_020729]	0.456661	6.97626	0.0437543	0.570883
26898	A_23_P74778	C1orf54	NM_024579	Homo sapiens chromosome 1 open reading frame 54 (C1orf54), mRNA [NM_024579]	0.45577	11.8095	0.0418969	0.570587
5422	A_24_P393658	ENST00000369731	ENST00000369731	Homo sapiens mRNA; cDNA DKFZp434B187 (from clone DKFZp434B187). [AL117443]	0.455341	7.51381	0.0490148	0.572749
19365	A_23_P322593	FLJ39653	NM_152684	Homo sapiens hypothetical protein FLJ39653 (FLJ39653), mRNA [NM_152684]	0.455006	7.05258	0.0426534	0.570587
17982	A_23_P156425	MAN1A1	NM_005907	Homo sapiens mannosidase, alpha, class 1A, member 1 (MAN1A1), mRNA [NM_005907]	0.454818	6.75789	0.02648	0.550836
825	A_23_P71530	TNFRSF11B	NM_002546	Homo sapiens tumor necrosis factor receptor superfamily, member 11b (osteoprotegerin) (TNFRSF11B), mRNA [NM_002546]	0.454748	7.05388	0.0332989	0.56429
28327	A_23_P155185	ENST00000256031	ENST00000256031	Homo sapiens cDNA FLJ90613 fis, clone PLACE1001949, highly similar to Probable cation-transporting ATPase 3 (EC3.6.3.-). [AK075094]	0.454123	6.58672	0.0154761	0.532642
2940	A_32_P207986	A_32_P207986	A_32_P207986	Unknown	0.45293	7.03927	0.0315269	0.560383
8072	A_23_P255503	PAFAH1B2	NM_002572	Homo sapiens platelet-activating factor acetylhydrolase, isoform Ib, beta subunit 30kDa (PAFAH1B2), mRNA [NM_002572]	0.452072	7.46141	0.0426491	0.570587
25577	A_24_P152315	A_24_P152315	A_24_P152315	Unknown	0.451951	6.55121	0.0406604	0.569822
13126	A_32_P83203	ALS2CR19	NM_205863	Homo sapiens amyotrophic lateral sclerosis 2 (juvenile) chromosome region, candidate 19 (ALS2CR19), transcript variant a, mRNA [NM_205863]	0.45157	7.4336	0.034309	0.56429
4875	A_24_P86240	BMP2K	NM_198892	Homo sapiens BMP2 inducible kinase (BMP2K), transcript variant 1, mRNA [NM_198892]	0.450861	7.06693	0.0428727	0.570587
972	A_23_P121622	SULT1B1	D89479	Homo sapiens mRNA for ST1B2, complete cds. [D89479]	0.449946	6.17664	0.0430759	0.570587
16670	A_23_P376799	FAM21C	NM_015262	Homo sapiens family with sequence similarity 21, member C (FAM21C), mRNA [NM_015262]	0.449753	10.3262	0.0299033	0.555893
18655	A_24_P146670	SLK	NM_014720	Homo sapiens STE20-like kinase (yeast) (SLK), mRNA [NM_014720]	0.449371	9.22748	0.0445192	0.570883
12556	A_24_P935893	FAM46C	NM_017709	Homo sapiens family with sequence similarity 46, member C (FAM46C), mRNA [NM_017709]	0.449173	6.1254	0.0206172	0.542045
14784	A_32_P127412	A_32_P127412	A_32_P127412	Unknown	0.449111	6.69998	0.0240092	0.547915
6292	A_23_P112613	ENST00000356126	ENST00000356126	Homo sapiens cDNA FLJ37822 fis, clone BRSSN2004657. [AK095141]	0.448883	8.68529	0.0314148	0.560054
22521	A_23_P123242	RBAK	NM_021163	Homo sapiens RB-associated KRAB repressor (RBAK), mRNA [NM_021163]	0.448149	6.62674	0.0130699	0.532642
14356	A_24_P940469	ENST00000305046	ENST00000305046	Homo sapiens alcohol dehydrogenase beta2 subunit mRNA, complete cds. [AF153821]	0.447616	6.5318	0.0405285	0.569822
24580	A_24_P152911	ZNF311	NM_001010877	Homo sapiens zinc finger protein 311 (ZNF311), mRNA [NM_001010877]	0.447049	6.31843	0.0368094	0.566042
30105	A_24_P332541	ENST00000322446	ENST00000322446	Homo sapiens cDNA clone IMAGE:30389268, partial cds. [BC087847]	0.446997	6.53661	0.0322969	0.562475
22263	A_32_P32496	FLJ44253	AK126241	Homo sapiens cDNA FLJ44253 fis, clone TKIDN2009092. [AK126241]	0.446846	7.21455	0.0495162	0.573738
22362	A_23_P13978	IRAK4	NM_016123	Homo sapiens interleukin-1 receptor-associated kinase 4 (IRAK4), mRNA [NM_016123]	0.446832	6.79757	0.0356209	0.56429
26034	A_23_P255851	RNF38	NM_194328	Homo sapiens ring finger protein 38 (RNF38), transcript variant 2, mRNA [NM_194328]	0.443676	7.575	0.042278	0.570587
848	A_32_P21375	CA948108	CA948108	CA948108 iq21e07.x1 HR85 islet Homo sapiens cDNA clone IMAGE: 3', mRNA sequence [CA948108]	0.443481	6.53709	0.0232677	0.545065
2768	A_23_P333802	BC013792	BC013792	Homo sapiens, clone IMAGE:3921709, mRNA. [BC013792]	0.443116	8.00165	0.0386919	0.566815
16911	A_32_P174629	THC2341060	THC2341060	Unknown	0.442019	6.64857	0.021467	0.543256
21578	A_24_P303097	SNX25	NM_031953	Homo sapiens sorting nexin 25 (SNX25), mRNA [NM_031953]	0.440735	7.70735	0.0344492	0.56429
13361	A_23_P157593	CHRNA6	NM_004198	Homo sapiens cholinergic receptor, nicotinic, alpha 6 (CHRNA6), mRNA [NM_004198]	0.43976	6.34546	0.0144644	0.532642
23656	A_32_P143637	AW191706	AW191706	AW191706 HIMA02.05.01 human islet cDNA differential display Homo sapiens cDNA, mRNA sequence [AW191706]	0.439504	6.48778	0.0386143	0.566815
17248	A_24_P934755	ENST00000373575	ENST00000373575	Homo sapiens mRNA for eukaryotic translation initiation factor 4E member 2 variant protein. [AB209519]	0.439249	8.23294	0.049189	0.572749
17998	A_24_P821146	A_24_P821146	A_24_P821146	Unknown	0.439001	7.10206	0.0304071	0.556433
24937	A_23_P156061	LNPEP	NM_005575	Homo sapiens leucyl/cystinyl aminopeptidase (LNPEP), transcript variant 1, mRNA [NM_005575]	0.438886	6.55053	0.0299772	0.555893
24593	A_24_P865	C6orf204	NM_206921	Homo sapiens chromosome 6 open reading frame 204 (C6orf204), transcript variant 2, mRNA [NM_206921]	0.438361	6.85186	0.0244315	0.547915
28511	A_32_P116685	THC2413036	THC2413036	Unknown	0.437713	6.65455	0.0483103	0.572749
662	A_24_P161959	LOC374395	NM_199337	Homo sapiens similar to RIKEN cDNA 1810059G22 (LOC374395), mRNA [NM_199337]	0.436627	7.73546	0.0488844	0.572749
26769	A_24_P59596	ATAD2	NM_014109	Homo sapiens ATPase family, AAA domain containing 2 (ATAD2), mRNA [NM_014109]	0.436562	6.89415	0.0426325	0.570587
12853	A_23_P553	TARSL1	NM_025150	Homo sapiens threonyl-tRNA synthetase-like 1 (TARSL1), mRNA [NM_025150]	0.436419	8.38094	0.0481405	0.572749
27957	A_23_P251855	SLC12A7	NM_006598	Homo sapiens solute carrier family 12 (potassium/chloride transporters), member 7 (SLC12A7), mRNA [NM_006598]	0.436303	6.80897	0.0137081	0.532642
8103	A_23_P38959	VAV1	NM_005428	Homo sapiens vav 1 oncogene (VAV1), mRNA [NM_005428]	0.436291	7.93653	0.0417436	0.570587
11567	A_24_P7470	A_24_P7470	A_24_P7470	Unknown	0.435965	7.84634	0.00625424	0.520927
7737	A_23_P133120	TMEM144	NM_018342	Homo sapiens transmembrane protein 144 (TMEM144), mRNA [NM_018342]	0.435632	6.69521	0.0496616	0.574387
28142	A_23_P348894	SEC23A	NM_006364	Homo sapiens Sec23 homolog A (S. cerevisiae) (SEC23A), mRNA [NM_006364]	0.435408	7.66992	0.0299205	0.555893
26479	A_32_P203300	THC2306884	THC2306884	Unknown	0.434842	8.40962	0.0473391	0.571515
38689	A_32_P199429	THC2313214	THC2313214	Unknown	0.432892	6.64971	0.0326695	0.562475
24571	A_32_P36481	A_32_P36481	A_32_P36481	Unknown	0.432787	6.43459	0.0245557	0.547915
25360	A_24_P214754	NR3C1	NM_000176	Homo sapiens nuclear receptor subfamily 3, group C, member 1 (glucocorticoid receptor) (NR3C1), transcript variant 5, mRNA [NM_000176]	0.432407	9.31731	0.0360128	0.564822
7563	A_23_P118025	DPEP2	NM_022355	Homo sapiens dipeptidase 2 (DPEP2), mRNA [NM_022355]	0.432163	6.79777	0.0256076	0.547915
34827	A_23_P82509	GATAD1	NM_021167	Homo sapiens GATA zinc finger domain containing 1 (GATAD1), mRNA [NM_021167]	0.430939	8.28698	0.0116719	0.532642
36792	A_24_P256863	THRAP3	NM_005119	Homo sapiens thyroid hormone receptor associated protein 3 (THRAP3), mRNA [NM_005119]	0.429627	7.05267	0.0415419	0.570587
17340	A_32_P167396	BC039399	BC039399	Homo sapiens cDNA clone IMAGE:5300185. [BC039399]	0.429474	6.74608	0.0461296	0.570883
12399	A_24_P769977	THC2406011	THC2406011	ALU1_HUMAN (P39188) Alu subfamily J sequence contamination warning entry, partial (9%) [THC2406011]	0.429089	6.78494	0.0422077	0.570587
13766	A_23_P22672	CXorf45	NM_001039210	Homo sapiens chromosome X open reading frame 45 (CXorf45), mRNA [NM_001039210]	0.428458	10.046	0.0436462	0.570883
23434	A_23_P500861	SYNE1	NM_182961	Homo sapiens spectrin repeat containing, nuclear envelope 1 (SYNE1), transcript variant longest, mRNA [NM_182961]	0.428323	9.2091	0.0337182	0.56429
27457	A_32_P186226	IPO7	NM_006391	Homo sapiens importin 7 (IPO7), mRNA [NM_006391]	0.427545	6.28401	0.0256454	0.547915
6415	A_23_P109895	SLC26A6	NM_022911	Homo sapiens solute carrier family 26, member 6 (SLC26A6), transcript variant 1, mRNA [NM_022911]	0.426436	7.76281	0.0230901	0.544077
21486	A_32_P4318	BU733098	BU733098	BU733098 UI-E-CI1-afo-h-12-0-UI.s1 UI-E-CI1 Homo sapiens cDNA clone UI-E-CI1-afo-h-12-0-UI 3', mRNA sequence [BU733098]	0.426335	6.65924	0.0152691	0.532642
18616	A_24_P282309	FER1L3	NM_133337	Homo sapiens fer-1-like 3, myoferlin (C. elegans) (FER1L3), transcript variant 2, mRNA [NM_133337]	0.425526	6.56703	0.0259807	0.550104
21118	A_24_P29885	NOV	NM_002514	Homo sapiens nephroblastoma overexpressed gene (NOV), mRNA [NM_002514]	0.425233	6.84191	0.0302558	0.556433
4525	A_32_P190737	AK057981	AK057981	Homo sapiens cDNA FLJ25252 fis, clone STM03814. [AK057981]	0.42504	7.82263	0.0395896	0.569085
12052	A_32_P59648	AK023631	AK023631	Homo sapiens cDNA FLJ13569 fis, clone PLACE1008369. [AK023631]	0.424617	6.01809	0.0202014	0.538725
765	A_23_P30547	LCP2	NM_005565	Homo sapiens lymphocyte cytosolic protein 2 (SH2 domain containing leukocyte protein of 76kDa) (LCP2), mRNA [NM_005565]	0.424216	8.84332	0.039618	0.569085
12670	A_23_P102192	MAP4K4	NM_145686	Homo sapiens mitogen-activated protein kinase kinase kinase kinase 4 (MAP4K4), transcript variant 2, mRNA [NM_145686]	0.422849	6.98081	0.0177993	0.534774
18110	A_23_P348121	FOSL2	NM_005253	Homo sapiens FOS-like antigen 2 (FOSL2), mRNA [NM_005253]	0.422847	7.31182	0.0287767	0.555314
17791	A_32_P74243	BF366211	BF366211	BF366211 IL2-NT0099-300500-096-H08 NT0099 Homo sapiens cDNA, mRNA sequence [BF366211]	0.422647	6.63726	0.0433502	0.570587
27092	A_32_P32116	BC045677	BC045677	Homo sapiens cDNA clone IMAGE:5299441. [BC045677]	0.422187	7.56443	0.03182	0.560994
10407	A_23_P92994	C2orf33	NM_020194	Homo sapiens chromosome 2 open reading frame 33 (C2orf33), mRNA [NM_020194]	0.42217	9.47526	0.0370598	0.566042
9845	A_24_P931845	AY358246	AY358246	Homo sapiens clone DNA165054 PAMP6501 (UNQ6501) mRNA, complete cds. [AY358246]	0.422124	7.32437	0.0376346	0.566042
24742	A_23_P161501	UBTD1	NM_024954	Homo sapiens ubiquitin domain containing 1 (UBTD1), mRNA [NM_024954]	0.421549	7.47693	0.0397695	0.569085
15435	A_23_P1505	LRP5	NM_002335	Homo sapiens low density lipoprotein receptor-related protein 5 (LRP5), mRNA [NM_002335]	0.421442	7.37807	0.0448829	0.570883
4501	A_23_P368886	CSS3	NM_175856	Homo sapiens chondroitin sulfate synthase 3 (CSS3), mRNA [NM_175856]	0.420303	7.0342	0.0320643	0.56228
4786	A_23_P53126	LMO2	NM_005574	Homo sapiens LIM domain only 2 (rhombotin-like 1) (LMO2), mRNA [NM_005574]	0.419845	9.81063	0.045731	0.570883
2636	A_24_P76666	CSNK2A1	NM_177559	Homo sapiens casein kinase 2, alpha 1 polypeptide (CSNK2A1), transcript variant 1, mRNA [NM_177559]	0.419427	6.68403	0.0241211	0.547915
12795	A_24_P205627	TXLNA	NM_175852	Homo sapiens taxilin alpha (TXLNA), mRNA [NM_175852]	0.419385	6.69604	0.0135821	0.532642
30241	A_23_P258377	RAB6IP2	NM_178040	Homo sapiens RAB6 interacting protein 2 (RAB6IP2), transcript variant epsilon, mRNA [NM_178040]	0.418257	6.71709	0.0492902	0.572749
29914	A_23_P412562	C1orf162	NM_174896	Homo sapiens chromosome 1 open reading frame 162 (C1orf162), mRNA [NM_174896]	0.416287	7.92278	0.0239794	0.547915
14803	A_24_P1545	FGFR1OP2	NM_015633	Homo sapiens FGFR1 oncogene partner 2 (FGFR1OP2), mRNA [NM_015633]	0.412974	8.01665	0.00598697	0.520137
974	A_24_P126093	MOSPD2	NM_152581	Homo sapiens motile sperm domain containing 2 (MOSPD2), mRNA [NM_152581]	0.412706	6.54955	0.0441759	0.570883
4053	A_24_P386639	BET1L	NM_016526	Homo sapiens blocked early in transport 1 homolog (S. cerevisiae)-like (BET1L), mRNA [NM_016526]	0.412689	7.50069	0.0230975	0.544077
13325	A_32_P512061	GBAP	NR_002188	Homo sapiens glucosidase, beta; acid, pseudogene (GBAP) on chromosome 1 [NR_002188]	0.412011	7.60692	0.0160156	0.534774
30614	A_24_P712562	C17orf67	CR612053	full-length cDNA clone CS0CAP006YK09 of Thymus of Homo sapiens (human). [CR612053]	0.411344	6.72436	0.0309268	0.557156
28596	A_24_P208998	TRIM23	NM_001656	Homo sapiens tripartite motif-containing 23 (TRIM23), transcript variant alpha, mRNA [NM_001656]	0.41109	7.19104	0.0206322	0.542045
29638	A_24_P203668	RP11-114G1.1	BC036697	Homo sapiens Sp3 transcription factor pseudogene, mRNA (cDNA clone MGC:43345 IMAGE:5266022), complete cds. [BC036697]	0.410671	6.7906	0.0334446	0.56429
27666	A_23_P205623	DDHD1	NM_030637	Homo sapiens DDHD domain containing 1 (DDHD1), mRNA [NM_030637]	0.410109	6.49464	0.00994883	0.530837
12498	A_24_P382661	ETS2	NM_005239	Homo sapiens v-ets erythroblastosis virus E26 oncogene homolog 2 (avian) (ETS2), mRNA [NM_005239]	0.409115	7.01906	0.0387498	0.566891
27130	A_23_P40354	MAPRE1	NM_012325	Homo sapiens microtubule-associated protein, RP/EB family, member 1 (MAPRE1), mRNA [NM_012325]	0.408866	8.74809	0.0419511	0.570587
16462	A_23_P75288	ATAD1	NM_032810	Homo sapiens ATPase family, AAA domain containing 1 (ATAD1), mRNA [NM_032810]	0.408098	10.4781	0.0391418	0.569085
15397	A_24_P922451	THC2361461	THC2361461	Q5VT07 (Q5VT07) Microtubule associated testis specific serine\/threonine protein kinase (MAST205), partial (21%) [THC2361461]	0.407295	6.37806	0.0216165	0.544068
16883	A_24_P41918	BC030714	BC030714	Homo sapiens, clone IMAGE:3685861, mRNA. [BC030714]	0.406904	6.33852	0.0279556	0.553512
13540	A_32_P231179	TEKT4	NM_144705	Homo sapiens tektin 4 (TEKT4), mRNA [NM_144705]	0.405344	7.04746	0.031197	0.559889
6703	A_23_P98463	TBRG1	NM_032811	Homo sapiens transforming growth factor beta regulator 1 (TBRG1), mRNA [NM_032811]	0.405341	6.81755	0.0238891	0.547915
18580	A_24_P1919	NF1	NM_000267	Homo sapiens neurofibromin 1 (neurofibromatosis, von Recklinghausen disease, Watson disease) (NF1), transcript variant 2, mRNA [NM_000267]	0.400114	6.35915	0.0130446	0.532642
10646	A_23_P52082	INTS7	NM_015434	Homo sapiens integrator complex subunit 7 (INTS7), mRNA [NM_015434]	0.399548	7.51069	0.0493572	0.572749
28869	A_24_P476215	BX104493	BX104493	BX104493 Soares fetal liver spleen 1NFLS Homo sapiens cDNA clone IMAGp998E24531, mRNA sequence [BX104493]	0.3991	6.863	0.043246	0.570587
17354	A_32_P136982	DA199974	DA199974	DA199974 BRAWH2 Homo sapiens cDNA clone BRAWH2003806 5', mRNA sequence [DA199974]	0.398868	6.95357	0.0321203	0.562475
5633	A_23_P93514	C6orf97	NM_025059	Homo sapiens chromosome 6 open reading frame 97 (C6orf97), mRNA [NM_025059]	0.398709	6.42445	0.0457958	0.570883
10439	A_32_P27698	FLJ44060	NM_207366	Homo sapiens FLJ44060 protein (FLJ44060), mRNA [NM_207366]	0.398196	6.74176	0.035515	0.56429
25436	A_24_P324577	KIAA1466	AB040899	Homo sapiens mRNA for KIAA1466 protein, partial cds. [AB040899]	0.397495	7.25634	0.031284	0.560054
17239	A_24_P60634	SLC12A7	NM_006598	Homo sapiens solute carrier family 12 (potassium/chloride transporters), member 7 (SLC12A7), mRNA [NM_006598]	0.397074	6.53687	0.0460054	0.570883
15205	A_24_P582889	ENST00000369750	ENST00000369750	Homo sapiens mRNA full length insert cDNA clone EUROIMAGE 994183. [AJ420536]	0.397061	6.34329	0.047844	0.572749
12355	A_24_P24387	THC2279505	THC2279505	Q6UWZ7 (Q6UWZ7) EGES496, partial (43%) [THC2279505]	0.396715	6.17358	0.0272952	0.553512
23664	A_24_P926400	GGA1	NM_001001561	Homo sapiens golgi associated, gamma adaptin ear containing, ARF binding protein 1 (GGA1), transcript variant 3, mRNA [NM_001001561]	0.395257	6.91784	0.0313875	0.560054
14488	A_32_P222496	D89937	D89937	Homo sapiens mRNA for follistatin-related protein (FRP), complete cds. [D89937]	0.394364	6.48946	0.0300884	0.555893
13597	A_24_P356	ENST00000360555	ENST00000360555	Homo sapiens mRNA for KIAA1048 protein, partial cds. [AB028971]	0.393666	6.1684	0.0382939	0.566294
22177	A_24_P278393	CREM	NM_183013	Homo sapiens cAMP responsive element modulator (CREM), transcript variant 19, mRNA [NM_183013]	0.392359	7.63599	0.046905	0.571341
7001	A_32_P88880	THC2315244	THC2315244	Unknown	0.391817	6.44178	0.0424944	0.570587
6538	A_32_P198029	BC031013	BC031013	Homo sapiens, clone IMAGE:4655360, mRNA. [BC031013]	0.391245	6.68581	0.0284992	0.555233
32757	A_24_P331918	COL6A1	NM_001848	Homo sapiens collagen, type VI, alpha 1 (COL6A1), mRNA [NM_001848]	0.389629	6.65519	0.0449528	0.570883
26744	A_24_P66679	NAT12	NM_001011713	Homo sapiens N-acetyltransferase 12 (NAT12), mRNA [NM_001011713]	0.389468	6.70487	0.0344549	0.56429
20193	A_23_P11237	TAF1	NM_004606	Homo sapiens TAF1 RNA polymerase II, TATA box binding protein (TBP)-associated factor, 250kDa (TAF1), transcript variant 1, mRNA [NM_004606]	0.388625	6.58234	0.046025	0.570883
29359	A_23_P433152	LOC132321	NM_173487	Homo sapiens hypothetical protein LOC132321 (LOC132321), mRNA [NM_173487]	0.386314	7.70904	0.0377994	0.566042
2900	A_24_P232365	APBB1IP	NM_019043	Homo sapiens amyloid beta (A4) precursor protein-binding, family B, member 1 interacting protein (APBB1IP), mRNA [NM_019043]	0.384774	7.26889	0.0305029	0.556433
28769	A_24_P377144	ANTXR2	NM_058172	Homo sapiens anthrax toxin receptor 2 (ANTXR2), mRNA [NM_058172]	0.384389	6.65998	0.0430704	0.570587
26465	A_23_P501985	CSF2RA	NM_172249	Homo sapiens colony stimulating factor 2 receptor, alpha, low-affinity (granulocyte-macrophage) (CSF2RA), transcript variant 6, mRNA [NM_172249]	0.38373	6.31911	0.0355387	0.56429
23179	A_23_P203201	DDX6	NM_004397	Homo sapiens DEAD (Asp-Glu-Ala-Asp) box polypeptide 6 (DDX6), mRNA [NM_004397]	0.382702	6.56133	0.0462206	0.570883
12840	A_32_P141374	GATS	NM_178831	Homo sapiens opposite strand transcription unit to STAG3 (GATS), mRNA [NM_178831]	0.382686	6.7392	0.0374268	0.566042
31030	A_23_P370005	RIPK1	NM_003804	Homo sapiens receptor (TNFRSF)-interacting serine-threonine kinase 1 (RIPK1), mRNA [NM_003804]	0.382583	8.54479	0.0444771	0.570883
6266	A_23_P55020	CD300LF	NM_139018	Homo sapiens CD300 molecule-like family member f (CD300LF), mRNA [NM_139018]	0.38145	6.85534	0.0376123	0.566042
9779	A_23_P110288	GSTCD	NM_024751	Homo sapiens glutathione S-transferase, C-terminal domain containing (GSTCD), transcript variant 2, mRNA [NM_024751]	0.381052	6.83205	0.0492378	0.572749
30817	A_23_P404685	LCE1A	NM_178348	Homo sapiens late cornified envelope 1A (LCE1A), mRNA [NM_178348]	0.379171	10.9291	0.0450927	0.570883
11775	A_23_P371129	BTBD12	NM_032444	Homo sapiens BTB (POZ) domain containing 12 (BTBD12), mRNA [NM_032444]	0.378819	7.7501	0.0348616	0.56429
13060	A_23_P104282	C10orf6	NM_018121	Homo sapiens chromosome 10 open reading frame 6 (C10orf6), mRNA [NM_018121]	0.378761	7.39037	0.0431151	0.570587
19477	A_24_P71890	NPFFR2	NM_053036	Homo sapiens neuropeptide FF receptor 2 (NPFFR2), transcript variant 2, mRNA [NM_053036]	0.377609	6.02122	0.00970621	0.530837
24916	A_23_P390726	FLJ25439	NM_144725	Homo sapiens hypothetical protein FLJ25439 (FLJ25439), mRNA [NM_144725]	0.376839	6.55024	0.0132225	0.532642
28632	A_32_P106235	AA293788	AA293788	AA293788 zt65d09.r1 Soares_testis_NHT Homo sapiens cDNA clone IMAGE:727217 5' similar to gb:X02761_cds1 FIBRONECTIN PRECURSOR (HUMAN);, mRNA sequence [AA293788]	0.373589	6.73522	0.0347873	0.56429
7045	A_23_P40010	MGC4677	BC010491	Homo sapiens hypothetical protein MGC4677, mRNA (cDNA clone MGC:17431 IMAGE:2984883), complete cds. [BC010491]	0.373561	7.03009	0.0384387	0.566815
9187	A_32_P40375	A_32_P40375	A_32_P40375	Unknown	0.37167	7.58994	0.0469747	0.571341
23100	A_24_P712198	NP102221	NP102221	GB|AJ012680.1|CAA10122.1 hypothetical protein [NP102221]	0.37127	5.97539	0.00727336	0.520927
12247	A_23_P336040	GOPC	NM_020399	Homo sapiens golgi associated PDZ and coiled-coil motif containing (GOPC), transcript variant 1, mRNA [NM_020399]	0.370338	7.17881	0.0378065	0.566042
25994	A_23_P133068	ANK2	NM_001148	Homo sapiens ankyrin 2, neuronal (ANK2), transcript variant 1, mRNA [NM_001148]	0.370245	6.69131	0.045673	0.570883
22215	A_23_P65659	ATP10A	NM_024490	Homo sapiens ATPase, Class V, type 10A (ATP10A), mRNA [NM_024490]	0.368595	6.62566	0.036782	0.566042
32897	A_23_P41255	G3BP2	NM_203505	Homo sapiens Ras-GTPase activating protein SH3 domain-binding protein 2 (G3BP2), transcript variant 1, mRNA [NM_203505]	0.367535	7.67347	0.0440525	0.570883
22435	A_24_P329815	AMOTL1	NM_130847	Homo sapiens angiomotin like 1 (AMOTL1), mRNA [NM_130847]	0.366125	6.59276	0.0149028	0.532642
22897	A_23_P55564	ZCCHC2	BC006340	Homo sapiens zinc finger, CCHC domain containing 2, mRNA (cDNA clone IMAGE:4079754), complete cds. [BC006340]	0.365992	6.70829	0.0376666	0.566042
15008	A_32_P101844	A_32_P101844	A_32_P101844	Unknown	0.365577	7.53605	0.048545	0.572749
28324	A_24_P687594	ENST00000369308	ENST00000369308	full-length cDNA clone CS0DC011YG23 of Neuroblastoma Cot 25-normalized of Homo sapiens (human). [CR613891]	0.36525	7.43765	0.0387208	0.566815
25022	A_23_P502241	MLL3	NM_170606	Homo sapiens myeloid/lymphoid or mixed-lineage leukemia 3 (MLL3), transcript variant 2, mRNA [NM_170606]	0.364965	6.54496	0.0306466	0.55653
27200	A_23_P405873	C9orf72	NM_145005	Homo sapiens chromosome 9 open reading frame 72 (C9orf72), transcript variant 2, mRNA [NM_145005]	0.363982	6.58564	0.0417127	0.570587
3281	A_23_P113716	HLA-C	BC002463	Homo sapiens major histocompatibility complex, class I, C, mRNA (cDNA clone MGC:2285 IMAGE:3345005), complete cds. [BC002463]	0.363537	14.9365	0.0442106	0.570883
19818	A_23_P215625	ADAM22	NM_021723	Homo sapiens ADAM metallopeptidase domain 22 (ADAM22), transcript variant 1, mRNA [NM_021723]	0.363348	6.34048	0.019291	0.535481
5109	A_24_P412512	NIN	NM_016350	Homo sapiens ninein (GSK3B interacting protein) (NIN), transcript variant 4, mRNA [NM_016350]	0.362913	7.06278	0.032501	0.562475
12563	A_24_P298545	ZNF679	NM_153363	Homo sapiens zinc finger protein 679 (ZNF679), mRNA [NM_153363]	0.36019	9.2301	0.0290342	0.555314
15524	A_24_P72364	C6orf15	NM_014070	Homo sapiens chromosome 6 open reading frame 15 (C6orf15), mRNA [NM_014070]	0.357278	6.16083	0.0329249	0.563473
37954	A_23_P157361	WDR60	NM_018051	Homo sapiens WD repeat domain 60 (WDR60), mRNA [NM_018051]	0.355134	8.70302	0.0290485	0.555314
27398	A_23_P46907	CBARA1	NM_006077	Homo sapiens calcium binding atopy-related autoantigen 1 (CBARA1), mRNA [NM_006077]	0.354751	7.92552	0.0338294	0.56429
5805	A_32_P41396	AI762428	AI762428	AI762428 wh65h08.x1 NCI_CGAP_Kid11 Homo sapiens cDNA clone IMAGE:2385663 3', mRNA sequence [AI762428]	0.35452	6.3555	0.0486497	0.572749
28065	A_24_P84112	A_24_P84112	A_24_P84112	Unknown	0.354383	10.0553	0.0352738	0.56429
23841	A_23_P368711	LILRA6	NM_024318	Homo sapiens leukocyte immunoglobulin-like receptor, subfamily A (with TM domain), member 6 (LILRA6), mRNA [NM_024318]	0.351579	6.92153	0.0322013	0.562475
5612	A_23_P251342	GSK3B	NM_002093	Homo sapiens glycogen synthase kinase 3 beta (GSK3B), mRNA [NM_002093]	0.351102	8.24742	0.0486085	0.572749
18996	A_24_P920398	PARP14	NM_017554	Homo sapiens poly (ADP-ribose) polymerase family, member 14 (PARP14), mRNA [NM_017554]	0.34944	6.47617	0.0497081	0.574431
25120	A_24_P221660	ZBTB41	NM_194314	Homo sapiens zinc finger and BTB domain containing 41 (ZBTB41), mRNA [NM_194314]	0.344688	6.08784	0.0385621	0.566815
12140	A_24_P51067	CEP290	NM_025114	Homo sapiens centrosomal protein 290kDa (CEP290), mRNA [NM_025114]	0.340362	6.21484	0.0369923	0.566042
26131	A_24_P85888	SCN3A	NM_006922	Homo sapiens sodium channel, voltage-gated, type III, alpha (SCN3A), mRNA [NM_006922]	0.339934	6.20106	0.0225306	0.544077
18906	A_24_P537188	BC032332	BC032332	Homo sapiens cDNA clone MGC:40288 IMAGE:5169056, complete cds. [BC032332]	0.338475	7.07439	0.0490394	0.572749
17540	A_24_P933410	A_24_P933410	A_24_P933410	Unknown	0.338329	5.84714	0.0289118	0.555314
27053	A_24_P179577	KIAA1109	DQ335469	Homo sapiens fragile site-associated protein (FSA) mRNA, complete cds. [DQ335469]	0.333775	6.2989	0.0498736	0.574431
19575	A_32_P384562	ENST00000263511	ENST00000263511	Homo sapiens mRNA for KIAA1922 protein, partial cds. [AB067509]	0.333575	6.39915	0.0398383	0.569085
29045	A_23_P55123	COX10	NM_001303	Homo sapiens COX10 homolog, cytochrome c oxidase assembly protein, heme A: farnesyltransferase (yeast) (COX10), nuclear gene encoding mitochondrial protein, mRNA [NM_001303]	0.329073	6.70858	0.0294041	0.555314
24187	A_23_P306655	GMPPB	AB058754	Homo sapiens mRNA for KIAA1851 protein, partial cds. [AB058754]	0.324401	7.23646	0.047303	0.571515
21459	A_23_P163200	RIN3	AK021762	Homo sapiens cDNA FLJ11700 fis, clone HEMBA1005050. [AK021762]	0.323746	6.43227	0.0253259	0.547915
1284	A_23_P22473	FTSJ1	NM_012280	Homo sapiens FtsJ homolog 1 (E. coli) (FTSJ1), transcript variant 1, mRNA [NM_012280]	0.323685	7.36315	0.0299759	0.555893
29063	A_24_P292253	ITIH5	NM_030569	Homo sapiens inter-alpha (globulin) inhibitor H5 (ITIH5), transcript variant 1, mRNA [NM_030569]	0.322278	5.99994	0.0447289	0.570883
21518	A_32_P121362	CTAGE5	AF338234	Homo sapiens CTAGE-5B protein mRNA, complete cds, alternatively spliced. [AF338234]	0.322167	6.26952	0.0193542	0.535481
24678	A_23_P165042	LOC199725	AK023628	Homo sapiens cDNA FLJ13566 fis, clone PLACE1008330, weakly similar to EOSINOPHIL LYSOPHOSPHOLIPASE (EC 3.1.1.5). [AK023628]	0.313156	6.07609	0.0338641	0.56429
25709	A_32_P135767	A_32_P135767	A_32_P135767	Unknown	0.309039	6.09967	0.0423435	0.570587
18965	A_23_P215009	C6orf32	AB002384	Homo sapiens mRNA for KIAA0386 gene, partial cds. [AB002384]	0.30751	6.2597	0.0454485	0.570883
10594	A_32_P518489	BTBD4	NM_025224	Homo sapiens BTB (POZ) domain containing 4 (BTBD4), mRNA [NM_025224]	0.304235	6.09826	0.0463781	0.571341
23004	A_24_P218048	AMPH	NM_001635	Homo sapiens amphiphysin (Stiff-Man syndrome with breast cancer 128kDa autoantigen) (AMPH), transcript variant 1, mRNA [NM_001635]	0.293125	6.26447	0.0389953	0.568265
15967	A_24_P677639	RP11-56A21.1	NM_001005751	Homo sapiens similar to KIAA0592 protein (LOC387680), mRNA [NM_001005751]	0.288848	6.26431	0.0419001	0.570587
16243	A_23_P102117	WNT10A	NM_025216	Homo sapiens wingless-type MMTV integration site family, member 10A (WNT10A), mRNA [NM_025216]	0.281021	6.61362	0.0484206	0.572749
25389	A_23_P364625	LRRC19	NM_022901	Homo sapiens leucine rich repeat containing 19 (LRRC19), mRNA [NM_022901]	0.27613	6.22526	0.0447602	0.570883
31403	A_24_P340390	CPEB2	NM_182485	Homo sapiens cytoplasmic polyadenylation element binding protein 2 (CPEB2), transcript variant B, mRNA [NM_182485]	0.271471	6.29637	0.0441951	0.570883
1604	A_23_P79591	APOB	NM_000384	Homo sapiens apolipoprotein B (including Ag(x) antigen) (APOB), mRNA [NM_000384]	0.268517	5.89205	0.0342335	0.56429
13804	A_23_P65615	GTF2A1	NM_015859	Homo sapiens general transcription factor IIA, 1, 19/37kDa (GTF2A1), transcript variant 1, mRNA [NM_015859]	0.260428	5.96673	0.045095	0.570883
17092	A_24_P492083	AV740906	AV740906	AV740906 CB Homo sapiens cDNA clone CBFBBE12 5', mRNA sequence [AV740906]	0.249388	6.09027	0.0398141	0.569085
14913	A_23_P51745	PROK1	NM_032414	Homo sapiens prokineticin 1 (PROK1), mRNA [NM_032414]	-0.236728	6.03652	0.0419783	0.570587
14009	A_32_P149027	THC2442875	THC2442875	Unknown	-0.25224	5.88336	0.0463794	0.571341
29754	A_24_P943070	THC2277879	THC2277879	ALU7_HUMAN (P39194) Alu subfamily SQ sequence contamination warning entry, partial (10%) [THC2277879]	-0.253917	5.81804	0.0470456	0.571341
6770	A_32_P8627	A_32_P8627	A_32_P8627	Unknown	-0.259857	6.47446	0.0485916	0.572749
22778	A_24_P255483	KSR1	NM_014238	Homo sapiens kinase suppressor of ras 1 (KSR1), mRNA [NM_014238]	-0.267411	5.92698	0.0492732	0.572749
21185	A_23_P104012	ENST00000351050	ENST00000351050	WIAF-954-STS Human THudson EST Homo sapiens STS cDNA, sequence tagged site. [G42982]	-0.268422	5.89598	0.0418651	0.570587
29710	A_23_P139250	OR56B1	NM_001005180	Homo sapiens olfactory receptor, family 56, subfamily B, member 1 (OR56B1), mRNA [NM_001005180]	-0.272304	6.18751	0.0391885	0.569085
30136	A_23_P46309	RCC1	NM_001269	Homo sapiens regulator of chromosome condensation 1 (RCC1), mRNA [NM_001269]	-0.273385	7.45866	0.0461783	0.570883
16263	A_32_P750514	FLJ23588	Y10776	H.sapiens mRNA for CAP-binding protein complex interacting protein 1. [Y10776]	-0.275062	6.02303	0.0395081	0.569085
30499	A_23_P250747	GDEP	AK056825	Homo sapiens cDNA FLJ32263 fis, clone PROST1000377. [AK056825]	-0.279865	6.13091	0.0489506	0.572749
32339	A_24_P56073	PLEKHB1	NM_021200	Homo sapiens pleckstrin homology domain containing, family B (evectins) member 1 (PLEKHB1), mRNA [NM_021200]	-0.281029	6.21913	0.0454	0.570883
25148	A_23_P61676	AB034694	AB034694	Homo sapiens mRNA for endomucin-1, complete cds. [AB034694]	-0.283682	6.15529	0.0431646	0.570587
15886	A_32_P386298	KIAA1713	AK131454	Homo sapiens cDNA FLJ16608 fis, clone TESTI4011070. [AK131454]	-0.284592	5.93202	0.0429426	0.570587
38564	A_24_P247640	ENST00000359531	ENST00000359531	Unknown	-0.284699	6.05088	0.0472566	0.571341
4885	A_23_P310410	CD1E	NM_030893	Homo sapiens CD1e molecule (CD1E), mRNA [NM_030893]	-0.286394	6.37156	0.0445934	0.570883
23314	A_24_P807248	AL049254	AL049254	Homo sapiens mRNA; cDNA DKFZp564D043 (from clone DKFZp564D043) [AL049254]	-0.287608	5.93135	0.041086	0.569943
23503	A_32_P87955	CD300452	CD300452	AGENCOURT_14253233 NIH_MGC_180 Homo sapiens cDNA clone IMAGE:30390690 5', mRNA sequence [CD300452]	-0.289542	5.88073	0.0377214	0.566042
22865	A_24_P915664	A_24_P915664	A_24_P915664	Unknown	-0.289596	6.06142	0.0278992	0.553512
19934	A_24_P933538	THC2369885	THC2369885	Unknown	-0.290258	6.38406	0.045937	0.570883
19427	A_23_P404575	MGC27016	NM_144979	Homo sapiens hypothetical protein MGC27016 (MGC27016), mRNA [NM_144979]	-0.29053	5.96924	0.0489037	0.572749
5848	A_23_P48130	IFT81	NM_031473	Homo sapiens intraflagellar transport 81 homolog (Chlamydomonas) (IFT81), transcript variant 2, mRNA [NM_031473]	-0.292	6.31944	0.0472379	0.571341
10331	A_24_P917987	X98266	X98266	H.sapiens mRNA for ligase like protein, X-1. [X98266]	-0.292809	5.87944	0.0413254	0.570587
16209	A_23_P130056	LYZL6	NM_020426	Homo sapiens lysozyme-like 6 (LYZL6), mRNA [NM_020426]	-0.293204	5.86744	0.019701	0.53683
25010	A_24_P104689	SERPINB13	NM_012397	Homo sapiens serpin peptidase inhibitor, clade B (ovalbumin), member 13 (SERPINB13), mRNA [NM_012397]	-0.293265	5.92677	0.0431167	0.570587
33768	A_24_P925201	A_24_P925201	A_24_P925201	Unknown	-0.294532	6.15556	0.0497433	0.574431
4562	A_23_P304373	HTR5A	NM_024012	Homo sapiens 5-hydroxytryptamine (serotonin) receptor 5A (HTR5A), mRNA [NM_024012]	-0.296601	6.0319	0.0385199	0.566815
6012	A_32_P233950	DPPA5	NM_001025290	Homo sapiens developmental pluripotency associated 5 (DPPA5), mRNA [NM_001025290]	-0.29824	6.13057	0.0268051	0.552721
16095	A_32_P464910	AK022165	AK022165	Homo sapiens cDNA FLJ12103 fis, clone HEMBB1002692. [AK022165]	-0.301308	5.79533	0.0437303	0.570883
12008	A_24_P355720	FGF4	NM_002007	Homo sapiens fibroblast growth factor 4 (heparin secretory transforming protein 1, Kaposi sarcoma oncogene) (FGF4), mRNA [NM_002007]	-0.301705	6.11162	0.0402854	0.569822
33541	A_24_P280328	TTTY3	NR_001524	Homo sapiens testis-specific transcript, Y-linked 3 (TTTY3) on chromosome Y [NR_001524]	-0.303707	5.95881	0.0363964	0.56551
20880	A_24_P922199	THC2432858	THC2432858	Unknown	-0.304282	5.93579	0.0314555	0.560114
13332	A_32_P167604	THC2344045	THC2344045	Unknown	-0.304416	5.98941	0.0230751	0.544077
31392	A_32_P97149	THC2282995	THC2282995	AF055376 short form transcription factor C-MAF {Homo sapiens;} , partial (7%) [THC2282995]	-0.305152	6.27429	0.0443164	0.570883
32957	A_23_P216579	PALM2	NM_053016	Homo sapiens paralemmin 2 (PALM2), transcript variant 1, mRNA [NM_053016]	-0.30524	6.08851	0.0306008	0.55653
33560	A_23_P215828	CYP3A43	NM_022820	Homo sapiens cytochrome P450, family 3, subfamily A, polypeptide 43 (CYP3A43), transcript variant 1, mRNA [NM_022820]	-0.30562	6.18274	0.0467992	0.571341
22264	A_24_P912994	A_24_P912994	A_24_P912994	Unknown	-0.305836	5.86771	0.0430821	0.570587
25875	A_23_P365725	MRGPRX1	NM_147199	Homo sapiens MAS-related GPR, member X1 (MRGPRX1), mRNA [NM_147199]	-0.306535	6.25895	0.0491891	0.572749
12468	A_23_P332713	ENST00000262961	ENST00000262961	Homo sapiens mRNA for KIAA1086 protein, partial cds. [AB029009]	-0.30687	6.33028	0.0399982	0.569085
36682	A_32_P62423	ST8SIA5	NM_013305	Homo sapiens ST8 alpha-N-acetyl-neuraminide alpha-2,8-sialyltransferase 5 (ST8SIA5), mRNA [NM_013305]	-0.307095	6.17495	0.0473954	0.571515
32658	A_24_P911464	PMS1	BC008410	Homo sapiens PMS1 postmeiotic segregation increased 1 (S. cerevisiae), mRNA (cDNA clone IMAGE:4097623), complete cds. [BC008410]	-0.307129	5.88192	0.023784	0.547915
15392	A_32_P25694	BC035102	BC035102	Homo sapiens cDNA clone IMAGE:5262215. [BC035102]	-0.308208	6.07184	0.0257785	0.547915
4579	A_24_P277576	TRIP13	NM_004237	Homo sapiens thyroid hormone receptor interactor 13 (TRIP13), mRNA [NM_004237]	-0.308602	6.39485	0.0456795	0.570883
11834	A_23_P378574	MAGEB6	NM_173523	Homo sapiens melanoma antigen family B, 6 (MAGEB6), mRNA [NM_173523]	-0.310011	5.90307	0.0433236	0.570587
29741	A_23_P338372	NR2E1	NM_003269	Homo sapiens nuclear receptor subfamily 2, group E, member 1 (NR2E1), mRNA [NM_003269]	-0.310224	6.25974	0.0471685	0.571341
35661	A_23_P101573	SPACA4	NM_133498	Homo sapiens sperm acrosome associated 4 (SPACA4), mRNA [NM_133498]	-0.310955	6.2683	0.0453398	0.570883
2904	A_24_P925647	AL137569	AL137569	Homo sapiens mRNA; cDNA DKFZp586K1721 (from clone DKFZp586K1721). [AL137569]	-0.313566	6.07328	0.0379156	0.566042
14025	A_23_P310560	NUDT16	NM_152395	Homo sapiens nudix (nucleoside diphosphate linked moiety X)-type motif 16 (NUDT16), mRNA [NM_152395]	-0.314615	8.48026	0.0474759	0.571515
30979	A_32_P47316	LOC253805	BC028622	Homo sapiens hypothetical protein LOC253805, mRNA (cDNA clone IMAGE:4824622). [BC028622]	-0.314847	6.27741	0.0451759	0.570883
33499	A_24_P918561	A_24_P918561	A_24_P918561	Unknown	-0.31515	6.0638	0.0407334	0.569822
17430	A_24_P92680	AK093340	AK093340	Homo sapiens cDNA FLJ36021 fis, clone TESTI2016568. [AK093340]	-0.315299	6.02489	0.0118361	0.532642
34932	A_32_P82204	BC038757	BC038757	Homo sapiens cDNA clone IMAGE:5269899. [BC038757]	-0.31542	6.23839	0.0368141	0.566042
30323	A_24_P302447	LOC51336	AF242772	Homo sapiens mesenchymal stem cell protein DSCD28 mRNA, complete cds. [AF242772]	-0.316248	6.06722	0.0330699	0.563731
35921	A_24_P187539	A_24_P187539	A_24_P187539	Unknown	-0.316789	6.17167	0.0349738	0.56429
6010	A_24_P916453	A_24_P916453	A_24_P916453	Unknown	-0.317281	5.90544	0.0481725	0.572749
30855	A_24_P205105	MRE11A	BC005241	Homo sapiens MRE11 meiotic recombination 11 homolog A (S. cerevisiae), mRNA (cDNA clone IMAGE:3997666), complete cds. [BC005241]	-0.317694	5.96924	0.0346757	0.56429
8155	A_23_P1894	A_23_P1894	A_23_P1894	Unknown	-0.31792	6.40919	0.0365205	0.56551
37263	A_32_P179148	CN431194	CN431194	CN431194 328775669 GRN_ES Homo sapiens cDNA 5', mRNA sequence [CN431194]	-0.318102	6.1818	0.0422871	0.570587
17457	A_32_P58705	THC2435731	THC2435731	Unknown	-0.319242	6.00871	0.0440715	0.570883
33238	A_23_P502980	DGKH	NM_152910	Homo sapiens diacylglycerol kinase, eta (DGKH), transcript variant 1, mRNA [NM_152910]	-0.321843	6.10188	0.0460746	0.570883
31793	A_23_P9340	BARHL1	NM_020064	Homo sapiens BarH-like 1 (Drosophila) (BARHL1), mRNA [NM_020064]	-0.322223	6.38316	0.043086	0.570587
38553	A_32_P424932	AK023104	AK023104	Homo sapiens cDNA FLJ13042 fis, clone NT2RP3001318. [AK023104]	-0.322521	6.30638	0.0447823	0.570883
25905	A_23_P340717	ONECUT1	NM_004498	Homo sapiens one cut domain, family member 1 (ONECUT1), mRNA [NM_004498]	-0.324028	6.22651	0.0431477	0.570587
28514	A_32_P39583	THC2408069	THC2408069	Unknown	-0.326633	6.09903	0.0469806	0.571341
18860	A_23_P145569	SLC22A1	NM_153187	Homo sapiens solute carrier family 22 (organic cation transporter), member 1 (SLC22A1), transcript variant 2, mRNA [NM_153187]	-0.326762	6.46739	0.0207467	0.542045
31012	A_24_P937588	S81335	S81335	DCC=deleted in colorectal cancer {alternatively spliced, exon 28A} [human, brain tumor, tumor no. 245, mRNA Partial, 165 nt]. [S81335]	-0.326882	6.1691	0.0257316	0.547915
36833	A_32_P231033	THC2396619	THC2396619	Unknown	-0.326921	6.17082	0.0469882	0.571341
32756	A_24_P917433	AB014766	AB014766	Homo sapiens mRNA for DERP12 (dermal papilla derived protein 12), complete cds. [AB014766]	-0.327151	5.92732	0.0235499	0.547915
36457	A_23_P357838	HSPC105	NM_145168	Homo sapiens NAD(P) dependent steroid dehydrogenase-like (HSPC105), mRNA [NM_145168]	-0.327361	6.26973	0.042518	0.570587
29542	A_23_P123488	PRDM14	NM_024504	Homo sapiens PR domain containing 14 (PRDM14), mRNA [NM_024504]	-0.32903	5.88124	0.0386629	0.566815
16544	A_23_P203318	FSHB	NM_000510	Homo sapiens follicle stimulating hormone, beta polypeptide (FSHB), transcript variant 1, mRNA [NM_000510]	-0.329912	5.95563	0.0282303	0.555013
25652	A_24_P731255	AK025797	AK025797	Homo sapiens cDNA: FLJ22144 fis, clone HEP21732. [AK025797]	-0.330213	6.08561	0.0326081	0.562475
35886	A_23_P368779	ZNF114	NM_153608	Homo sapiens zinc finger protein 114 (ZNF114), mRNA [NM_153608]	-0.330692	6.12389	0.0424142	0.570587
40640	A_23_P317667	ICOSLG	NM_015259	Homo sapiens inducible T-cell co-stimulator ligand (ICOSLG), mRNA [NM_015259]	-0.330931	6.23863	0.0304682	0.556433
35922	A_24_P119634	CX40.1	BC035898	Homo sapiens connexin40.1, mRNA (cDNA clone IMAGE:5240397), partial cds. [BC035898]	-0.331541	5.92378	0.0358064	0.56429
36175	A_24_P182900	NR_003090	NR_003090	Homo sapiens myelin-associated oligodendrocyte basic protein (MOBP), transcribed-RNA [NR_003090]	-0.332165	6.01678	0.0478219	0.572749
6398	A_24_P187859	AK095964	AK095964	Homo sapiens cDNA FLJ38645 fis, clone HHDPC2005794. [AK095964]	-0.332286	6.61093	0.042605	0.570587
36741	A_23_P389371	MRGPRX3	NM_054031	Homo sapiens MAS-related GPR, member X3 (MRGPRX3), mRNA [NM_054031]	-0.332691	6.15876	0.0177977	0.534774
22188	A_32_P90615	A_32_P90615	A_32_P90615	Unknown	-0.332735	7.41229	0.0371285	0.566042
4826	A_23_P361679	ENST00000377515	ENST00000377515	Homo sapiens mRNA similar to hypothetical protein FLJ21463 (cDNA clone MGC:15793 IMAGE:3504595), complete cds. [BC008001]	-0.332846	6.21875	0.0119351	0.532642
37137	A_23_P360387	C15orf37	NM_175898	Homo sapiens chromosome 15 open reading frame 37 (C15orf37), mRNA [NM_175898]	-0.332925	6.09956	0.0272851	0.553512
6079	A_24_P232545	FLJ25530	NM_152722	Homo sapiens hepatocyte cell adhesion molecule (FLJ25530), mRNA [NM_152722]	-0.333576	6.04162	0.0332587	0.56429
5643	A_24_P794892	A_24_P794892	A_24_P794892	Unknown	-0.333634	6.00864	0.0481042	0.572749
36968	A_24_P930111	SLC4A10	AL832525	Homo sapiens mRNA; cDNA DKFZp761N0217 (from clone DKFZp761N0217). [AL832525]	-0.334684	6.10572	0.0434722	0.570883
34989	A_24_P318002	ZNF215	NM_013250	Homo sapiens zinc finger protein 215 (ZNF215), mRNA [NM_013250]	-0.336408	6.15586	0.0466028	0.571341
30084	A_32_P704328	ENST00000382170	ENST00000382170	Homo sapiens cDNA clone IMAGE:5296578. [BC033992]	-0.336978	5.95191	0.0377904	0.566042
4518	A_24_P4036	MGC16142	BC007365	Homo sapiens hypothetical protein MGC16142, mRNA (cDNA clone IMAGE:3630861), partial cds. [BC007365]	-0.337186	6.00507	0.0311734	0.559846
30205	A_23_P32722	ZNF408	NM_024741	Homo sapiens zinc finger protein 408 (ZNF408), mRNA [NM_024741]	-0.337317	6.22689	0.049362	0.572749
37803	A_32_P114746	C1orf111	NM_182581	Homo sapiens chromosome 1 open reading frame 111 (C1orf111), mRNA [NM_182581]	-0.337622	6.22808	0.0453785	0.570883
30090	A_23_P209527	THC2310298	THC2310298	A31642 villin [validated] - human {Homo sapiens;} , partial (23%) [THC2310298]	-0.338587	6.22968	0.0255329	0.547915
34452	A_32_P81674	LOC157627	AK091593	Homo sapiens cDNA FLJ34274 fis, clone FEBRA2003327. [AK091593]	-0.339097	6.01772	0.0492485	0.572749
36892	A_24_P920812	AF372624	AF372624	Homo sapiens PEBP-like protein (HSP714) mRNA, partial cds. [AF372624]	-0.339226	6.03745	0.0455428	0.570883
2411	A_23_P144126	FETUB	NM_014375	Homo sapiens fetuin B (FETUB), mRNA [NM_014375]	-0.339709	6.19372	0.0378365	0.566042
38841	A_24_P58673	REG4	NM_032044	Homo sapiens regenerating islet-derived family, member 4 (REG4), mRNA [NM_032044]	-0.339897	5.96708	0.0491094	0.572749
36922	A_32_P224188	AA448469	AA448469	zw80a10.s1 Soares_testis_NHT Homo sapiens cDNA clone IMAGE:782490 3', mRNA sequence [AA448469]	-0.340003	6.44621	0.0280708	0.553512
28044	A_24_P350786	ENST00000289135	ENST00000289135	Homo sapiens family with sequence similarity 62 (C2 domain containing), member C, mRNA (cDNA clone MGC:33352 IMAGE:4837811), complete cds. [BC037292]	-0.340021	5.98586	0.0407604	0.569822
10163	A_23_P313550	MGC34725	NM_173637	Homo sapiens hypothetical protein MGC34725 (MGC34725), mRNA [NM_173637]	-0.340179	6.44789	0.0498369	0.574431
7389	A_23_P503127	2013-09-03	NM_145733	Homo sapiens septin 3 (SEPT3), transcript variant A, mRNA [NM_145733]	-0.340767	6.5364	0.0419853	0.570587
39412	A_24_P323131	TTTY1	NR_001538	Homo sapiens testis-specific transcript, Y-linked 1 (TTTY1) on chromosome Y [NR_001538]	-0.340918	5.99854	0.049299	0.572749
24408	A_32_P16053	LOC284801	BC036201	Homo sapiens hypothetical protein LOC284801, mRNA (cDNA clone IMAGE:4830814). [BC036201]	-0.341501	5.85437	0.0221488	0.544077
32225	A_32_P83270	BC047589	BC047589	Homo sapiens cDNA clone IMAGE:5266866. [BC047589]	-0.341668	6.27932	0.0412242	0.570587
29641	A_24_P699252	BX104490	BX104490	BX104490 BX104490 NCI_CGAP_Gas4 Homo sapiens cDNA clone IMAGp998I105410 ; IMAGE:2189265, mRNA sequence [BX104490]	-0.341871	6.00608	0.0460405	0.570883
23634	A_32_P159668	THC2396617	THC2396617	Unknown	-0.342125	6.07623	0.0243281	0.547915
30592	A_23_P10721	HAP1	NM_003949	Homo sapiens huntingtin-associated protein 1 (neuroan 1) (HAP1), transcript variant 1, mRNA [NM_003949]	-0.342159	5.9736	0.0262978	0.550347
25175	A_32_P405973	ADCY2	NM_020546	Homo sapiens adenylate cyclase 2 (brain) (ADCY2), mRNA [NM_020546]	-0.342553	5.90538	0.0304874	0.556433
33607	A_32_P186914	AK125371	AK125371	Homo sapiens cDNA FLJ43381 fis, clone OCBBF2005428. [AK125371]	-0.342554	6.1171	0.0446021	0.570883
31964	A_23_P107587	NPC1	NM_000271	Homo sapiens Niemann-Pick disease, type C1 (NPC1), mRNA [NM_000271]	-0.342814	8.07554	0.0446543	0.570883
39643	A_23_P310582	ST7L	NM_138729	Homo sapiens suppression of tumorigenicity 7 like (ST7L), transcript variant 4, mRNA [NM_138729]	-0.344624	7.40427	0.0492685	0.572749
35437	A_23_P52974	GIF	NM_005142	Homo sapiens gastric intrinsic factor (vitamin B synthesis) (GIF), mRNA [NM_005142]	-0.344786	6.17561	0.0295646	0.55577
31754	A_32_P775081	LOC389791	NM_001013652	Homo sapiens hypothetical gene supported by AK094537 (LOC389791), mRNA [NM_001013652]	-0.345044	6.7883	0.0349704	0.56429
18869	A_23_P7835	EPHA7	NM_004440	Homo sapiens EPH receptor A7 (EPHA7), mRNA [NM_004440]	-0.346241	6.00975	0.0405044	0.569822
32876	A_32_P129862	AK125389	AK125389	Homo sapiens cDNA FLJ43399 fis, clone OCBBF2009926. [AK125389]	-0.346251	6.03509	0.0461486	0.570883
36129	A_32_P214274	KIF6	NM_145027	Homo sapiens kinesin family member 6 (KIF6), mRNA [NM_145027]	-0.346264	6.17947	0.0449998	0.570883
34892	A_24_P276808	PTPN7	NM_080588	Homo sapiens protein tyrosine phosphatase, non-receptor type 7 (PTPN7), transcript variant 2, mRNA [NM_080588]	-0.346358	6.36372	0.033427	0.56429
32662	A_24_P944898	BQ329909	BQ329909	BQ329909 QV1-EN0054-081100-428-c04 EN0054 Homo sapiens cDNA, mRNA sequence [BQ329909]	-0.346628	6.029	0.0433493	0.570587
32099	A_23_P203183	APOC3	NM_000040	Homo sapiens apolipoprotein C-III (APOC3), mRNA [NM_000040]	-0.347265	6.19288	0.0213997	0.542709
19750	A_24_P265407	AF289570	AF289570	Homo sapiens clone pp6750 unknown mRNA. [AF289570]	-0.347402	5.75386	0.025296	0.547915
10998	A_23_P371276	C18orf23	AK091537	Homo sapiens cDNA FLJ34218 fis, clone FCBBF3022311. [AK091537]	-0.348116	6.25391	0.0476795	0.572192
6148	A_24_P580248	THC2269852	THC2269852	Q8TDP9 (Q8TDP9) 3-beta-hydroxysteroid dehydrogenase (Fragment), partial (38%) [THC2269852]	-0.348321	6.46925	0.0216204	0.544068
33106	A_23_P130547	OR7D4	NM_001005191	Homo sapiens olfactory receptor, family 7, subfamily D, member 4 (OR7D4), mRNA [NM_001005191]	-0.34841	6.38603	0.0182541	0.534774
35622	A_32_P46544	A_32_P46544	A_32_P46544	Unknown	-0.348733	6.61546	0.0318226	0.560994
35464	A_24_P390055	USP30	AL834278	Homo sapiens mRNA; cDNA DKFZp547N1013 (from clone DKFZp547N1013). [AL834278]	-0.350335	8.50869	0.0325628	0.562475
32774	A_23_P34183	XKRY2	NM_001002906	Homo sapiens XK, Kell blood group complex subunit-related, Y-linked 2 (XKRY2), mRNA [NM_001002906]	-0.3504	5.88482	0.0201013	0.537973
38961	A_23_P91742	MGAT3	NM_002409	Homo sapiens mannosyl (beta-1,4-)-glycoprotein beta-1,4-N-acetylglucosaminyltransferase (MGAT3), mRNA [NM_002409]	-0.350791	6.17202	0.0455691	0.570883
40920	A_23_P161292	HSPA12A	AK023936	Homo sapiens cDNA FLJ13874 fis, clone THYRO1001365. [AK023936]	-0.351179	6.13288	0.0397003	0.569085
2409	A_24_P219757	THC2328951	THC2328951	CV412903 RC2-FN0090-270600-014-g01 FN0090 Homo sapiens cDNA, mRNA sequence [CV412903]	-0.35118	5.99275	0.0284292	0.555233
38012	A_24_P186079	FLJ39005	AK096324	Homo sapiens cDNA FLJ39005 fis, clone NT2RI2024496. [AK096324]	-0.352276	6.06974	0.0380827	0.566042
31779	A_24_P922349	THC2316072	THC2316072	Unknown	-0.35259	6.60067	0.0381883	0.566042
1108	A_24_P311856	COL9A1	NM_001851	Homo sapiens collagen, type IX, alpha 1 (COL9A1), transcript variant 1, mRNA [NM_001851]	-0.352633	6.40121	0.0318537	0.560994
30427	A_24_P479793	THC2414638	THC2414638	Unknown	-0.353409	6.71352	0.0293249	0.555314
30656	A_24_P916435	AF147727	AF147727	Homo sapiens unknown mRNA. [AF147727]	-0.353469	6.28382	0.0206358	0.542045
36615	A_32_P158988	AL518525	AL518525	AL518525 Homo sapiens NEUROBLASTOMA Homo sapiens cDNA clone CS0DA009YC02 5-PRIME, mRNA sequence [AL518525]	-0.354375	6.17235	0.0489043	0.572749
32612	A_24_P911860	DUSP19	NM_080876	Homo sapiens dual specificity phosphatase 19 (DUSP19), mRNA [NM_080876]	-0.354582	6.1801	0.0486257	0.572749
34716	A_23_P254989	TRPC5	NM_012471	Homo sapiens transient receptor potential cation channel, subfamily C, member 5 (TRPC5), mRNA [NM_012471]	-0.354618	6.09984	0.0321507	0.562475
33923	A_32_P50734	LOC647038	BU854292	AGENCOURT_10410024 NIH_MGC_82 Homo sapiens cDNA clone IMAGE:6621527 5', mRNA sequence [BU854292]	-0.354682	5.98363	0.0277528	0.553512
1190	A_24_P222000	RIMS2	NM_014677	Homo sapiens regulating synaptic membrane exocytosis 2 (RIMS2), mRNA [NM_014677]	-0.354953	6.00641	0.0139295	0.532642
31676	A_24_P126491	ENST00000333582	ENST00000333582	PREDICTED: Homo sapiens similar to zinc finger protein 91 (LOC646825), mRNA [XM_929783]	-0.355615	6.07363	0.0333191	0.56429
6218	A_24_P637381	AI056776	AI056776	oz15b04.x1 Soares_fetal_liver_spleen_1NFLS_S1 Homo sapiens cDNA clone IMAGE:1675375 3' similar to contains Alu repetitive element;, mRNA sequence [AI056776]	-0.35658	6.11913	0.0410976	0.569943
5874	A_23_P155796	GNRHR	NM_000406	Homo sapiens gonadotropin-releasing hormone receptor (GNRHR), transcript variant 1, mRNA [NM_000406]	-0.356863	6.07975	0.0348928	0.56429
38412	A_23_P166027	SPO11	NM_012444	Homo sapiens SPO11 meiotic protein covalently bound to DSB-like (S. cerevisiae) (SPO11), transcript variant 1, mRNA [NM_012444]	-0.357032	6.13118	0.0490162	0.572749
8632	A_24_P56221	MMAB	NM_052845	Homo sapiens methylmalonic aciduria (cobalamin deficiency) cblB type (MMAB), mRNA [NM_052845]	-0.357352	7.01455	0.0349874	0.56429
32356	A_23_P128897	A_23_P128897	A_23_P128897	Unknown	-0.357498	6.17843	0.0245234	0.547915
39005	A_24_P149704	DAB2IP	NM_138709	Homo sapiens DAB2 interacting protein (DAB2IP), transcript variant 2, mRNA [NM_138709]	-0.358407	6.59846	0.0481309	0.572749
30806	A_24_P937582	AK027610	AK027610	Homo sapiens cDNA FLJ14704 fis, clone NT2RP3000526. [AK027610]	-0.359027	6.55903	0.044008	0.570883
39733	A_23_P9348	PPP3R2	NM_147180	Homo sapiens protein phosphatase 3 (formerly 2B), regulatory subunit B, 19kDa, beta isoform (calcineurin B, type II) (PPP3R2), mRNA [NM_147180]	-0.359181	6.5432	0.0442257	0.570883
29425	A_32_P194264	CHAC2	NM_001008708	Homo sapiens ChaC, cation transport regulator-like 2 (E. coli) (CHAC2), mRNA [NM_001008708]	-0.359288	7.34992	0.0451524	0.570883
24089	A_23_P376114	TAS2R46	NM_176887	Homo sapiens taste receptor, type 2, member 46 (TAS2R46), mRNA [NM_176887]	-0.359818	5.96055	0.0298493	0.555893
8730	A_23_P320185	NDUFA11	NM_175614	Homo sapiens NADH dehydrogenase (ubiquinone) 1 alpha subcomplex, 11, 14.7kDa (NDUFA11), mRNA [NM_175614]	-0.360115	11.6137	0.0499786	0.574431
32752	A_23_P29680	CAMKV	NM_024046	Homo sapiens CaM kinase-like vesicle-associated (CAMKV), mRNA [NM_024046]	-0.360625	6.11849	0.0416519	0.570587
17923	A_32_P224566	LIN28B	NM_001004317	Homo sapiens lin-28 homolog B (C. elegans) (LIN28B), mRNA [NM_001004317]	-0.360842	5.87814	0.0164149	0.534774
31054	A_23_P92536	CNGA1	NM_000087	Homo sapiens cyclic nucleotide gated channel alpha 1 (CNGA1), mRNA [NM_000087]	-0.361945	6.4853	0.0299229	0.555893
38124	A_24_P857932	A_24_P857932	A_24_P857932	Unknown	-0.362202	5.95401	0.0384791	0.566815
3523	A_24_P186608	FLJ36166	NM_182634	Homo sapiens hypothetical protein FLJ36166 (FLJ36166), mRNA [NM_182634]	-0.36258	6.30844	0.0371321	0.566042
39944	A_24_P321752	TTLL5	NM_015072	Homo sapiens tubulin tyrosine ligase-like family, member 5 (TTLL5), mRNA [NM_015072]	-0.362837	7.75392	0.0284579	0.555233
31271	A_24_P350832	AGTPBP1	AJ437018	Homo sapiens mRNA for hypothetical protein, clone C91-V61. [AJ437018]	-0.363057	6.19384	0.0185933	0.534774
39632	A_32_P230595	AF087985	AF087985	Homo sapiens full length insert cDNA clone YW29F03. [AF087985]	-0.363309	6.75411	0.0455325	0.570883
36960	A_32_P539109	BPIL3	NM_174897	Homo sapiens bactericidal/permeability-increasing protein-like 3 (BPIL3), mRNA [NM_174897]	-0.364555	6.12607	0.0365323	0.56551
32093	A_24_P196428	RNF175	AK091509	Homo sapiens cDNA FLJ34190 fis, clone FCBBF3017729. [AK091509]	-0.364872	6.05206	0.0363912	0.56551
15732	A_32_P156062	THC2290704	THC2290704	Unknown	-0.364925	7.1983	0.0239363	0.547915
1843	A_32_P56874	BG502322	BG502322	BG502322 602550205F1 NIH_MGC_61 Homo sapiens cDNA clone IMAGE:4657992 5', mRNA sequence [BG502322]	-0.364932	6.40573	0.0456946	0.570883
38054	A_24_P342272	PCDHGA5	NM_032054	Homo sapiens protocadherin gamma subfamily A, 5 (PCDHGA5), transcript variant 2, mRNA [NM_032054]	-0.365863	5.99519	0.0307734	0.55653
4677	A_24_P396340	LOC113444	NM_138428	Homo sapiens hypothetical protein BC011880 (LOC113444), mRNA [NM_138428]	-0.366524	6.18574	0.031719	0.560994
38443	A_23_P340010	AK095243	AK095243	Homo sapiens cDNA FLJ37924 fis, clone CTONG2000218. [AK095243]	-0.36684	5.9307	0.0413347	0.570587
37649	A_24_P921719	A_24_P921719	A_24_P921719	Unknown	-0.36705	5.92189	0.0458239	0.570883
35727	A_24_P925748	AK054605	AK054605	Homo sapiens cDNA FLJ30043 fis, clone 3NB692001548. [AK054605]	-0.367682	5.98353	0.0280454	0.553512
6935	A_24_P923882	BX104354	BX104354	BX104354 BX104354 Soares infant brain 1NIB Homo sapiens cDNA clone IMAGp998C19280 ; IMAGE:49169, mRNA sequence [BX104354]	-0.367692	6.03384	0.0272697	0.553512
40803	A_32_P79492	PSCA	AK092432	Homo sapiens cDNA FLJ35113 fis, clone PLACE6007242. [AK092432]	-0.368491	6.15619	0.0445863	0.570883
38907	A_23_P64990	RAD52	NM_134424	Homo sapiens RAD52 homolog (S. cerevisiae) (RAD52), mRNA [NM_134424]	-0.368724	7.42024	0.035654	0.56429
7793	A_23_P64913	PDE6H	NM_006205	Homo sapiens phosphodiesterase 6H, cGMP-specific, cone, gamma (PDE6H), mRNA [NM_006205]	-0.369495	6.24396	0.0230053	0.544077
9551	A_24_P919142	A_24_P919142	A_24_P919142	Unknown	-0.369949	5.87293	0.0325729	0.562475
12940	A_24_P820201	A_24_P820201	A_24_P820201	Unknown	-0.370189	5.81624	0.0338274	0.56429
33590	A_23_P218549	EMR3	NM_032571	Homo sapiens egf-like module containing, mucin-like, hormone receptor-like 3 (EMR3), transcript variant 1, mRNA [NM_032571]	-0.370472	6.09231	0.027642	0.553512
38726	A_32_P169222	THC2328913	THC2328913	ALU1_HUMAN (P39188) Alu subfamily J sequence contamination warning entry, partial (14%) [THC2328913]	-0.370482	7.27817	0.0492185	0.572749
30386	A_23_P347720	BC080577	BC080577	Homo sapiens cDNA clone MGC:99667 IMAGE:6597328, complete cds. [BC080577]	-0.371022	7.66126	0.0403995	0.569822
7927	A_24_P165346	NFYC	NM_014223	Homo sapiens nuclear transcription factor Y, gamma (NFYC), mRNA [NM_014223]	-0.371093	10.2445	0.0435871	0.570883
39627	A_23_P413157	CXorf58	NM_152761	Homo sapiens chromosome X open reading frame 58 (CXorf58), mRNA [NM_152761]	-0.371294	6.00201	0.0462156	0.570883
39087	A_24_P212677	RNF170	BC032393	Homo sapiens ring finger protein 170, mRNA (cDNA clone MGC:40251 IMAGE:5200847), complete cds. [BC032393]	-0.371442	6.63604	0.0172385	0.534774
21416	A_24_P128354	AF130069	AF130069	Homo sapiens clone FLB8436 PRO2277 mRNA, complete cds. [AF130069]	-0.371869	6.32278	0.0471731	0.571341
31006	A_24_P109644	AF229166	AF229166	Homo sapiens docking protein 1-like protein mRNA, partial cds. [AF229166]	-0.37208	6.39826	0.0381164	0.566042
37436	A_24_P197794	ENST00000361278	ENST00000361278	Homo sapiens mRNA for KIAA0948 protein, partial cds. [AB023165]	-0.373039	6.33319	0.0321808	0.562475
23375	A_32_P167017	BC015836	BC015836	Homo sapiens, clone IMAGE:4293240, mRNA. [BC015836]	-0.373044	6.6416	0.0154433	0.532642
36981	A_32_P124266	THC2291268	THC2291268	Q9X6G7 (Q9X6G7) Serum opacity factor precursor (Fragment), partial (6%) [THC2291268]	-0.373157	6.23001	0.0422472	0.570587
336	A_32_P112881	ENST00000374274	ENST00000374274	full-length cDNA clone CS0DK008YO11 of HeLa cells Cot 25-normalized of Homo sapiens (human). [CR624966]	-0.373608	11.1079	0.0425346	0.570587
33632	A_23_P22557	RP11-535K18.3	AL832120	Homo sapiens mRNA; cDNA DKFZp686B2110 (from clone DKFZp686B2110). [AL832120]	-0.373992	7.87055	0.0464105	0.571341
4026	A_24_P271527	JOSD1	NM_014876	Homo sapiens Josephin domain containing 1 (JOSD1), mRNA [NM_014876]	-0.374305	10.7163	0.040153	0.569287
34125	A_23_P46584	C1orf105	NM_139240	Homo sapiens chromosome 1 open reading frame 105 (C1orf105), mRNA [NM_139240]	-0.374308	6.03304	0.0480728	0.572749
30201	A_24_P23546	SP8	NM_198956	Homo sapiens Sp8 transcription factor (SP8), transcript variant 2, mRNA [NM_198956]	-0.374389	6.03302	0.0458551	0.570883
21859	A_23_P120942	XRCC6	NM_001469	Homo sapiens X-ray repair complementing defective repair in Chinese hamster cells 6 (Ku autoantigen, 70kDa) (XRCC6), mRNA [NM_001469]	-0.374543	13.9885	0.0453985	0.570883
4992	A_23_P88781	CIAPIN1	NM_020313	Homo sapiens cytokine induced apoptosis inhibitor 1 (CIAPIN1), mRNA [NM_020313]	-0.374913	9.48925	0.00881689	0.530837
32541	A_24_P657487	PRAMEF2	BC040902	Homo sapiens PRAME family member 2, mRNA (cDNA clone IMAGE:5743999), complete cds. [BC040902]	-0.375794	6.04991	0.0292296	0.555314
31965	A_24_P694820	THC2267317	THC2267317	Unknown	-0.376224	6.69653	0.0251504	0.547915
41068	A_24_P792389	THC2349421	THC2349421	Unknown	-0.376386	6.61593	0.0394115	0.569085
32598	A_23_P96611	LUZP4	NM_016383	Homo sapiens leucine zipper protein 4 (LUZP4), mRNA [NM_016383]	-0.376407	6.14187	0.0246277	0.547915
36501	A_24_P848091	C9orf14	AF418573	Homo sapiens C9orf14 mRNA, complete sequence, alternatively spliced. [AF418573]	-0.376901	5.94723	0.0381232	0.566042
41007	A_32_P119869	THC2314566	THC2314566	Q8LQA6 (Q8LQA6) OJ1125_C04.6 protein, partial (21%) [THC2314566]	-0.37793	6.46465	0.0446878	0.570883
38116	A_24_P936221	AY358791	AY358791	Homo sapiens clone DNA131652 HSAL5836 (UNQ5836) mRNA, complete cds. [AY358791]	-0.378424	6.30924	0.0370662	0.566042
32003	A_24_P114438	PTD004	NM_013341	Homo sapiens GTP-binding protein PTD004 (PTD004), transcript variant 1, mRNA [NM_013341]	-0.379257	7.23287	0.0286989	0.555314
40560	A_24_P110937	PCID2	BC008975	Homo sapiens PCI domain containing 2, mRNA (cDNA clone MGC:16774 IMAGE:4215274), complete cds. [BC008975]	-0.379325	6.26942	0.0330344	0.563731
30885	A_24_P357405	MT1L	NR_001447	Homo sapiens metallothionein 1L (MT1L) on chromosome 16 [NR_001447]	-0.379995	6.13756	0.0192818	0.535481
41036	A_24_P715518	AK023072	AK023072	Homo sapiens cDNA FLJ13010 fis, clone NT2RP3000542. [AK023072]	-0.379998	6.4028	0.0345972	0.56429
3328	A_24_P603453	A_24_P603453	A_24_P603453	Unknown	-0.380424	6.2	0.00856203	0.530837
12404	A_23_P165796	HOXD13	NM_000523	Homo sapiens homeobox D13 (HOXD13), mRNA [NM_000523]	-0.381043	6.31807	0.0306442	0.55653
36934	A_24_P17085	AF361491	AF361491	Homo sapiens GL013 mRNA, complete cds. [AF361491]	-0.381086	6.23338	0.0283825	0.555233
39723	A_32_P86365	A_32_P86365	A_32_P86365	Unknown	-0.382379	6.13622	0.0427649	0.570587
23344	A_24_P385205	AF116652	AF116652	Homo sapiens PRO0813 mRNA, complete cds. [AF116652]	-0.382647	6.2858	0.033463	0.56429
36049	A_24_P128098	BC013935	BC013935	Homo sapiens mRNA similar to hypothetical protein FLJ21394 (cDNA clone MGC:24280 IMAGE:3950761), complete cds. [BC013935]	-0.383137	5.92277	0.0489657	0.572749
37862	A_32_P52251	CR612065	CR612065	full-length cDNA clone CS0DC012YI02 of Neuroblastoma Cot 25-normalized of Homo sapiens (human). [CR612065]	-0.383223	7.55293	0.0469785	0.571341
34335	A_24_P400437	AF119912	AF119912	Homo sapiens PRO3073 mRNA, complete cds. [AF119912]	-0.383376	6.32006	0.0460264	0.570883
31282	A_24_P357406	RBMY1A1	NM_001007526	Homo sapiens RNA binding motif protein, Y-linked, family 1, member A1 (RBMY1A1), transcript variant 2, mRNA [NM_001007526]	-0.383699	6.46108	0.024412	0.547915
35196	A_32_P74588	THC2314725	THC2314725	Unknown	-0.383995	6.13869	0.0378294	0.566042
31958	A_32_P210872	HEPN1	NM_001037558	Homo sapiens associated with liver cancer (HEPN1), mRNA [NM_001037558]	-0.384741	6.22689	0.0413319	0.570587
31131	A_24_P281128	ENST00000377163	ENST00000377163	Unknown	-0.385429	6.38583	0.0343448	0.56429
40251	A_32_P150642	THC2284956	THC2284956	ALU7_HUMAN (P39194) Alu subfamily SQ sequence contamination warning entry, partial (11%) [THC2284956]	-0.385614	6.99983	0.0414336	0.570587
31905	A_24_P490463	A_24_P490463	A_24_P490463	Unknown	-0.3866	6.18843	0.0355017	0.56429
74	A_24_P212086	SERPINB5	NM_002639	Homo sapiens serpin peptidase inhibitor, clade B (ovalbumin), member 5 (SERPINB5), mRNA [NM_002639]	-0.386843	6.21225	0.0221094	0.544077
38616	A_23_P96395	ASB12	NM_130388	Homo sapiens ankyrin repeat and SOCS box-containing 12 (ASB12), mRNA [NM_130388]	-0.386999	6.35905	0.044818	0.570883
31765	A_23_P152753	AY358101	AY358101	Homo sapiens clone DNA108695 Wpep3002 (UNQ3002) mRNA, complete cds. [AY358101]	-0.387078	6.72413	0.0369229	0.566042
16628	A_32_P213389	BE739632	BE739632	BE739632 601556329T1 NIH_MGC_58 Homo sapiens cDNA clone IMAGE:3826255 3', mRNA sequence [BE739632]	-0.387492	7.26733	0.0250542	0.547915
10693	A_32_P11096	ZCCHC13	NM_203303	Homo sapiens zinc finger, CCHC domain containing 13 (ZCCHC13), mRNA [NM_203303]	-0.387674	5.99906	0.0146472	0.532642
25072	A_23_P62868	EXOSC10	NM_001001998	Homo sapiens exosome component 10 (EXOSC10), transcript variant 1, mRNA [NM_001001998]	-0.387744	10.961	0.0461299	0.570883
32489	A_23_P62351	ARMCX6	NM_019007	Homo sapiens armadillo repeat containing, X-linked 6 (ARMCX6), transcript variant 1, mRNA [NM_019007]	-0.387869	10.3545	0.0352146	0.56429
35570	A_32_P87993	A_32_P87993	A_32_P87993	Unknown	-0.387969	6.10289	0.0268503	0.552721
31844	A_23_P402733	SON	NM_032195	Homo sapiens SON DNA binding protein (SON), transcript variant b, mRNA [NM_032195]	-0.38808	7.59082	0.025148	0.547915
39868	A_23_P345175	CCDC63	NM_152591	Homo sapiens coiled-coil domain containing 63 (CCDC63), mRNA [NM_152591]	-0.388481	6.01887	0.0493354	0.572749
38795	A_23_P332268	GABRG3	NM_033223	Homo sapiens gamma-aminobutyric acid (GABA) A receptor, gamma 3 (GABRG3), mRNA [NM_033223]	-0.388802	6.06293	0.0364532	0.56551
40503	A_24_P718354	AK025474	AK025474	Homo sapiens cDNA: FLJ21821 fis, clone HEP01311, highly similar to HSU18420 Human ras-related small GTP binding protein Rab5 (rab5) mRNA. [AK025474]	-0.388974	6.19257	0.0400409	0.569085
38287	A_23_P74205	AF090941	AF090941	Homo sapiens clone HQ0650 PRO0650 mRNA, complete cds. [AF090941]	-0.389135	6.20719	0.0410982	0.569943
19520	A_23_P163402	CYP1A1	NM_000499	Homo sapiens cytochrome P450, family 1, subfamily A, polypeptide 1 (CYP1A1), mRNA [NM_000499]	-0.389498	6.32989	0.0168735	0.534774
35910	A_24_P940099	Z73903	Z73903	H.sapiens mRNA for TRPC1A. [Z73903]	-0.389566	6.04348	0.041084	0.569943
37702	A_23_P42855	MGC26647	NM_152706	Homo sapiens hypothetical protein MGC26647 (MGC26647), mRNA [NM_152706]	-0.390087	6.15498	0.0462	0.570883
25324	A_24_P918575	THC2449398	THC2449398	ALU1_HUMAN (P39188) Alu subfamily J sequence contamination warning entry, partial (10%) [THC2449398]	-0.390804	6.03731	0.0290794	0.555314
6754	A_23_P324304	ALK	NM_004304	Homo sapiens anaplastic lymphoma kinase (Ki-1) (ALK), mRNA [NM_004304]	-0.391075	6.3664	0.0363205	0.565307
40902	A_23_P157404	AP1S1	NM_057089	Homo sapiens adaptor-related protein complex 1, sigma 1 subunit (AP1S1), transcript variant 2, mRNA [NM_057089]	-0.391342	7.6551	0.0385094	0.566815
37270	A_23_P334630	JRK	NM_003724	Homo sapiens jerky homolog (mouse) (JRK), mRNA [NM_003724]	-0.392637	6.92539	0.045501	0.570883
8649	A_23_P211079	OLIG2	NM_005806	Homo sapiens oligodendrocyte lineage transcription factor 2 (OLIG2), mRNA [NM_005806]	-0.392705	6.0402	0.0217067	0.544077
37484	A_23_P430156	PRO2964	AF119910	Homo sapiens PRO2964 mRNA, complete cds. [AF119910]	-0.392707	6.00711	0.0292194	0.555314
37652	A_32_P109203	THC2411421	THC2411421	Unknown	-0.393209	7.58832	0.0398383	0.569085
34085	A_32_P469390	LOC374890	BC030765	Homo sapiens hypothetical gene supported by BC030765, mRNA (cDNA clone IMAGE:4811457). [BC030765]	-0.393318	6.25886	0.0417392	0.570587
11338	A_24_P937029	AI697848	AI697848	AI697848 we18a02.x1 NCI_CGAP_Lu24 Homo sapiens cDNA clone IMAGE:2341418 3', mRNA sequence [AI697848]	-0.393381	6.10359	0.0354415	0.56429
33581	A_24_P922430	A_24_P922430	A_24_P922430	Unknown	-0.393481	6.22008	0.0404443	0.569822
38994	A_32_P215669	AK124803	AK124803	Homo sapiens cDNA FLJ42813 fis, clone BRCAN2012355. [AK124803]	-0.393485	6.36265	0.0449822	0.570883
34804	A_24_P374445	C17orf57	NM_152347	Homo sapiens chromosome 17 open reading frame 57 (C17orf57), mRNA [NM_152347]	-0.394084	5.9689	0.0170294	0.534774
31438	A_32_P121923	THC2375308	THC2375308	ALU7_HUMAN (P39194) Alu subfamily SQ sequence contamination warning entry, partial (9%) [THC2375308]	-0.394319	6.27115	0.0155547	0.532642
36631	A_24_P923670	THC2340622	THC2340622	Unknown	-0.394975	5.99947	0.0413715	0.570587
12080	A_24_P174903	ENST00000259969	ENST00000259969	Homo sapiens cDNA FLJ90820 fis, clone Y79AA1001272. [AK075301]	-0.395307	9.82139	0.0459251	0.570883
38547	A_24_P324250	A_24_P324250	A_24_P324250	Unknown	-0.395721	6.14243	0.0269091	0.552721
32931	A_24_P50934	FLJ34870	NM_207481	Homo sapiens FLJ34870 protein (FLJ34870), mRNA [NM_207481]	-0.395758	6.19193	0.0243358	0.547915
40155	A_23_P111321	ARG1	NM_000045	Homo sapiens arginase, liver (ARG1), mRNA [NM_000045]	-0.396441	6.07507	0.0375658	0.566042
30560	A_32_P185682	CR613361	CR613361	full-length cDNA clone CS0DJ002YF02 of T cells (Jurkat cell line) Cot 10-normalized of Homo sapiens (human). [CR613361]	-0.396474	7.03594	0.0127116	0.532642
38167	A_24_P919750	BC013933	BC013933	Homo sapiens, clone IMAGE:3935553, mRNA, partial cds. [BC013933]	-0.396752	6.0836	0.0178094	0.534774
34934	A_24_P936953	A_24_P936953	A_24_P936953	Unknown	-0.397352	6.85328	0.0395384	0.569085
2832	A_32_P11969	THC2322443	THC2322443	RP9_HUMAN (Q8TA86) Retinitis pigmentosa 9 protein (Pim-1 associated protein) (PAP-1), partial (12%) [THC2322443]	-0.397367	6.4601	0.0441595	0.570883
35059	A_23_P160869	LRIG2	NM_014813	Homo sapiens leucine-rich repeats and immunoglobulin-like domains 2 (LRIG2), mRNA [NM_014813]	-0.398049	7.9474	0.0110977	0.532642
39961	A_24_P593036	LOC284072	AK095403	Homo sapiens cDNA FLJ38084 fis, clone CTONG2016499. [AK095403]	-0.398657	6.13261	0.0312065	0.559889
38895	A_24_P272088	SPTB	NM_001024858	Homo sapiens spectrin, beta, erythrocytic (includes spherocytosis, clinical type I) (SPTB), transcript variant 1, mRNA [NM_001024858]	-0.399004	6.15335	0.0401869	0.569527
41003	A_23_P43350	MLANA	NM_005511	Homo sapiens melan-A (MLANA), mRNA [NM_005511]	-0.39904	6.46968	0.0479651	0.572749
31768	A_32_P157580	THC2443291	THC2443291	Unknown	-0.399091	5.94246	0.0319243	0.560994
37946	A_24_P772436	BC042946	BC042946	Homo sapiens cDNA clone IMAGE:4797324. [BC042946]	-0.39929	5.97807	0.0205391	0.54195
37098	A_32_P234252	AI114607	AI114607	AI114607 HA1193 Human fetal liver cDNA library Homo sapiens cDNA, mRNA sequence [AI114607]	-0.400005	6.0329	0.0484799	0.572749
8576	A_24_P169855	A_24_P169855	A_24_P169855	Unknown	-0.401294	11.2996	0.0427029	0.570587
34481	A_23_P218884	DVL3	NM_004423	Homo sapiens dishevelled, dsh homolog 3 (Drosophila) (DVL3), mRNA [NM_004423]	-0.401744	7.69796	0.0146431	0.532642
35442	A_24_P367329	LOC440292	XM_496078	PREDICTED: Homo sapiens similar to COMM domain containing 4 (LOC440292), mRNA [XM_496078]	-0.401768	7.70555	0.0437488	0.570883
31856	A_23_P46947	CNNM1	NM_020348	Homo sapiens cyclin M1 (CNNM1), mRNA [NM_020348]	-0.401824	6.27704	0.0332652	0.56429
24218	A_23_P134295	NUDT1	NM_198949	Homo sapiens nudix (nucleoside diphosphate linked moiety X)-type motif 1 (NUDT1), transcript variant 2B, mRNA [NM_198949]	-0.401993	10.5636	0.0469292	0.571341
36514	A_23_P370782	ENST00000377515	ENST00000377515	Homo sapiens mRNA similar to hypothetical protein FLJ21463 (cDNA clone MGC:15793 IMAGE:3504595), complete cds. [BC008001]	-0.402218	6.40429	0.0141415	0.532642
33243	A_23_P93247	A_23_P93247	A_23_P93247	Unknown	-0.40223	6.41676	0.049027	0.572749
36998	A_24_P348861	TTTY15	NR_001545	Homo sapiens testis-specific transcript, Y-linked 15 (TTTY15) on chromosome Y [NR_001545]	-0.402628	5.97792	0.0298217	0.555893
5196	A_23_P135132	FRMD3	NM_174938	Homo sapiens FERM domain containing 3 (FRMD3), mRNA [NM_174938]	-0.402669	6.12162	0.0122215	0.532642
36272	A_32_P205329	AF088007	AF088007	Homo sapiens full length insert cDNA clone YY74A01. [AF088007]	-0.402867	6.59268	0.0350479	0.56429
37379	A_23_P66732	GSG2	NM_031965	Homo sapiens germ cell associated 2 (haspin) (GSG2), mRNA [NM_031965]	-0.403006	6.36734	0.0392426	0.569085
37135	A_32_P478512	ENST00000354771	ENST00000354771	Homo sapiens mRNA; cDNA DKFZp434L187 (from clone DKFZp434L187); partial cds. [AL117445]	-0.403119	6.15598	0.0211213	0.542045
32193	A_24_P301314	AK025430	AK025430	Homo sapiens cDNA: FLJ21777 fis, clone HEP00173. [AK025430]	-0.403192	6.04028	0.0274445	0.553512
14030	A_24_P367645	RP11-393H10.2	NM_152780	Homo sapiens hypothetical protein FLJ14503 (FLJ14503), mRNA [NM_152780]	-0.403254	6.1022	0.0264802	0.550836
25172	A_24_P931097	AK093333	AK093333	Homo sapiens cDNA FLJ36014 fis, clone TESTI2016101. [AK093333]	-0.403751	5.91677	0.0406405	0.569822
18249	A_24_P467871	A_24_P467871	A_24_P467871	Unknown	-0.404152	6.30986	0.0104639	0.530837
33910	A_24_P179479	PRKD3	BC030706	Homo sapiens protein kinase D3, mRNA (cDNA clone MGC:33062 IMAGE:5266769), complete cds. [BC030706]	-0.404417	6.25378	0.0336935	0.56429
40400	A_32_P125177	THC2440228	THC2440228	BC017370 RBX1 protein {Homo sapiens;} , partial (63%) [THC2440228]	-0.404787	7.49157	0.0435209	0.570883
26043	A_24_P333484	SMCR7L	NM_019008	Homo sapiens Smith-Magenis syndrome chromosome region, candidate 7-like (SMCR7L), mRNA [NM_019008]	-0.405668	8.58951	0.0486626	0.572749
35431	A_23_P351888	KIF6	NM_145027	Homo sapiens kinesin family member 6 (KIF6), mRNA [NM_145027]	-0.405722	6.02732	0.0467059	0.571341
32105	A_24_P820081	A_24_P820081	A_24_P820081	Unknown	-0.405852	6.18796	0.0167511	0.534774
23477	A_24_P933249	A_24_P933249	A_24_P933249	Unknown	-0.40586	6.22712	0.0254253	0.547915
32854	A_23_P31444	ERVWE1	NM_014590	Homo sapiens endogenous retroviral family W, env(C7), member 1 (syncytin) (ERVWE1), mRNA [NM_014590]	-0.405946	6.17521	0.0493324	0.572749
19561	A_24_P418786	A_24_P418786	A_24_P418786	Unknown	-0.406139	6.68888	0.0413809	0.570587
35698	A_24_P252973	HEAB	NM_006831	Homo sapiens ATP/GTP-binding protein (HEAB), mRNA [NM_006831]	-0.406564	7.75532	0.0221781	0.544077
36409	A_23_P34209	TTTY5	NR_001541	Homo sapiens testis-specific transcript, Y-linked 5 (TTTY5) on chromosome Y [NR_001541]	-0.406724	6.24718	0.0378797	0.566042
31908	A_23_P130811	ZNF536	NM_014717	Homo sapiens zinc finger protein 536 (ZNF536), mRNA [NM_014717]	-0.407346	6.02191	0.0375441	0.566042
34696	A_23_P428485	SKIP	NM_030623	Homo sapiens SPHK1 (sphingosine kinase type 1) interacting protein (SKIP), mRNA [NM_030623]	-0.407529	6.35977	0.0466585	0.571341
18654	A_23_P356598	SLC6A15	NM_018057	Homo sapiens solute carrier family 6, member 15 (SLC6A15), transcript variant 2, mRNA [NM_018057]	-0.407546	6.05021	0.0297524	0.555893
39140	A_23_P410625	ZNF367	NM_153695	Homo sapiens zinc finger protein 367 (ZNF367), mRNA [NM_153695]	-0.407642	6.23175	0.0306212	0.55653
37912	A_24_P563656	AF051164	AF051164	Homo sapiens heart muscle inducible nitric oxide synthase (iNOS) mRNA, complete cds. [AF051164]	-0.407672	6.09735	0.0284065	0.555233
31277	A_23_P5703	LYG2	NM_175735	Homo sapiens lysozyme-like (LYG2), mRNA [NM_175735]	-0.407697	6.32159	0.0415249	0.570587
31581	A_24_P694998	A_24_P694998	A_24_P694998	Unknown	-0.4078	6.2056	0.030446	0.556433
34631	A_23_P215577	HDAC9	NM_058176	Homo sapiens histone deacetylase 9 (HDAC9), transcript variant 1, mRNA [NM_058176]	-0.407924	6.13031	0.0186921	0.534774
36231	A_32_P15652	BX092917	BX092917	BX092917 Soares fetal liver spleen 1NFLS Homo sapiens cDNA clone IMAGp998F1578 ; IMAGE:66830, mRNA sequence [BX092917]	-0.408018	6.51257	0.0266219	0.552252
34852	A_32_P45101	AK026099	AK026099	Homo sapiens cDNA: FLJ22446 fis, clone HRC09457. [AK026099]	-0.408136	6.20909	0.0476586	0.572147
32308	A_24_P654255	A_24_P654255	A_24_P654255	Unknown	-0.408263	5.94428	0.0141664	0.532642
28672	A_24_P305993	CCDC67	NM_181645	Homo sapiens coiled-coil domain containing 67 (CCDC67), mRNA [NM_181645]	-0.408531	5.97737	0.0199147	0.537768
32139	A_24_P564761	THC2384148	THC2384148	Unknown	-0.408567	6.06178	0.024669	0.547915
30305	A_32_P152927	LOC199899	BC040309	Homo sapiens cDNA clone IMAGE:4838722. [BC040309]	-0.408667	6.32606	0.0266887	0.552721
36344	A_24_P921502	AF242507	AF242507	Homo sapiens mTNF-alpha induced protein mRNA, partial cds. [AF242507]	-0.408672	5.91659	0.0395485	0.569085
41006	A_24_P417904	SH2D4B	NM_207372	Homo sapiens SH2 domain containing 4B (SH2D4B), mRNA [NM_207372]	-0.408976	6.23676	0.0399202	0.569085
39970	A_24_P12065	CCNG2	AK092638	Homo sapiens cDNA FLJ35319 fis, clone PROST2011577. [AK092638]	-0.409201	6.95728	0.0380587	0.566042
5927	A_24_P806646	BF112104	BF112104	BF112104 7l40d01.x1 Soares_NSF_F8_9W_OT_PA_P_S1 Homo sapiens cDNA clone IMAGE:3523992 3' similar to contains Alu repetitive element;, mRNA sequence [BF112104]	-0.409629	6.21952	0.0422913	0.570587
40332	A_24_P944597	A_24_P944597	A_24_P944597	Unknown	-0.410118	6.29756	0.0300182	0.555893
39861	A_24_P85099	HMGA2	NM_003483	Homo sapiens high mobility group AT-hook 2 (HMGA2), transcript variant 1, mRNA [NM_003483]	-0.410912	6.22163	0.0481469	0.572749
38237	A_32_P6841	A_32_P6841	A_32_P6841	Unknown	-0.41102	6.23514	0.0431311	0.570587
38829	A_23_P76332	RFX4	NM_002920	Homo sapiens regulatory factor X, 4 (influences HLA class II expression) (RFX4), transcript variant 2, mRNA [NM_002920]	-0.411037	6.03988	0.0380999	0.566042
37198	A_32_P3431	AK129542	AK129542	Homo sapiens cDNA FLJ26031 fis, clone PNC08078. [AK129542]	-0.411291	6.19704	0.0471115	0.571341
34373	A_24_P880143	THC2317029	THC2317029	ALU2_HUMAN (P39189) Alu subfamily SB sequence contamination warning entry, partial (7%) [THC2317029]	-0.411329	6.67136	0.0353544	0.56429
38052	A_24_P632846	AW973470	AW973470	AW973470 EST385463 MAGE resequences, MAGM Homo sapiens cDNA, mRNA sequence [AW973470]	-0.411599	6.0066	0.036812	0.566042
29909	A_24_P16086	A_24_P16086	A_24_P16086	Unknown	-0.412219	6.50247	0.0351362	0.56429
40810	A_23_P150483	SPRYD5	NM_032681	Homo sapiens SPRY domain containing 5 (SPRYD5), mRNA [NM_032681]	-0.412887	6.09658	0.0323017	0.562475
33918	A_24_P256073	A_24_P256073	A_24_P256073	Unknown	-0.413343	6.46217	0.0319192	0.560994
37847	A_23_P314691	FLJ37953	NM_001039693	Homo sapiens hypothetical protein FLJ37953 (FLJ37953), mRNA [NM_001039693]	-0.413673	6.54337	0.0331851	0.56429
38289	A_32_P175580	RPS15A	BC001697	Homo sapiens ribosomal protein S15a, mRNA (cDNA clone MGC:2466 IMAGE:2967511), complete cds. [BC001697]	-0.413965	14.7757	0.0232726	0.545065
30500	A_32_P174025	SELV	NM_182704	Homo sapiens selenoprotein V (SELV), mRNA [NM_182704]	-0.414281	6.40006	0.0183309	0.534774
40763	A_23_P114008	TM4SF20	NM_024795	Homo sapiens transmembrane 4 L six family member 20 (TM4SF20), mRNA [NM_024795]	-0.41465	6.00267	0.0268932	0.552721
32069	A_32_P48006	LOC285441	BC038717	Homo sapiens cDNA clone IMAGE:5266818. [BC038717]	-0.415053	6.21085	0.0467183	0.571341
40860	A_24_P408603	RAB39B	NM_171998	Homo sapiens RAB39B, member RAS oncogene family (RAB39B), mRNA [NM_171998]	-0.41511	6.33827	0.0269903	0.552721
12440	A_23_P124022	MED10	NM_032286	Homo sapiens mediator of RNA polymerase II transcription, subunit 10 homolog (NUT2, S. cerevisiae) (MED10), mRNA [NM_032286]	-0.415404	11.5399	0.0164794	0.534774
14408	A_32_P183904	ENST00000361989	ENST00000361989	full-length cDNA clone CS0DC016YI17 of Neuroblastoma Cot 25-normalized of Homo sapiens (human). [CR610652]	-0.415484	6.66449	0.0330551	0.563731
32755	A_24_P309216	TPD52L3	NM_033516	Homo sapiens tumor protein D52-like 3 (TPD52L3), transcript variant 1, mRNA [NM_033516]	-0.416038	5.99351	0.00350474	0.512755
32475	A_32_P109876	A_32_P109876	A_32_P109876	Unknown	-0.416214	6.35907	0.0450047	0.570883
36513	A_32_P202438	AK025716	AK025716	Homo sapiens cDNA: FLJ22063 fis, clone HEP10326. [AK025716]	-0.416236	6.46318	0.0379715	0.566042
19229	A_32_P12994	CR601322	CR601322	full-length cDNA clone CS0DI015YJ05 of Placenta Cot 25-normalized of Homo sapiens (human). [CR601322]	-0.416292	6.14753	0.027238	0.553512
32896	A_23_P431569	ENST00000318291	ENST00000318291	Homo sapiens, clone IMAGE:3621928, mRNA, partial cds. [BC033133]	-0.416843	8.6844	0.0468625	0.571341
35899	A_23_P80242	SEZ6L	NM_021115	Homo sapiens seizure related 6 homolog (mouse)-like (SEZ6L), mRNA [NM_021115]	-0.417355	6.33913	0.0148512	0.532642
39111	A_24_P127063	A_24_P127063	A_24_P127063	Unknown	-0.417482	9.3539	0.0467506	0.571341
33798	A_23_P53838	IRS2	NM_003749	Homo sapiens insulin receptor substrate 2 (IRS2), mRNA [NM_003749]	-0.417832	6.47478	0.0418094	0.570587
40520	A_23_P252193	ITGA9	NM_002207	Homo sapiens integrin, alpha 9 (ITGA9), mRNA [NM_002207]	-0.418232	7.62653	0.0314108	0.560054
37346	A_23_P142345	PRTN3	NM_002777	Homo sapiens proteinase 3 (serine proteinase, neutrophil, Wegener granulomatosis autoantigen) (PRTN3), mRNA [NM_002777]	-0.418891	6.38093	0.0158175	0.533761
36719	A_23_P320124	ENST00000382691	ENST00000382691	Homo sapiens defensin, theta 1 pseudogene, mRNA (cDNA clone IMAGE:7262667). [BC069283]	-0.419432	6.12683	0.0140119	0.532642
2766	A_23_P149517	PIGR	NM_002644	Homo sapiens polymeric immunoglobulin receptor (PIGR), mRNA [NM_002644]	-0.419549	6.48614	0.0313527	0.560054
6042	A_23_P392928	TSPAN33	NM_178562	Homo sapiens tetraspanin 33 (TSPAN33), mRNA [NM_178562]	-0.419593	6.39263	0.0380905	0.566042
15740	A_24_P52004	SCC-112	NM_015200	Homo sapiens SCC-112 protein (SCC-112), mRNA [NM_015200]	-0.419727	8.98496	0.0381871	0.566042
38041	A_23_P258367	GLE1L	NM_001499	Homo sapiens GLE1 RNA export mediator-like (yeast) (GLE1L), transcript variant 2, mRNA [NM_001499]	-0.420546	7.00228	0.0358061	0.56429
37545	A_24_P857527	RAET1K	AF425244	Homo sapiens RAET1K mRNA, partial sequence. [AF425244]	-0.420834	6.02072	0.031804	0.560994
40242	A_23_P396115	SSX9	NM_174962	Homo sapiens synovial sarcoma, X breakpoint 9 (SSX9), mRNA [NM_174962]	-0.421291	6.19085	0.0342674	0.56429
501	A_32_P73217	C1orf119	NM_020141	Homo sapiens chromosome 1 open reading frame 119 (C1orf119), mRNA [NM_020141]	-0.421498	9.28831	0.038938	0.567944
33204	A_24_P595200	X63966	X63966	H.sapiens synthetic gene for platelet-derived growth factor-BB. [X63966]	-0.421614	5.96007	0.0218477	0.544077
27786	A_23_P32707	ESPL1	NM_012291	Homo sapiens extra spindle poles like 1 (S. cerevisiae) (ESPL1), mRNA [NM_012291]	-0.422017	8.37435	0.0381703	0.566042
1641	A_23_P40785	ZNF445	NM_181489	Homo sapiens zinc finger protein 445 (ZNF445), mRNA [NM_181489]	-0.422296	6.13147	0.0279932	0.553512
13147	A_32_P164630	RPS10	NM_001014	Homo sapiens ribosomal protein S10 (RPS10), mRNA [NM_001014]	-0.42248	14.334	0.0313941	0.560054
34773	A_24_P941977	A_24_P941977	A_24_P941977	Unknown	-0.422802	6.19598	0.0287875	0.555314
36251	A_23_P34946	C1orf107	NM_014388	Homo sapiens chromosome 1 open reading frame 107 (C1orf107), mRNA [NM_014388]	-0.422905	7.25419	0.0399854	0.569085
37582	A_32_P30489	BX118699	BX118699	BX118699 Soares adult brain N2b5HB55Y Homo sapiens cDNA clone IMAGp998K21329, mRNA sequence [BX118699]	-0.423723	6.0386	0.0226167	0.544077
3548	A_24_P324368	DNAJC14	NM_032364	Homo sapiens DnaJ (Hsp40) homolog, subfamily C, member 14 (DNAJC14), mRNA [NM_032364]	-0.423766	6.06001	0.00586103	0.520137
472	A_23_P205428	FOXG1B	NM_005249	Homo sapiens forkhead box G1B (FOXG1B), mRNA [NM_005249]	-0.424116	6.27923	0.0242043	0.547915
35204	A_24_P73535	C14orf119	NM_017924	Homo sapiens chromosome 14 open reading frame 119 (C14orf119), mRNA [NM_017924]	-0.424256	5.98946	0.0325756	0.562475
38849	A_23_P96432	MAGEB3	NM_002365	Homo sapiens melanoma antigen family B, 3 (MAGEB3), mRNA [NM_002365]	-0.424269	5.99911	0.0361331	0.564964
32584	A_24_P299469	GPR116	NM_015234	Homo sapiens G protein-coupled receptor 116 (GPR116), mRNA [NM_015234]	-0.424271	6.0119	0.0241552	0.547915
38254	A_24_P239219	AF420438	AF420438	Homo sapiens chimera 1 mRNA, partial cds. [AF420438]	-0.4247	6.1783	0.0196245	0.53683
32027	A_23_P13725	SLC6A15	NM_182767	Homo sapiens solute carrier family 6, member 15 (SLC6A15), transcript variant 1, mRNA [NM_182767]	-0.424704	6.07598	0.0475258	0.571515
1022	A_23_P20578	A_23_P20578	A_23_P20578	Unknown	-0.425208	6.40758	0.0321233	0.562475
40033	A_24_P910718	THC2314320	THC2314320	Unknown	-0.425402	6.05852	0.0370911	0.566042
35790	A_24_P853124	BG951912	BG951912	CM4-CT0663-150101-677-d06 CT0663 Homo sapiens cDNA, mRNA sequence [BG951912]	-0.425513	6.20055	0.0478894	0.572749
36980	A_23_P91379	RIN2	NM_018993	Homo sapiens Ras and Rab interactor 2 (RIN2), mRNA [NM_018993]	-0.425522	7.00144	0.0345455	0.56429
38903	A_23_P52738	DCPS	NM_014026	Homo sapiens decapping enzyme, scavenger (DCPS), mRNA [NM_014026]	-0.425577	9.35766	0.014477	0.532642
40018	A_32_P191551	THC2378620	THC2378620	Unknown	-0.425579	6.48954	0.0484517	0.572749
40082	A_24_P14902	TAS2R42	NM_181429	Homo sapiens taste receptor, type 2, member 42 (TAS2R42), mRNA [NM_181429]	-0.425826	5.99449	0.0252869	0.547915
22766	A_23_P211797	OPA1	NM_130837	Homo sapiens optic atrophy 1 (autosomal dominant) (OPA1), nuclear gene encoding mitochondrial protein, transcript variant 8, mRNA [NM_130837]	-0.426197	9.11644	0.0386667	0.566815
40893	A_24_P548624	A_24_P548624	A_24_P548624	Unknown	-0.426475	6.45366	0.0356174	0.56429
39922	A_23_P120606	A_23_P120606	A_23_P120606	Unknown	-0.426997	7.17977	0.0453236	0.570883
40974	A_24_P229588	CNGB1	NM_001297	Homo sapiens cyclic nucleotide gated channel beta 1 (CNGB1), mRNA [NM_001297]	-0.42717	6.38286	0.0286555	0.555314
37521	A_23_P135977	CKAP5	NM_001008938	Homo sapiens cytoskeleton associated protein 5 (CKAP5), transcript variant 1, mRNA [NM_001008938]	-0.427388	9.44665	0.0335092	0.56429
[truncated: 1,461 more rows]
