# Supplementary material for: Regulation of protumorigenic pathways by Insulin like growth factor binding protein2 and its association along with β-catenin in breast cancer lymph node metastasis
Source: Mol Cancer. 2013 Jun 16;12:63. doi: 10.1186/1476-4598-12-63 (PMC3698021; doi:10.1186/1476-4598-12-63)
Supplement: Additional file 5 — List of differentially regulated probes common between IGFBP2 knockdown clones and IGFBP2 positive/negative tumors. [file 1476-4598-12-63-S5.xls]

## Sheet: Clone down tumor up
			List of differentially regulated probes common between IGFBP2 knockdown clones and IGFBP2 positive/negative tumors
ProbeUID	ProbeName	GeneName	SystematicName	Description	logFC_BP+/-	logFC C5	logFC_C12	AveExpr_BP+/-	AveExprC5	AveExpr_C12	P.Value_BP+/-	adj.P.Val_BP+/-	P.ValueC5	adj.P.ValC5	P.Value_C12	adj.P.Val_C12
33049	A_23_P101407	C3	NM_000064	Homo sapiens complement component 3 (C3), mRNA [NM_000064]	0.996129	-0.659139	-0.428373	11.5301	6.69581	6.69581	0.0458104	0.570883	9.98101e-06	6.22675e-05	0.000220912	0.000919838
25935	A_23_P102611	WISP2	NM_003881	Homo sapiens WNT1 inducible signaling pathway protein 2 (WISP2), mRNA [NM_003881]	1.70566	-0.305369	-0.467938	11.6596	6.25589	6.25589	0.00528976	0.512755	0.00183638	0.00530446	0.000111994	0.000521563
13060	A_23_P104282	C10orf6	NM_018121	Homo sapiens chromosome 10 open reading frame 6 (C10orf6), mRNA [NM_018121]	0.378761	-0.443713	-0.530589	7.39037	6.9694	6.9694	0.0431151	0.570587	0.000168426	0.00066629	4.76284e-05	0.000259909
2543	A_23_P110304	ENST00000264903	ENST00000264903	Homo sapiens mRNA; cDNA DKFZp434K098 (from clone DKFZp434K098); partial cds. [AL133112]	0.766156	-0.591754	-0.683319	7.97211	7.59943	7.59943	0.0112897	0.532642	0.000153351	0.000615194	5.55482e-05	0.000294523
11268	A_23_P110473	BIRC1	NM_004536	Homo sapiens baculoviral IAP repeat-containing 1 (BIRC1), mRNA [NM_004536]	0.835422	-0.20569	-0.820292	9.73367	8.66191	8.66191	0.0220139	0.544077	0.0335774	0.0664243	7.02419e-06	5.76681e-05
20193	A_23_P11237	TAF1	NM_004606	Homo sapiens TAF1 RNA polymerase II, TATA box binding protein (TBP)-associated factor, 250kDa (TAF1), transcript variant 1, mRNA [NM_004606]	0.388625	-0.313798	-0.262953	6.58234	7.23014	7.23014	0.046025	0.570883	0.00151338	0.00447659	0.00424456	0.0117595
23488	A_23_P114466	TBL1Y	NM_033284	Homo sapiens transducin (beta)-like 1Y-linked (TBL1Y), transcript variant 1, mRNA [NM_033284]	0.986753	-0.202859	-0.408364	7.60406	8.76032	8.76032	0.00181035	0.512755	0.0157188	0.0345887	0.000271118	0.00109555
31519	A_23_P11461	Kua-UEV	NM_199203	Homo sapiens ubiquitin-conjugating enzyme E2 variant 1 (Kua-UEV), transcript variant 1, mRNA [NM_199203]	0.902058	-0.227372	-0.397936	9.1621	10.0444	10.0444	0.00422564	0.512755	0.0120604	0.0274886	0.000475401	0.00177066
13308	A_23_P118392	RASD1	NM_016084	Homo sapiens RAS, dexamethasone-induced 1 (RASD1), mRNA [NM_016084]	1.18596	-1.87662	-3.36247	13.1944	11.0078	11.0078	0.0214816	0.543256	2.07717e-09	1.42536e-07	1.9538e-11	9.37303e-09
30101	A_23_P119102	VASP	NM_003370	Homo sapiens vasodilator-stimulated phosphoprotein (VASP), transcript variant 1, mRNA [NM_003370]	0.756741	-0.4777	-0.256757	10.4819	11.5201	11.5201	0.0238252	0.547915	0.000115819	0.000483951	0.00570127	0.0151394
38890	A_23_P119943	IGFBP2	NM_000597	Homo sapiens insulin-like growth factor binding protein 2, 36kDa (IGFBP2), mRNA [NM_000597]	2.02905	-2.47656	-4.40746	13.1265	11.6849	11.6849	0.00196077	0.512755	3.47621e-10	4.08568e-08	3.42296e-12	3.08169e-09
428	A_23_P121253	TNFSF10	NM_003810	Homo sapiens tumor necrosis factor (ligand) superfamily, member 10 (TNFSF10), mRNA [NM_003810]	1.04775	-0.963546	-0.901788	10.0391	6.91155	6.85467	0.041314	0.570587	4.77379e-07	5.89068e-06	9.16181e-07	1.24673e-05
4203	A_23_P121869	SMA5	NM_021036	Homo sapiens SMA5 (SMA5), mRNA [NM_021036]	0.795503	-0.561897	-0.371238	7.55086	7.26785	7.26785	0.030733	0.55653	5.03538e-05	0.000238714	0.00084864	0.00291882
2589	A_23_P122001	MSH3	NM_002439	Homo sapiens mutS homolog 3 (E. coli) (MSH3), mRNA [NM_002439]	0.787971	-0.167155	-0.884091	8.34712	9.47436	9.47436	0.00859346	0.530837	0.038938	0.0753599	1.08806e-06	1.41681e-05
36359	A_23_P1254	GSTO1	NM_004832	Homo sapiens glutathione S-transferase omega 1 (GSTO1), mRNA [NM_004832]	0.683617	-0.555196	-0.738335	11.6611	13.2231	13.2231	0.0130428	0.532642	2.33889e-05	0.000125474	2.75884e-06	2.83666e-05
26894	A_23_P125643	ASB9	NM_024087	Homo sapiens ankyrin repeat and SOCS box-containing 9 (ASB9), transcript variant 2, mRNA [NM_024087]	0.543652	-0.630505	-0.588569	7.30188	7.11262	7.11262	0.00905333	0.530837	2.88415e-05	0.000149694	4.75306e-05	0.000259502
17256	A_23_P127840	ZNF214	NM_013249	Homo sapiens zinc finger protein 214 (ZNF214), mRNA [NM_013249]	0.537615	-0.47823	-0.588495	6.57104	6.50545	6.50545	0.0375744	0.566042	0.000249669	0.000935714	5.85853e-05	0.00030726
25756	A_23_P128230	NR4A1	NM_002135	Homo sapiens nuclear receptor subfamily 4, group A, member 1 (NR4A1), transcript variant 1, mRNA [NM_002135]	1.11155	-0.377317	-1.13584	12.6992	9.55738	9.55738	0.00690108	0.520927	0.000358781	0.00127915	9.87216e-08	2.60438e-06
23835	A_23_P129466	ATF7IP2	NM_024997	Homo sapiens activating transcription factor 7 interacting protein 2 (ATF7IP2), mRNA [NM_024997]	0.636305	-0.616447	-0.736688	8.2287	8.49208	8.49208	0.0271484	0.55348	1.62162e-05	9.28012e-05	4.26312e-06	3.94946e-05
938	A_23_P133284	RIOK2	NM_018343	Homo sapiens RIO kinase 2 (yeast) (RIOK2), mRNA [NM_018343]	0.598048	-0.619484	-0.60145	9.20747	10.0487	10.1969	0.0133638	0.532642	1.2564e-05	7.51088e-05	1.48786e-05	0.000102803
27183	A_23_P134237	RARRES2	NM_002889	Homo sapiens retinoic acid receptor responder (tazarotene induced) 2 (RARRES2), mRNA [NM_002889]	1.09548	-2.13642	-1.23636	10.3518	7.65485	7.65485	0.0321927	0.562475	1.11372e-09	9.19891e-08	8.5463e-08	2.3573e-06
121	A_23_P135381	SP5	NM_001003845	Homo sapiens Sp5 transcription factor (SP5), mRNA [NM_001003845]	1.20187	-1.55839	-0.522579	7.41201	13.1564	13.1564	0.0371705	0.566042	1.4298e-08	5.13772e-07	6.17264e-05	0.000320043
26768	A_23_P136478	IRF2	NM_002199	Homo sapiens interferon regulatory factor 2 (IRF2), mRNA [NM_002199]	0.476458	-0.841183	-0.879399	8.91239	7.97403	7.97403	0.0208246	0.542045	4.01772e-06	3.00778e-05	2.86537e-06	2.91522e-05
1939	A_23_P13907	IGF1	NM_000618	Homo sapiens insulin-like growth factor 1 (somatomedin C) (IGF1), mRNA [NM_000618]	0.804281	-0.530965	-0.538587	10.3133	6.05451	6.18416	0.0469003	0.571341	0.000103603	0.00043964	3.80734e-05	0.000216644
5315	A_23_P139722	TNFRSF1A	NM_001065	Homo sapiens tumor necrosis factor receptor superfamily, member 1A (TNFRSF1A), mRNA [NM_001065]	0.68082	-0.250812	-0.713889	9.80283	8.6921	8.6921	0.0246882	0.547915	0.00558093	0.0140209	5.01418e-06	4.47666e-05
22362	A_23_P13978	IRAK4	NM_016123	Homo sapiens interleukin-1 receptor-associated kinase 4 (IRAK4), mRNA [NM_016123]	0.446832	-0.381409	-0.2844	6.79757	7.12865	7.12865	0.0356209	0.56429	0.000807709	0.00257683	0.00463961	0.0126946
28611	A_23_P140301	PSMA3	NM_002788	Homo sapiens proteasome (prosome, macropain) subunit, alpha type, 3 (PSMA3), transcript variant 1, mRNA [NM_002788]	0.736092	-0.303289	-0.298761	11.3891	12.9418	12.9418	0.0374066	0.566042	0.00206742	0.00588423	0.00226021	0.00679285
15308	A_23_P140423	NDUFB1	NM_004545	Homo sapiens NADH dehydrogenase (ubiquinone) 1 beta subcomplex, 1, 7kDa (NDUFB1), mRNA [NM_004545]	0.939728	-0.90664	-0.970464	11.4	12.1422	12.1422	0.0172319	0.534774	5.68509e-07	6.70448e-06	3.34856e-07	6.14494e-06
26939	A_23_P141699	PARD6G	NM_032510	Homo sapiens par-6 partitioning defective 6 homolog gamma (C. elegans) (PARD6G), mRNA [NM_032510]	1.02162	-1.53164	-0.330539	11.1843	13.8479	13.8479	0.0424489	0.570587	9.45844e-09	3.90616e-07	0.000862624	0.00295748
16860	A_23_P141974	TPM4	NM_003290	Homo sapiens tropomyosin 4 (TPM4), mRNA [NM_003290]	0.523042	-1.3409	-1.51602	10.9531	11.5151	11.5151	0.0410819	0.569943	2.94189e-08	8.30798e-07	1.11236e-08	5.6901e-07
17316	A_23_P142750	EIF2AK2	NM_002759	Homo sapiens eukaryotic translation initiation factor 2-alpha kinase 2 (EIF2AK2), mRNA [NM_002759]	0.947964	-0.87142	-0.703978	9.9445	10.2964	10.2964	0.00887593	0.530837	1.20371e-06	1.17589e-05	6.12947e-06	5.20698e-05
27316	A_23_P144458	CAMK2D	NM_001221	Homo sapiens calcium/calmodulin-dependent protein kinase (CaM kinase) II delta (CAMK2D), transcript variant 3, mRNA [NM_001221]	0.577186	-0.523735	-0.530717	7.13224	7.58121	7.58121	0.0149695	0.532642	0.000114569	0.000479439	0.000104398	0.00049173
38679	A_23_P146885	UTS2R	NM_018949	Homo sapiens urotensin 2 receptor (UTS2R), mRNA [NM_018949]	1.04862	-1.53494	-0.399008	11.2577	14.469	14.469	0.0200665	0.537973	3.0519e-08	8.52772e-07	0.0006752	0.00239871
25055	A_23_P147801	ZNF654	NM_018293	Homo sapiens zinc finger protein 654 (ZNF654), mRNA [NM_018293]	0.477457	-0.310697	-0.423382	6.68238	6.62983	6.62983	0.0492553	0.572749	0.0023258	0.0065227	0.000329171	0.00129445
370	A_23_P149998	MAWBP	NM_022129	Homo sapiens MAWD binding protein (MAWBP), transcript variant 1, mRNA [NM_022129]	0.951561	-0.391159	-0.346205	7.66644	7.36611	7.36611	0.00337793	0.512755	0.000278362	0.00102776	0.000624603	0.00224054
40344	A_23_P153286	ZNF234	NM_006630	Homo sapiens zinc finger protein 234 (ZNF234), mRNA [NM_006630]	0.778923	-0.343343	-0.679393	8.79921	9.03903	9.03903	0.0132007	0.532642	0.0046695	0.0119928	5.76734e-05	0.000303539
13381	A_23_P155848	DKK2	NM_014421	Homo sapiens dickkopf homolog 2 (Xenopus laevis) (DKK2), mRNA [NM_014421]	0.51673	-0.532927	-0.779037	6.87778	6.16309	6.16309	0.0304793	0.556433	5.29965e-05	0.000248789	3.16367e-06	3.12789e-05
24937	A_23_P156061	LNPEP	NM_005575	Homo sapiens leucyl/cystinyl aminopeptidase (LNPEP), transcript variant 1, mRNA [NM_005575]	0.438886	-0.282028	-0.179117	6.55053	6.475	6.475	0.0299772	0.555893	0.00227432	0.00639587	0.023402	0.0507979
27569	A_23_P156852	PECI	NM_206836	Homo sapiens peroxisomal D3,D2-enoyl-CoA isomerase (PECI), transcript variant 2, mRNA [NM_206836]	0.907208	-0.554041	-0.477613	11.6907	12.3708	12.3708	0.0109874	0.532642	3.94948e-05	0.000194727	0.00011385	0.000528893
40776	A_23_P159305	TAF15	NM_139215	Homo sapiens TAF15 RNA polymerase II, TATA box binding protein (TBP)-associated factor, 68kDa (TAF15), transcript variant 1, mRNA [NM_139215]	0.916804	-1.54749	-0.342946	11.5847	13.6506	13.6506	0.0244523	0.547915	1.19613e-08	4.55144e-07	0.000879337	0.00300673
15350	A_23_P159833	NDUFA1	NM_004541	Homo sapiens NADH dehydrogenase (ubiquinone) 1 alpha subcomplex, 1, 7.5kDa (NDUFA1), nuclear gene encoding mitochondrial protein, mRNA [NM_004541]	0.690258	-0.738885	-0.745324	12.4209	13.3373	13.3373	0.013498	0.532642	1.17871e-05	7.12882e-05	1.10486e-05	8.22801e-05
15490	A_23_P160377	DNALI1	NM_003462	Homo sapiens dynein, axonemal, light intermediate polypeptide 1 (DNALI1), mRNA [NM_003462]	1.66326	-0.943531	-0.838471	9.90115	6.67918	6.67918	0.0177401	0.534774	1.93359e-06	1.68782e-05	4.75314e-06	4.29041e-05
29759	A_23_P166459	LGALS1	NM_002305	Homo sapiens lectin, galactoside-binding, soluble, 1 (galectin 1) (LGALS1), mRNA [NM_002305]	0.817465	-0.522091	-1.05461	14.2016	14.7935	14.7935	0.027012	0.552721	7.14635e-05	0.000319711	3.60561e-07	6.45611e-06
13271	A_23_P170399	FLJ12716	NM_021942	Homo sapiens FLJ12716 protein (FLJ12716), transcript variant 1, mRNA [NM_021942]	0.604142	-0.26501	-0.262654	9.70845	10.3518	10.3518	0.036341	0.565307	0.0043696	0.0113201	0.00459039	0.0125875
9452	A_23_P170761	PDLIM5	NM_006457	Homo sapiens PDZ and LIM domain 5 (PDLIM5), transcript variant 1, mRNA [NM_006457]	1.15697	-0.686033	-0.825977	9.24485	8.11936	8.11936	0.00302385	0.512755	7.958e-06	5.20077e-05	1.94503e-06	2.1667e-05
13084	A_23_P170986	TMCC1	NM_001017395	Homo sapiens transmembrane and coiled-coil domain family 1 (TMCC1), transcript variant 1, mRNA [NM_001017395]	0.600323	-2.15542	-2.03309	7.31416	8.18745	8.18745	0.00885605	0.530837	2.58643e-09	1.63368e-07	4.11918e-09	2.84656e-07
19315	A_23_P171385	PHF6	NM_032335	Homo sapiens PHD finger protein 6 (PHF6), transcript variant 3, mRNA [NM_032335]	0.749646	-0.519902	-0.566853	6.89678	8.40481	8.40481	0.0101035	0.530837	4.65547e-05	0.000223347	2.48211e-05	0.000153079
6029	A_23_P17269	KIAA1212	NM_018084	Homo sapiens KIAA1212 (KIAA1212), mRNA [NM_018084]	0.586942	-0.199458	-0.333558	8.59488	9.25305	9.30935	0.0438052	0.570883	0.0203818	0.0432776	0.00293336	0.00853502
5413	A_23_P201459	IFI6	NM_022873	Homo sapiens interferon, alpha-inducible protein 6 (IFI6), transcript variant 3, mRNA [NM_022873]	1.4147	-0.475359	-0.248392	10.7504	8.12541	8.12541	0.00223069	0.512755	9.06869e-05	0.000392601	0.00550353	0.0146871
23179	A_23_P203201	DDX6	NM_004397	Homo sapiens DEAD (Asp-Glu-Ala-Asp) box polypeptide 6 (DDX6), mRNA [NM_004397]	0.382702	-0.224536	-0.332567	6.56133	6.901	6.901	0.0462206	0.570883	0.0125674	0.0284899	0.00144979	0.00462229
25819	A_23_P204324	DNM1L	NM_012062	Homo sapiens dynamin 1-like (DNM1L), transcript variant 1, mRNA [NM_012062]	0.462653	-0.57448	-0.620654	7.53457	8.98229	8.98229	0.0433296	0.570587	4.21155e-05	0.000205666	2.39762e-05	0.000149156
4168	A_23_P204850	RB1	NM_000321	Homo sapiens retinoblastoma 1 (including osteosarcoma) (RB1), mRNA [NM_000321]	0.625666	-0.772926	-1.61148	10.3788	10.9413	10.9406	0.0466208	0.571341	4.55558e-06	3.32959e-05	6.6939e-09	3.98053e-07
11283	A_23_P207058	SOCS3	NM_003955	Homo sapiens suppressor of cytokine signaling 3 (SOCS3), mRNA [NM_003955]	1.02112	-0.541336	-1.15762	10.4679	8.08077	8.08077	0.0335409	0.56429	3.6552e-05	0.000182698	1.11284e-07	2.83339e-06
2526	A_23_P210886	BCL2L1	NM_138578	Homo sapiens BCL2-like 1 (BCL2L1), nuclear gene encoding mitochondrial protein, transcript variant 1, mRNA [NM_138578]	0.778741	-0.920329	-0.580927	6.97823	8.30006	8.30006	0.011885	0.532642	4.9393e-07	6.05178e-06	1.63948e-05	0.000110796
16252	A_23_P211631	FBLN1	NM_006486	Homo sapiens fibulin 1 (FBLN1), transcript variant D, mRNA [NM_006486]	1.04171	-2.36013	-3.1146	13.8354	9.89588	9.89588	0.0128912	0.532642	4.42565e-10	4.68755e-08	4.80297e-11	1.70241e-08
19612	A_23_P211762	THC2430017	THC2430017	CN371015 17000424984744 GRN_ES Homo sapiens cDNA 5', mRNA sequence [CN371015]	0.91752	-0.333258	-0.413839	7.68618	6.15009	6.15009	0.00556341	0.519521	0.0142611	0.0318056	0.0047125	0.012862
25948	A_23_P212073	MBNL1	NM_207296	Homo sapiens muscleblind-like (Drosophila) (MBNL1), transcript variant 6, mRNA [NM_207296]	0.478567	-0.249302	-0.197874	6.32874	6.29508	6.29508	0.0329497	0.563538	0.00584756	0.0146027	0.0183276	0.0413584
24371	A_23_P213638	PANK3	NM_024594	Homo sapiens pantothenate kinase 3 (PANK3), mRNA [NM_024594]	0.591396	-0.300359	-0.165469	7.90324	7.93671	7.93671	0.00313485	0.512755	0.00206626	0.0058813	0.0391375	0.0782732
2605	A_23_P213661	HISPPD1	NM_015216	Homo sapiens Histidine acid phosphatase domain containing 1 (HISPPD1), mRNA [NM_015216]	0.846022	-0.300945	-0.697694	9.66679	10.5784	10.5482	0.00167446	0.512755	0.00178216	0.00516542	5.08316e-06	4.52478e-05
26731	A_23_P2152	NDUFC2	NM_004549	Homo sapiens NADH dehydrogenase (ubiquinone) 1, subcomplex unknown, 2, 14.5kDa (NDUFC2), mRNA [NM_004549]	0.792459	-0.795439	-0.866926	13.5067	14.5498	14.5498	0.029466	0.555314	1.76761e-06	1.57808e-05	9.11044e-07	1.24237e-05
28718	A_23_P218058	KLRC4	NM_013431	Homo sapiens killer cell lectin-like receptor subfamily C, member 4 (KLRC4), mRNA [NM_013431]	0.487936	-0.415275	-0.942624	7.13449	9.63028	9.63028	0.0447036	0.570883	0.000384949	0.00135888	9.69235e-07	1.30006e-05
32025	A_23_P218905	UBE1L2	NM_018227	Homo sapiens ubiquitin-activating enzyme E1-like 2 (UBE1L2), mRNA [NM_018227]	0.55518	-0.498039	-0.38424	7.27297	7.26021	7.26021	0.0449829	0.570883	8.22662e-05	0.000360937	0.000485636	0.00180372
3775	A_23_P218928	C4orf18	NM_016613	Homo sapiens chromosome 4 open reading frame 18 (C4orf18), transcript variant 2, mRNA [NM_016613]	1.39622	-1.10272	-2.54225	11.3332	7.99905	7.99905	0.00471807	0.512755	4.01377e-07	5.20541e-06	5.39416e-10	7.01787e-08
20743	A_23_P22433	RP2	NM_006915	Homo sapiens retinitis pigmentosa 2 (X-linked recessive) (RP2), mRNA [NM_006915]	0.733224	-0.624039	-2.34737	9.75987	10.6029	10.6029	0.0236165	0.547915	4.13091e-05	0.000202255	1.4454e-09	1.40109e-07
14972	A_23_P2293	HELB	NM_033647	Homo sapiens helicase (DNA) B (HELB), mRNA [NM_033647]	0.96134	-0.482718	-0.259241	7.23944	6.97597	6.97597	0.00561822	0.519521	9.70085e-05	0.00041585	0.00499596	0.0135209
6973	A_23_P22970	PIK3R3	NM_003629	Homo sapiens phosphoinositide-3-kinase, regulatory subunit 3 (p55, gamma) (PIK3R3), mRNA [NM_003629]	1.79637	-0.521064	-0.262326	8.11936	6.13512	6.13512	0.000331842	0.512755	6.1131e-05	0.000280368	0.00498518	0.0134979
609	A_23_P24004	IFIT2	NM_001547	Homo sapiens interferon-induced protein with tetratricopeptide repeats 2 (IFIT2), mRNA [NM_001547]	1.26063	-0.291665	-0.561806	10.491	7.85983	7.85983	0.0121653	0.532642	0.00693232	0.0169532	0.00011756	0.000542876
19886	A_23_P24507	AL833655	AL833655	Homo sapiens mRNA; cDNA DKFZp667O0320 (from clone DKFZp667O0320). [AL833655]	0.586216	-0.243014	-0.321521	8.21922	5.77963	5.77963	0.0338596	0.56429	0.0159531	0.0350272	0.00378549	0.0106366
27957	A_23_P251855	SLC12A7	NM_006598	Homo sapiens solute carrier family 12 (potassium/chloride transporters), member 7 (SLC12A7), mRNA [NM_006598]	0.436303	-1.0307	-0.432141	6.80897	7.96851	7.96851	0.0137081	0.532642	3.95621e-07	5.15452e-06	0.000246989	0.00101277
34174	A_23_P252306	ID1	NM_002165	Homo sapiens inhibitor of DNA binding 1, dominant negative helix-loop-helix protein (ID1), transcript variant 1, mRNA [NM_002165]	0.692663	-1.86983	-2.26877	11.9021	12.8265	12.8265	0.0453633	0.570883	1.86512e-09	1.33691e-07	3.98058e-10	5.84947e-08
23768	A_23_P256716	SMARCA5	NM_003601	Homo sapiens SWI/SNF related, matrix associated, actin dependent regulator of chromatin, subfamily a, member 5 (SMARCA5), mRNA [NM_003601]	0.769891	-0.619861	-0.308367	8.34406	9.21655	9.21655	0.00236841	0.512755	1.35423e-05	7.99481e-05	0.00162276	0.00510188
25318	A_23_P257003	PCSK5	NM_006200	Homo sapiens proprotein convertase subtilisin/kexin type 5 (PCSK5), mRNA [NM_006200]	1.16832	-0.872629	-0.531787	9.45117	10.1727	10.1727	0.00440784	0.512755	7.36678e-07	8.13182e-06	3.09983e-05	0.000182906
33758	A_23_P257144	PXDN	NM_012293	Homo sapiens peroxidasin homolog (Drosophila) (PXDN), mRNA [NM_012293]	0.825338	-0.486824	-0.220245	9.70314	6.12513	6.12513	0.0212224	0.542045	0.000625785	0.00206462	0.0398894	0.0795826
31490	A_23_P257296	TFF3	NM_003226	Homo sapiens trefoil factor 3 (intestinal) (TFF3), mRNA [NM_003226]	2.17562	-1.73904	-1.07543	13.1877	13.9581	13.9581	0.0465102	0.571341	5.46679e-09	2.6518e-07	2.43103e-07	4.93162e-06
3987	A_23_P257895	MAPK1	NM_138957	Homo sapiens mitogen-activated protein kinase 1 (MAPK1), transcript variant 2, mRNA [NM_138957]	0.623436	-0.512565	-0.525122	7.75146	9.0484	8.94307	0.0319081	0.560994	6.45738e-05	0.000293645	6.45515e-05	0.000331962
30241	A_23_P258377	RAB6IP2	NM_178040	Homo sapiens RAB6 interacting protein 2 (RAB6IP2), transcript variant epsilon, mRNA [NM_178040]	0.418257	-0.233344	-0.164216	6.71709	6.39072	6.39072	0.0492902	0.572749	0.00678218	0.0166313	0.0343889	0.0702558
13835	A_23_P259438	DCK	NM_000788	Homo sapiens deoxycytidine kinase (DCK), mRNA [NM_000788]	0.644231	-1.29366	-1.6406	8.6957	8.88232	8.88232	0.0193016	0.535481	9.48613e-08	1.86389e-06	1.4522e-08	6.80946e-07
35985	A_23_P2705	P2RY5	NM_005767	Homo sapiens purinergic receptor P2Y, G-protein coupled, 5 (P2RY5), mRNA [NM_005767]	0.598403	-0.407811	-1.19872	9.28121	6.94757	6.94757	0.0335444	0.56429	0.00109988	0.00337868	4.61146e-07	7.62619e-06
12053	A_23_P301247	HIST2H2AC	NM_003517	Homo sapiens histone 2, H2ac (HIST2H2AC), mRNA [NM_003517]	0.642938	-0.597612	-0.286806	8.33527	9.06475	9.06475	0.038938	0.567944	2.12566e-05	0.000116088	0.00288078	0.0083983
18274	A_23_P30243	LRAP	NM_022350	Homo sapiens leukocyte-derived arginine aminopeptidase (LRAP), mRNA [NM_022350]	1.08717	-0.720978	-0.814325	8.54762	7.11401	7.11401	0.0185961	0.534774	8.00643e-06	5.227e-05	3.18857e-06	3.1449e-05
26061	A_23_P311150	C14orf147	NM_138288	Homo sapiens chromosome 14 open reading frame 147 (C14orf147), mRNA [NM_138288]	0.992387	-0.239744	-0.726561	10.9938	11.9125	11.9125	0.0115078	0.532642	0.00722193	0.0175803	4.50636e-06	4.11551e-05
29491	A_23_P316974	SYNJ2	NM_003898	Homo sapiens synaptojanin 2 (SYNJ2), mRNA [NM_003898]	0.711256	-0.617547	-0.601262	8.4703	9.11479	9.11479	0.0116652	0.532642	1.55708e-05	8.97925e-05	1.89725e-05	0.000124279
19365	A_23_P322593	FLJ39653	NM_152684	Homo sapiens hypothetical protein FLJ39653 (FLJ39653), mRNA [NM_152684]	0.455006	-0.743357	-1.02058	7.05258	6.36316	6.36316	0.0426534	0.570587	4.55342e-06	3.32855e-05	3.97773e-07	6.92874e-06
30927	A_23_P328298	ODF2L	NM_020729	Homo sapiens outer dense fiber of sperm tails 2-like (ODF2L), transcript variant 1, mRNA [NM_020729]	0.456661	-0.330753	-0.38091	6.97626	6.86339	6.86339	0.0437543	0.570883	0.00187527	0.0054005	0.000781666	0.00272216
9660	A_23_P347040	DTX3L	NM_138287	Homo sapiens deltex 3-like (Drosophila) (DTX3L), mRNA [NM_138287]	0.556953	-0.23246	-0.232615	7.01732	6.30678	6.30678	0.0269853	0.552721	0.0129637	0.0292718	0.0129223	0.03075
24139	A_23_P351724	TNS1	NM_022648	Homo sapiens tensin 1 (TNS1), mRNA [NM_022648]	0.640865	-0.296602	-0.200536	7.36212	5.80844	5.80844	0.00645306	0.520927	0.00348388	0.00928684	0.0245485	0.0529694
19951	A_23_P360754	ADAMTS4	NM_005099	Homo sapiens ADAM metallopeptidase with thrombospondin type 1 motif, 4 (ADAMTS4), mRNA [NM_005099]	0.791577	-0.343978	-0.984253	10.3323	6.86737	6.86737	0.0301266	0.555893	0.00810367	0.0194404	8.21829e-06	6.51085e-05
36558	A_23_P363	C1orf113	NM_024676	Homo sapiens chromosome 1 open reading frame 113 (C1orf113), mRNA [NM_024676]	0.649912	-1.26498	-0.229154	8.5525	10.6037	10.6037	0.0474232	0.571515	1.6118e-07	2.69822e-06	0.0165289	0.0379014
2931	A_23_P365719	TAPBP	NM_003190	Homo sapiens TAP binding protein (tapasin) (TAPBP), transcript variant 1, mRNA [NM_003190]	0.691638	-0.415848	-0.181074	10.6108	9.41903	9.41903	0.0237128	0.547915	0.000206927	0.000795055	0.0237342	0.051417
23841	A_23_P368711	LILRA6	NM_024318	Homo sapiens leukocyte immunoglobulin-like receptor, subfamily A (with TM domain), member 6 (LILRA6), mRNA [NM_024318]	0.351579	-0.461913	-0.350181	6.92153	6.3805	6.3805	0.0322013	0.562475	0.000248128	0.000930765	0.0014882	0.00472769
18712	A_23_P369479	MSI2	NM_170721	Homo sapiens musashi homolog 2 (Drosophila) (MSI2), transcript variant 2, mRNA [NM_170721]	0.602445	-0.404902	-0.844878	7.20262	8.24155	8.24155	0.0237125	0.547915	0.000570657	0.00190438	2.9272e-06	2.96508e-05
150	A_23_P369815	FASLG	NM_000639	Homo sapiens Fas ligand (TNF superfamily, member 6) (FASLG), mRNA [NM_000639]	0.76173	-1.77607	-1.17257	6.87826	7.97327	7.97327	0.0250749	0.547915	2.81326e-09	1.7183e-07	7.5608e-08	2.15821e-06
38291	A_23_P380848	TXNL5	NM_032731	Homo sapiens thioredoxin-like 5 (TXNL5), mRNA [NM_032731]	0.695041	-1.49007	-1.42134	12.4348	14.2278	14.2278	0.044467	0.570883	5.19017e-08	1.22579e-06	7.53057e-08	2.15231e-06
26059	A_23_P393099	TFF3	NM_003226	Homo sapiens trefoil factor 3 (intestinal) (TFF3), mRNA [NM_003226]	2.25902	-1.69612	-1.1469	13.3554	14.1483	14.1483	0.0345124	0.56429	9.11117e-09	3.79407e-07	1.9982e-07	4.28615e-06
20120	A_23_P399201	TMSL3	NM_183049	Homo sapiens thymosin-like 3 (TMSL3), mRNA [NM_183049]	0.572519	-0.272751	-1.15236	14.5541	15.5602	15.5602	0.00783955	0.526033	0.0359098	0.0703256	5.16557e-06	4.58241e-05
18589	A_23_P401055	SOX2	NM_003106	Homo sapiens SRY (sex determining region Y)-box 2 (SOX2), mRNA [NM_003106]	1.07594	-3.00125	-1.32798	6.52835	11.8732	11.8732	0.0313033	0.560054	6.39428e-11	1.4596e-08	4.24506e-08	1.46014e-06
3936	A_23_P408271	DHRS8	NM_016245	Homo sapiens dehydrogenase/reductase (SDR family) member 8 (DHRS8), mRNA [NM_016245]	0.732238	-0.522712	-0.648961	8.58254	10.3438	10.3438	0.00212834	0.512755	4.33652e-05	0.000210632	8.80801e-06	6.88116e-05
33883	A_23_P42257	IER3	NM_003897	Homo sapiens immediate early response 3 (IER3), transcript variant short, mRNA [NM_003897]	1.1002	-0.872213	-1.61628	11.3308	13.7143	13.7143	0.0146313	0.532642	1.26209e-06	1.22336e-05	9.99506e-09	5.31202e-07
17899	A_23_P429340	TEAD1	NM_021961	Homo sapiens TEA domain family member 1 (SV40 transcriptional enhancer factor) (TEAD1), mRNA [NM_021961]	0.525701	-0.685916	-0.475261	6.88425	8.08322	8.08322	0.0344765	0.56429	3.97585e-05	0.000195727	0.000505308	0.00186722
28094	A_23_P432591	KENAE	NM_176816	Homo sapiens Kenae (KENAE), mRNA [NM_176816]	1.63202	-0.488654	-0.429147	9.02369	9.2663	9.2663	0.000811832	0.512755	0.000114612	0.000479576	0.000280232	0.00112671
29359	A_23_P433152	LOC132321	NM_173487	Homo sapiens hypothetical protein LOC132321 (LOC132321), mRNA [NM_173487]	0.386314	-0.380208	-0.83584	7.70904	7.1933	7.1933	0.0377994	0.566042	0.000477869	0.00163571	1.5955e-06	1.87181e-05
10315	A_23_P46606	LPGAT1	NM_014873	Homo sapiens lysophosphatidylglycerol acyltransferase 1 (LPGAT1), mRNA [NM_014873]	0.808687	-0.22935	-0.475732	8.78098	8.79294	8.79294	0.00216105	0.512755	0.00752822	0.0182323	7.796e-05	0.00038739
9663	A_23_P48387	APRIN	NM_015032	Homo sapiens androgen-induced proliferation inhibitor (APRIN), mRNA [NM_015032]	0.506078	-0.916331	-0.624778	9.68472	9.52217	9.52217	0.040616	0.569822	6.27429e-07	7.21423e-06	1.16227e-05	8.53221e-05
3386	A_23_P48513	IFI27	NM_005532	Homo sapiens interferon, alpha-inducible protein 27 (IFI27), mRNA [NM_005532]	0.992611	-0.429298	-0.688427	13.8286	6.99872	7.03801	0.0153615	0.532642	0.000307127	0.00111801	1.02138e-05	7.74245e-05
29600	A_23_P500799	CASP6	NM_001226	Homo sapiens caspase 6, apoptosis-related cysteine peptidase (CASP6), transcript variant alpha, mRNA [NM_001226]	0.796975	-1.22806	-1.26428	8.54409	8.87313	8.87313	0.00338321	0.512755	6.86154e-08	1.47998e-06	5.45663e-08	1.73101e-06
24431	A_23_P52266	IFIT1	NM_001548	Homo sapiens interferon-induced protein with tetratricopeptide repeats 1 (IFIT1), transcript variant 2, mRNA [NM_001548]	1.68817	-0.39653	-0.739278	10.9483	6.5458	6.5458	0.00424575	0.512755	0.000495581	0.0016871	5.8398e-06	5.02924e-05
29993	A_23_P52552	BAG3	NM_004281	Homo sapiens BCL2-associated athanogene 3 (BAG3), mRNA [NM_004281]	0.64664	-0.738928	-0.957643	9.65339	9.17876	9.17876	0.0424786	0.570587	3.50802e-06	2.69293e-05	4.76892e-07	7.79213e-06
4786	A_23_P53126	LMO2	NM_005574	Homo sapiens LIM domain only 2 (rhombotin-like 1) (LMO2), mRNA [NM_005574]	0.419845	-1.36279	-2.49453	9.81063	10.2706	10.2327	0.045731	0.570883	2.49745e-08	7.48985e-07	1.93031e-10	3.59062e-08
5722	A_23_P55256	ZNF652	NM_014897	Homo sapiens zinc finger protein 652 (ZNF652), mRNA [NM_014897]	0.762023	-1.66004	-0.332579	8.67212	8.34218	8.34218	0.0434669	0.570883	1.1717e-08	4.48888e-07	0.00161862	0.00509133
11313	A_23_P57293	ENST00000270201	ENST00000270201	Homo sapiens, clone IMAGE:4643306, mRNA. [BC041033]	0.521135	-0.563864	-0.423439	7.21073	8.94494	8.94494	0.026266	0.550347	5.42764e-05	0.000253554	0.00039496	0.00150978
1711	A_23_P60306	TLR4	NM_138554	Homo sapiens toll-like receptor 4 (TLR4), mRNA [NM_138554]	0.533539	-0.263975	-0.279412	6.75133	5.89316	5.96842	0.0141003	0.532642	0.00609947	0.0151552	0.00236411	0.00706222
12585	A_23_P62807	SCCPDH	NM_016002	Homo sapiens saccharopine dehydrogenase (putative) (SCCPDH), mRNA [NM_016002]	1.09555	-0.280153	-0.625073	11.3198	12.1015	12.1015	0.0052574	0.512755	0.00253123	0.00702877	1.0855e-05	8.11553e-05
28459	A_23_P63459	C1orf31	NM_001012985	Homo sapiens chromosome 1 open reading frame 31 (C1orf31), mRNA [NM_001012985]	0.633985	-0.382649	-0.703962	10.6663	11.756	11.756	0.0298456	0.555893	0.000384687	0.00135806	4.83363e-06	4.34563e-05
5699	A_23_P65157	COX17	NM_005694	Homo sapiens COX17 cytochrome c oxidase assembly homolog (S. cerevisiae) (COX17), nuclear gene encoding mitochondrial protein, mRNA [NM_005694]	0.524454	-0.675257	-0.525426	11.8595	13.0035	13.0035	0.0390949	0.568797	6.09327e-06	4.20237e-05	3.90504e-05	0.000221142
31162	A_23_P65254	POMP	NM_015932	Homo sapiens proteasome maturation protein (POMP), mRNA [NM_015932]	0.777572	-0.208515	-0.678915	10.553	12.4723	12.4723	0.0232331	0.545065	0.0179698	0.0387929	1.07051e-05	8.03152e-05
11807	A_23_P68155	IFIH1	NM_022168	Homo sapiens interferon induced with helicase C domain 1 (IFIH1), mRNA [NM_022168]	1.04477	-0.447952	-0.963267	9.70772	9.41384	9.41384	0.0251023	0.547915	0.000173051	0.000681768	5.91036e-07	9.11918e-06
30345	A_23_P69030	COL8A1	NM_001850	Homo sapiens collagen, type VIII, alpha 1 (COL8A1), transcript variant 1, mRNA [NM_001850]	1.10729	-0.881073	-1.05854	9.20107	6.99009	6.99009	0.0361985	0.565028	1.1219e-06	1.11608e-05	2.69896e-07	5.31005e-06
38842	A_23_P70307	SMOC2	NM_022138	Homo sapiens SPARC related modular calcium binding 2 (SMOC2), mRNA [NM_022138]	1.50417	-0.441383	-2.1173	12.9195	11.5932	11.5932	0.0134593	0.532642	0.000235217	0.000887759	1.49315e-09	1.43009e-07
19231	A_23_P70355	SERPINB6	NM_004568	Homo sapiens serpin peptidase inhibitor, clade B (ovalbumin), member 6 (SERPINB6), mRNA [NM_004568]	0.59677	-0.777696	-0.300218	7.676	8.3828	8.3828	0.0224239	0.544077	2.87377e-06	2.29652e-05	0.00216235	0.0065411
15206	A_23_P71033	HIP1	NM_005338	Homo sapiens huntingtin interacting protein 1 (HIP1), mRNA [NM_005338]	0.700449	-0.460472	-0.506368	7.15	6.90628	6.90628	0.0286158	0.555233	0.000160111	0.000638274	8.22856e-05	0.000404674
21903	A_23_P75260	RASSF4	NM_032023	Homo sapiens Ras association (RalGDS/AF-6) domain family 4 (RASSF4), transcript variant 1, mRNA [NM_032023]	0.860485	-0.55698	-0.699838	9.63021	8.56688	8.56688	0.0144863	0.532642	0.000327011	0.00117933	6.71811e-05	0.000342953
4986	A_23_P83939	SYAP1	NM_032796	Homo sapiens synapse associated protein 1, SAP47 homolog (Drosophila) (SYAP1), mRNA [NM_032796]	0.749288	-0.198435	-1.66576	10.4829	11.9018	11.9018	0.0137549	0.532642	0.0212486	0.044858	9.14497e-09	4.98347e-07
26727	A_23_P83976	CCDC46	NM_145036	Homo sapiens coiled-coil domain containing 46 (CCDC46), transcript variant 1, mRNA [NM_145036]	0.590038	-0.524093	-0.778642	7.13644	6.5428	6.5428	0.0190615	0.534774	0.000614406	0.00203199	4.00466e-05	0.000225311
33006	A_23_P87742	HOM-TES-103	NM_080731	Homo sapiens hypothetical protein LOC25900, isoform 3 (HOM-TES-103), transcript variant 3, mRNA [NM_080731]	0.779149	-0.264127	-0.925357	10.3599	7.77657	7.77657	0.0178294	0.534774	0.0044247	0.0114437	7.37077e-07	1.06277e-05
35556	A_23_P88069	LHFP	NM_005780	Homo sapiens lipoma HMGIC fusion partner (LHFP), mRNA [NM_005780]	0.898465	-0.159148	-0.930422	12.0693	9.43291	9.43291	0.021325	0.542045	0.0420492	0.0805056	5.85829e-07	9.07471e-06
7891	A_23_P89431	CCL2	NM_002982	Homo sapiens chemokine (C-C motif) ligand 2 (CCL2), mRNA [NM_002982]	1.70627	-0.28676	-0.257062	10.9617	5.88636	5.88636	0.0027441	0.512755	0.00303098	0.00821877	0.00557184	0.0148482
9496	A_23_P89799	ACAA2	NM_006111	Homo sapiens acetyl-Coenzyme A acyltransferase 2 (mitochondrial 3-oxoacyl-Coenzyme A thiolase) (ACAA2), nuclear gene encoding mitochondrial protein, mRNA [NM_006111]	0.615242	-0.940519	-1.31285	10.2227	10.3199	10.3199	0.0135629	0.532642	1.39557e-06	1.31729e-05	1.04021e-07	2.69574e-06
5321	A_23_P92710	RHOBTB3	NM_014899	Homo sapiens Rho-related BTB domain containing 3 (RHOBTB3), mRNA [NM_014899]	1.07693	-0.764855	-0.755217	7.61635	8.58739	8.58739	0.00368796	0.512755	3.20095e-06	2.50616e-05	3.52518e-06	3.40382e-05
14689	A_23_P93027	FGF18	NM_003862	Homo sapiens fibroblast growth factor 18 (FGF18), mRNA [NM_003862]	1.07254	-0.328735	-0.466186	7.52885	11.2238	11.2238	0.0122079	0.532642	0.00128518	0.00387284	0.000127833	0.000581194
35120	A_23_P95594	NAT1	NM_000662	Homo sapiens N-acetyltransferase 1 (arylamine N-acetyltransferase) (NAT1), mRNA [NM_000662]	1.91078	-0.305598	-0.401198	9.15684	8.32888	8.32888	0.0196819	0.53683	0.00213446	0.00605246	0.000383173	0.00147159
11367	A_24_P101561	A_24_P101561	A_24_P101561	Unknown	0.866552	-0.238875	-0.312051	8.06551	8.26852	8.26852	0.00184875	0.512755	0.0135117	0.0303545	0.00333069	0.00951944
32479	A_24_P102203	UBR1	NM_174916	Homo sapiens ubiquitin protein ligase E3 component n-recognin 1 (UBR1), mRNA [NM_174916]	0.581882	-0.235587	-0.439285	7.95458	8.2841	8.2841	0.0356172	0.56429	0.00686121	0.0168012	0.000145442	0.00064784
13251	A_24_P106297	AMACR	NM_014324	Homo sapiens alpha-methylacyl-CoA racemase (AMACR), transcript variant 1, mRNA [NM_014324]	0.485614	-1.06193	-1.41263	7.16673	8.52464	8.52464	0.017257	0.534774	1.73853e-07	2.84788e-06	1.83336e-08	8.0752e-07
16009	A_24_P112395	MAWBP	NM_022129	Homo sapiens MAWD binding protein (MAWBP), transcript variant 1, mRNA [NM_022129]	0.756357	-0.36128	-0.54715	7.40443	6.90842	6.90842	0.00777078	0.525198	0.00126757	0.00382668	7.92219e-05	0.000392232
3609	A_24_P119745	FN1	NM_212482	Homo sapiens fibronectin 1 (FN1), transcript variant 1, mRNA [NM_212482]	0.871695	-1.79826	-2.173	12.2166	6.8831	6.96012	0.01345	0.532642	7.41115e-09	3.27071e-07	3.71723e-09	2.66027e-07
28591	A_24_P135167	PCM1	NM_006197	Homo sapiens pericentriolar material 1 (PCM1), mRNA [NM_006197]	1.20122	-0.321301	-0.20043	8.27589	8.55018	8.55018	0.00969968	0.530837	0.00103417	0.00319842	0.0141342	0.0331744
25213	A_24_P135406	KCTD9	NM_017634	Homo sapiens potassium channel tetramerisation domain containing 9 (KCTD9), mRNA [NM_017634]	0.555941	-0.949767	-1.33271	7.42208	7.48972	7.48972	0.0445601	0.570883	4.49797e-07	5.64787e-06	3.14944e-08	1.16756e-06
5837	A_24_P139152	AL359062	AL359062	Homo sapiens mRNA full length insert cDNA clone EUROIMAGE 1913076. [AL359062]	1.77502	-0.791395	-1.33849	9.42047	6.82972	6.82972	0.0008635	0.512755	1.90956e-06	1.67333e-05	3.15929e-08	1.16953e-06
8516	A_24_P148086	SFRS4	NM_005626	Homo sapiens splicing factor, arginine/serine-rich 4 (SFRS4), mRNA [NM_005626]	0.698864	-0.701462	-0.589316	6.97151	7.10072	7.10072	0.0165398	0.534774	7.19394e-06	4.79685e-05	2.62283e-05	0.00015983
11345	A_24_P152385	THC2425829	THC2425829	ATPN_BOVIN (Q28852) ATP synthase g chain, mitochondrial (ATPase subunit G) , partial (92%) [THC2425829]	0.471674	-0.380061	-0.183369	8.55569	9.68628	9.68628	0.0161334	0.534774	0.000622581	0.00205511	0.0308452	0.0641161
13263	A_24_P154914	ZNF588	NM_016220	Homo sapiens zinc finger protein 588 (ZNF588), transcript variant 1, mRNA [NM_016220]	0.515213	-0.450523	-0.393977	6.60489	6.2114	6.2114	0.0097598	0.530837	0.00026404	0.000982626	0.000641917	0.00229734
1271	A_24_P158089	SERPINE1	NM_000602	Homo sapiens serpin peptidase inhibitor, clade E (nexin, plasminogen activator inhibitor type 1), member 1 (SERPINE1), mRNA [NM_000602]	0.748313	-0.322706	-0.61331	7.00739	6.80217	7.04037	0.0165807	0.534774	0.00237955	0.0066548	1.81344e-05	0.000119853
11973	A_24_P158142	CCDC25	NM_018246	Homo sapiens coiled-coil domain containing 25 (CCDC25), mRNA [NM_018246]	0.628332	-0.70062	-0.174417	8.93321	9.59178	9.59178	0.0365108	0.56551	5.31608e-06	3.77152e-05	0.0297718	0.0622441
35633	A_24_P161018	PARP14	NM_017554	Homo sapiens poly (ADP-ribose) polymerase family, member 14 (PARP14), mRNA [NM_017554]	1.36651	-0.488173	-0.502777	9.02638	7.63999	7.63999	0.00161334	0.512755	7.01165e-05	0.000314874	5.67941e-05	0.0002997
37967	A_24_P163113	CDV3	NM_017548	Homo sapiens CDV3 homolog (mouse) (CDV3), mRNA [NM_017548]	0.947012	-0.420083	-0.338136	10.2599	11.1972	11.1972	0.0219662	0.544077	0.000304319	0.00110886	0.0012395	0.00404407
24800	A_24_P163632	OXR1	NM_181354	Homo sapiens oxidation resistance 1 (OXR1), mRNA [NM_181354]	0.664516	-1.00609	-0.4247	7.29669	7.80273	7.80273	0.0262213	0.550347	2.83051e-07	4.04108e-06	0.000175725	0.000757906
8436	A_24_P174641	PDLIM5	NM_006457	Homo sapiens PDZ and LIM domain 5 (PDLIM5), transcript variant 1, mRNA [NM_006457]	1.1728	-0.391947	-0.514679	8.05194	7.61578	7.61578	0.0103043	0.530837	0.000519856	0.00175763	8.07511e-05	0.000398488
12297	A_24_P186994	C1orf151	NM_001032363	Homo sapiens chromosome 1 open reading frame 151 (C1orf151), mRNA [NM_001032363]	0.713656	-0.311195	-0.58458	13.1195	13.8028	13.8028	0.0285621	0.555233	0.00161917	0.00475112	2.22817e-05	0.000141154
4250	A_24_P187131	FRYL	AL833444	Homo sapiens mRNA; cDNA DKFZp313M0542 (from clone DKFZp313M0542). [AL833444]	0.803128	-0.528406	-0.294912	8.21457	7.9657	7.9657	0.0183884	0.534774	3.81804e-05	0.000189283	0.00189928	0.00584468
36197	A_24_P196688	ENST00000357778	ENST00000357778	Homo sapiens caspase recruitment domain family, member 8, mRNA (cDNA clone MGC:65033 IMAGE:6144772), complete cds. [BC056891]	0.487649	-1.03872	-0.545322	8.31226	7.51161	7.51161	0.0162698	0.534774	3.83607e-07	5.04177e-06	4.9685e-05	0.000268722
16026	A_24_P213494	PTPRE	NM_006504	Homo sapiens protein tyrosine phosphatase, receptor type, E (PTPRE), transcript variant 1, mRNA [NM_006504]	0.959896	-0.716696	-0.69829	9.39198	10.2195	10.2195	0.0319853	0.561379	6.03589e-06	4.17174e-05	7.34202e-06	5.97111e-05
38161	A_24_P216294	CST3	NM_000099	Homo sapiens cystatin C (amyloid angiopathy and cerebral hemorrhage) (CST3), mRNA [NM_000099]	0.874784	-1.10494	-0.237411	9.93441	9.94624	9.94624	0.0468189	0.571341	1.36137e-07	2.39609e-06	0.00637503	0.0166854
33710	A_24_P225308	ARID4B	NM_016374	Homo sapiens AT rich interactive domain 4B (RBP1- like) (ARID4B), transcript variant 1, mRNA [NM_016374]	0.634521	-0.186291	-0.59769	9.38344	8.99845	8.99845	0.0255931	0.547915	0.0300606	0.0604285	2.87981e-05	0.000172386
1348	A_24_P234871	A_24_P234871	A_24_P234871	Unknown	0.818374	-0.373329	-2.33014	10.9438	8.88813	8.88813	0.0176621	0.534774	0.000719125	0.00233055	7.02274e-10	8.4301e-08
30663	A_24_P255314	A_24_P255314	A_24_P255314	Unknown	0.467829	-0.825425	-1.42885	10.3559	11.7938	11.7938	0.0353389	0.56429	1.82058e-06	1.61421e-05	2.5028e-08	9.96143e-07
19497	A_24_P264192	SRRM1	NM_005839	Homo sapiens serine/arginine repetitive matrix 1 (SRRM1), mRNA [NM_005839]	0.825306	-0.607346	-0.270008	9.19326	10.4031	10.4031	0.0357023	0.56429	3.65567e-05	0.000182698	0.00662657	0.0172694
33437	A_24_P2648	PTPN14	NM_005401	Homo sapiens protein tyrosine phosphatase, non-receptor type 14 (PTPN14), mRNA [NM_005401]	0.713016	-0.721926	-0.63187	7.12559	6.53674	6.53674	0.0353864	0.56429	1.0699e-05	6.58663e-05	2.86362e-05	0.000171646
38905	A_24_P269895	HNRPA3	NM_194247	Homo sapiens heterogeneous nuclear ribonucleoprotein A3 (HNRPA3), mRNA [NM_194247]	0.567769	-0.690563	-0.711749	8.63551	9.05157	9.05157	0.0183085	0.534774	6.92364e-06	4.65393e-05	5.51317e-06	4.81397e-05
23210	A_24_P270460	IFI27	NM_005532	Homo sapiens interferon, alpha-inducible protein 27 (IFI27), mRNA [NM_005532]	1.13202	-0.412827	-0.672792	13.4139	6.84769	6.84769	0.0158759	0.534121	0.000254603	0.000951591	7.58601e-06	6.13188e-05
27670	A_24_P272993	MEG3	NR_002766	Homo sapiens maternally expressed 3 (MEG3) on chromosome 14 [NR_002766]	1.01922	-0.302317	-0.663543	11.5704	6.38472	6.38472	0.0250884	0.547915	0.0186598	0.0400882	0.00019414	0.000824378
18616	A_24_P282309	FER1L3	NM_133337	Homo sapiens fer-1-like 3, myoferlin (C. elegans) (FER1L3), transcript variant 2, mRNA [NM_133337]	0.425526	-0.732253	-0.898736	6.56703	7.17079	7.17079	0.0259807	0.550104	4.10169e-06	3.05489e-05	8.53097e-07	1.18615e-05
24182	A_24_P288993	ENST00000244249	ENST00000244249	PREDICTED: Homo sapiens similar to NADH dehydrogenase (ubiquinone) 1 beta subcomplex, 4, 15kDa (LOC402175), mRNA [XM_497963]	0.515349	-0.960526	-0.850449	9.93967	10.3842	10.3842	0.0233162	0.545802	3.76913e-07	4.97413e-06	9.69072e-07	1.30006e-05
30064	A_24_P289845	CR625571	CR625571	full-length cDNA clone CS0DD008YI13 of Neuroblastoma Cot 50-normalized of Homo sapiens (human). [CR625571]	0.572548	-0.499118	-1.16712	10.4066	11.8534	11.8534	0.0228239	0.544077	0.000393297	0.00138401	7.89666e-07	1.11572e-05
2219	A_24_P290481	VIL2	NM_003379	Homo sapiens villin 2 (ezrin) (VIL2), mRNA [NM_003379]	0.978822	-0.821507	-0.363411	7.747	9.40996	9.40996	0.0307024	0.55653	1.36229e-06	1.29429e-05	0.000501448	0.00185508
12563	A_24_P298545	ZNF679	NM_153363	Homo sapiens zinc finger protein 679 (ZNF679), mRNA [NM_153363]	0.36019	-1.01486	-1.06452	9.2301	9.33375	9.33375	0.0290342	0.555314	4.32946e-07	5.49297e-06	2.98374e-07	5.68641e-06
21578	A_24_P303097	SNX25	NM_031953	Homo sapiens sorting nexin 25 (SNX25), mRNA [NM_031953]	0.440735	-0.325292	-0.860128	7.70735	8.5481	8.5481	0.0344492	0.56429	0.00140905	0.00420265	1.42542e-06	1.72117e-05
8835	A_24_P304051	GSTO1	NM_004832	Homo sapiens glutathione S-transferase omega 1 (GSTO1), mRNA [NM_004832]	0.559801	-0.276672	-0.588165	11.4724	12.8954	12.8954	0.0273868	0.553512	0.00260746	0.00721108	1.61498e-05	0.000109518
22159	A_24_P324488	A_24_P324488	A_24_P324488	Unknown	0.588806	-0.563007	-0.759327	8.11546	9.99156	9.99156	0.0374418	0.566042	2.2371e-05	0.00012095	2.36585e-06	2.52846e-05
30105	A_24_P332541	ENST00000322446	ENST00000322446	Homo sapiens cDNA clone IMAGE:30389268, partial cds. [BC087847]	0.446997	-0.287822	-0.802999	6.53661	8.46185	8.46185	0.0322969	0.562475	0.00232741	0.00652682	1.7922e-06	2.04295e-05
20236	A_24_P342316	FRYL	AB020633	Homo sapiens mRNA for KIAA0826 protein, partial cds. [AB020633]	0.50691	-0.769142	-1.0825	8.84843	9.0977	9.0977	0.0475342	0.571515	2.30748e-06	1.94343e-05	1.63122e-07	3.73877e-06
834	A_24_P343695	RET	NM_020630	Homo sapiens ret proto-oncogene (multiple endocrine neoplasia and medullary thyroid carcinoma 1, Hirschsprung disease) (RET), transcript variant 4, mRNA [NM_020630]	0.543771	-0.196436	-0.215425	6.22695	5.73849	6.02675	0.0356525	0.56429	0.0149726	0.033159	0.0107858	0.0262928
16761	A_24_P348649	NDUFA1	NM_004541	Homo sapiens NADH dehydrogenase (ubiquinone) 1 alpha subcomplex, 1, 7.5kDa (NDUFA1), nuclear gene encoding mitochondrial protein, mRNA [NM_004541]	0.652765	-0.683503	-0.712872	12.5652	13.7307	13.7307	0.0159766	0.534774	3.45853e-05	0.000174282	2.54394e-05	0.000156122
12839	A_24_P350017	ENST00000341824	ENST00000341824	Unknown	0.631582	-0.484692	-0.603201	7.1202	7.80219	7.80219	0.00599692	0.520137	0.000133819	0.000546929	2.80161e-05	0.00016849
17481	A_24_P357688	NIPBL	NM_015384	Homo sapiens Nipped-B homolog (Drosophila) (NIPBL), transcript variant B, mRNA [NM_015384]	1.00965	-0.236622	-0.16183	7.7207	7.86076	7.86076	0.018379	0.534774	0.00876098	0.0208026	0.0463555	0.0901808
727	A_24_P358305	A_24_P358305	A_24_P358305	Unknown	0.670483	-0.617021	-0.819186	8.5529	7.96013	7.96013	0.0452708	0.570883	1.13699e-05	6.92014e-05	1.32392e-06	1.63144e-05
20602	A_24_P366656	SH3D19	NM_001009555	Homo sapiens SH3 domain protein D19 (SH3D19), mRNA [NM_001009555]	0.523345	-0.29845	-0.53396	7.85013	9.42871	9.42871	0.0278946	0.553512	0.00163992	0.00480173	3.23281e-05	0.000189313
410	A_24_P378987	DHRSX	NM_145177	Homo sapiens dehydrogenase/reductase (SDR family) X-linked (DHRSX), mRNA [NM_145177]	0.81955	-0.3001	-0.71296	9.6324	10.671	10.671	0.000978323	0.512755	0.00305036	0.00826485	8.63555e-06	6.77764e-05
28871	A_24_P382266	PIAS2	NM_173206	Homo sapiens protein inhibitor of activated STAT, 2 (PIAS2), transcript variant alpha, mRNA [NM_173206]	0.572591	-0.217244	-0.180755	7.49922	6.83896	6.83896	0.0125482	0.532642	0.00959212	0.0225229	0.0226954	0.0495313
3490	A_24_P42633	CDC42	NM_044472	Homo sapiens cell division cycle 42 (GTP binding protein, 25kDa) (CDC42), transcript variant 2, mRNA [NM_044472]	0.520897	-0.784167	-0.92928	8.43664	9.72119	9.60823	0.034986	0.56429	1.8267e-06	1.61851e-05	4.71444e-07	7.74245e-06
6847	A_24_P50281	A_24_P50281	A_24_P50281	Unknown	0.538306	-1.16142	-0.263074	8.05714	8.52758	8.52758	0.0395938	0.569085	1.14143e-07	2.11485e-06	0.00423754	0.0117448
26949	A_24_P56310	TNFRSF19	NM_148957	Homo sapiens tumor necrosis factor receptor superfamily, member 19 (TNFRSF19), transcript variant 2, mRNA [NM_148957]	0.793871	-0.451575	-1.18196	7.63244	7.08966	7.08966	0.0233809	0.546937	0.000202692	0.000781046	1.52575e-07	3.56788e-06
6413	A_24_P570806	BC036645	BC036645	Homo sapiens cDNA clone IMAGE:4814437. [BC036645]	0.467933	-0.297874	-0.322195	7.61496	7.05365	7.05365	0.0478433	0.572749	0.00181828	0.00525756	0.00112423	0.0037214
13548	A_24_P595223	C22orf35	AK098753	Homo sapiens cDNA FLJ25887 fis, clone CBR02996. [AK098753]	0.908001	-2.10966	-3.81687	9.44103	8.7875	8.7875	0.0416761	0.570587	8.60116e-10	7.72817e-08	7.44907e-12	4.69932e-09
26769	A_24_P59596	ATAD2	NM_014109	Homo sapiens ATPase family, AAA domain containing 2 (ATAD2), mRNA [NM_014109]	0.436562	-1.0895	-0.722338	6.89415	6.40629	6.40629	0.0426325	0.570587	6.98948e-07	7.80917e-06	1.58704e-05	0.000108096
9661	A_24_P68229	FRYL	BC021803	Homo sapiens furry homolog-like (Drosophila), transcript variant 3, mRNA (cDNA clone IMAGE:4498553), complete cds. [BC021803]	0.643146	-0.303486	-0.559449	8.31534	8.16147	8.16147	0.00368028	0.512755	0.00209315	0.00594882	3.49588e-05	0.000201727
18524	A_24_P69538	TLR4	NM_138554	Homo sapiens toll-like receptor 4 (TLR4), mRNA [NM_138554]	0.804314	-0.38047	-0.301822	7.37831	6.12068	6.12068	0.000772926	0.512755	0.00228895	0.00643178	0.00822288	0.0207776
6379	A_24_P717305	A_24_P717305	A_24_P717305	Unknown	0.687251	-0.593898	-0.665989	8.24435	7.35842	7.35842	0.0394331	0.569085	1.68464e-05	9.57741e-05	7.16659e-06	5.85701e-05
15524	A_24_P72364	C6orf15	NM_014070	Homo sapiens chromosome 6 open reading frame 15 (C6orf15), mRNA [NM_014070]	0.357278	-3.52228	-3.3387	6.16083	8.21744	8.21744	0.0329249	0.563473	1.4466e-11	6.08587e-09	2.22234e-11	9.90483e-09
38397	A_24_P733083	A_24_P733083	A_24_P733083	Unknown	0.530353	-0.543406	-0.723916	7.93689	8.84062	8.84062	0.0371937	0.566042	5.14223e-05	0.000242791	6.19417e-06	5.25302e-05
12399	A_24_P769977	THC2406011	THC2406011	ALU1_HUMAN (P39188) Alu subfamily J sequence contamination warning entry, partial (9%) [THC2406011]	0.429089	-0.76519	-0.539736	6.78494	6.35858	6.35858	0.0422077	0.570587	4.38768e-06	3.22784e-05	5.79369e-05	0.000304539
32625	A_24_P811704	PPFIBP1	NM_003622	Homo sapiens PTPRF interacting protein, binding protein 1 (liprin beta 1) (PPFIBP1), transcript variant 1, mRNA [NM_003622]	0.742209	-0.165711	-0.282873	7.95232	8.18958	8.18958	0.00501202	0.512755	0.0371574	0.0723868	0.0027401	0.00804446
17273	A_24_P82106	MMP14	NM_004995	Homo sapiens matrix metallopeptidase 14 (membrane-inserted) (MMP14), mRNA [NM_004995]	1.00042	-0.445785	-0.432423	9.9078	6.78851	6.78851	0.0426573	0.570587	0.000274317	0.00101549	0.000336655	0.00131893
22696	A_24_P82880	TPM4	NM_003290	Homo sapiens tropomyosin 4 (TPM4), mRNA [NM_003290]	1.01251	-0.88803	-1.0817	10.4312	10.2224	10.2224	0.00569066	0.519521	1.37432e-06	1.30187e-05	2.97709e-07	5.68323e-06
26379	A_24_P838743	SERPINB6	NM_004568	Homo sapiens serpin peptidase inhibitor, clade B (ovalbumin), member 6 (SERPINB6), mRNA [NM_004568]	0.67599	-0.903431	-0.47448	8.06157	8.20062	8.20062	0.0445702	0.570883	7.5913e-07	8.30941e-06	9.27279e-05	0.000446719
8273	A_24_P87931	APOL1	NM_145343	Homo sapiens apolipoprotein L, 1 (APOL1), transcript variant 2, mRNA [NM_145343]	0.696153	-1.05671	-0.310092	10.6087	9.50387	9.50387	0.0254324	0.547915	1.3243e-06	1.26729e-05	0.00575255	0.0152594
10214	A_24_P89080	DCK	NM_000788	Homo sapiens deoxycytidine kinase (DCK), mRNA [NM_000788]	0.534117	-0.86829	-1.20147	7.49151	7.65342	7.65342	0.00314564	0.512755	1.78831e-06	1.59138e-05	1.43547e-07	3.39723e-06
7852	A_24_P896765	THC2283706	THC2283706	Unknown	0.881118	-0.230204	-0.32099	8.04372	6.00215	6.00215	0.0219326	0.544077	0.0151067	0.0334314	0.00262125	0.00773944
12437	A_24_P920994	PGLS	BC017706	Homo sapiens 6-phosphogluconolactonase, mRNA (cDNA clone IMAGE:4395142), with apparent retained intron. [BC017706]	0.459452	-0.37384	-0.255891	7.29474	7.63374	7.63374	0.035715	0.56429	0.000411748	0.00143993	0.00419974	0.0116519
16128	A_24_P932016	HUWE1	NM_031407	Homo sapiens HECT, UBA and WWE domain containing 1 (HUWE1), mRNA [NM_031407]	0.725691	-0.266719	-0.26397	6.53476	7.7093	7.7093	0.0114819	0.532642	0.00309915	0.0083834	0.0032883	0.0094162
21886	A_24_P93967	FMR1	NM_002024	Homo sapiens fragile X mental retardation 1 (FMR1), mRNA [NM_002024]	0.510643	-0.652018	-0.376088	7.44939	7.09533	7.09533	0.0393972	0.569085	7.61128e-06	5.02157e-05	0.000386878	0.00148354
19186	A_32_P100365	AI570240	AI570240	AI570240 to76g03.x1 NCI_CGAP_Gas4 Homo sapiens cDNA clone IMAGE:2184244 3', mRNA sequence [AI570240]	0.539053	-0.570307	-1.09732	7.01079	7.51255	7.51255	0.0479036	0.572749	2.12673e-05	0.000116112	1.42571e-07	3.38852e-06
21764	A_32_P115015	CDC42	NM_001791	Homo sapiens cell division cycle 42 (GTP binding protein, 25kDa) (CDC42), transcript variant 1, mRNA [NM_001791]	0.672392	-0.567008	-0.365531	9.73039	10.9948	10.9948	0.0184923	0.534774	2.85839e-05	0.000148666	0.000601768	0.00216847
23337	A_32_P134290	ZCCHC2	NM_017742	Homo sapiens zinc finger, CCHC domain containing 2 (ZCCHC2), mRNA [NM_017742]	1.42737	-0.617347	-0.212541	8.64479	7.15765	7.15765	0.000519182	0.512755	2.78553e-05	0.000145347	0.0192443	0.0430997
20958	A_32_P134698	ENST00000320205	ENST00000320205	Unknown	1.32291	-0.868754	-0.182521	9.19634	10.0006	10.0006	0.00401915	0.512755	2.28319e-06	1.92829e-05	0.0376108	0.0757279
17354	A_32_P136982	DA199974	DA199974	DA199974 BRAWH2 Homo sapiens cDNA clone BRAWH2003806 5', mRNA sequence [DA199974]	0.398868	-0.358817	-0.61007	6.95357	8.63006	8.63006	0.0321203	0.562475	0.000866494	0.00274221	2.21248e-05	0.000140274
342	A_32_P137632	FBXL17	BC018548	Homo sapiens F-box and leucine-rich repeat protein 17, mRNA (cDNA clone IMAGE:4215262), partial cds. [BC018548]	0.900384	-0.562637	-0.18258	7.47164	6.55783	6.55783	0.0153792	0.532642	2.22288e-05	0.000120341	0.0218215	0.0478982
30240	A_32_P140139	F13A1	NM_000129	Homo sapiens coagulation factor XIII, A1 polypeptide (F13A1), mRNA [NM_000129]	0.988135	-2.24139	-1.84244	9.97901	7.55242	7.55242	0.0478689	0.572749	2.14524e-09	1.46094e-07	1.02051e-08	5.3855e-07
12840	A_32_P141374	GATS	NM_178831	Homo sapiens opposite strand transcription unit to STAG3 (GATS), mRNA [NM_178831]	0.382686	-0.540231	-0.185383	6.7392	6.89589	6.89589	0.0374268	0.566042	4.46089e-05	0.000215689	0.0258846	0.0553485
7923	A_32_P142013	THC2236555	THC2236555	BC041700 RABEP1 protein {Homo sapiens;} , complete [THC2236555]	0.92932	-0.710886	-0.785109	7.92387	9.15722	9.15722	0.00212221	0.512755	4.86559e-06	3.50945e-05	2.28531e-06	2.45873e-05
39685	A_32_P152348	HIST1H2BD	BQ683489	AGENCOURT_8209273 NIH_MGC_112 Homo sapiens cDNA clone IMAGE:6265521 5', mRNA sequence [BQ683489]	0.982801	-1.76651	-1.60451	9.40168	11.5722	11.5722	0.0437775	0.570883	3.09119e-09	1.81726e-07	6.64616e-09	3.96786e-07
6617	A_32_P157504	AK094629	AK094629	Homo sapiens cDNA FLJ37310 fis, clone BRAMY2016706. [AK094629]	0.591846	-0.286591	-0.479671	7.58725	6.68112	6.68112	0.00739015	0.520927	0.0049229	0.0125676	0.000199878	0.000845154
4897	A_32_P15887	A_32_P15887	A_32_P15887	Unknown	1.0086	-1.50004	-0.171989	10.4303	13.2871	13.2871	0.028922	0.555314	2.3723e-08	7.23013e-07	0.0407064	0.0809613
13764	A_32_P17765	LGR4	NM_018490	Homo sapiens leucine-rich repeat-containing G protein-coupled receptor 4 (LGR4), mRNA [NM_018490]	0.654586	-1.26777	-0.436344	7.33542	8.81666	8.81666	0.0200241	0.537973	1.88197e-07	3.00521e-06	0.000489011	0.00181504
34050	A_32_P182473	ZNF625	NM_145233	Homo sapiens zinc finger protein 625 (ZNF625), mRNA [NM_145233]	0.498786	-0.690803	-0.679746	8.87508	8.54868	8.54868	0.0313346	0.560054	7.26872e-06	4.83596e-05	8.20515e-06	6.50387e-05
27457	A_32_P186226	IPO7	NM_006391	Homo sapiens importin 7 (IPO7), mRNA [NM_006391]	0.427545	-0.19085	-0.346746	6.28401	7.44295	7.44295	0.0256454	0.547915	0.0205633	0.0436076	0.000786187	0.00273473
28692	A_32_P187458	BQ233242	BQ233242	BQ233242 AGENCOURT_7283259 NIH_MGC_70 Homo sapiens cDNA clone IMAGE:6017276 5', mRNA sequence [BQ233242]	0.854222	-1.32823	-0.610904	7.78995	10.2395	10.2395	0.0191282	0.534774	6.5252e-08	1.42935e-06	2.51444e-05	0.000154628
29396	A_32_P192545	TCEAL6	NM_001006938	Homo sapiens transcription elongation factor A (SII)-like 6 (TCEAL6), mRNA [NM_001006938]	0.669398	-1.1851	-1.2033	11.3763	9.0437	9.0437	0.0488976	0.572749	3.46366e-07	4.66258e-06	3.07561e-07	5.81473e-06
25710	A_32_P194891	THC2282954	THC2282954	Q6CQJ2 (Q6CQJ2) Similarity, partial (13%) [THC2323726]	0.776475	-0.313482	-0.244374	7.32863	6.75181	6.75181	0.0360816	0.564822	0.0025095	0.00697444	0.00972713	0.024019
21048	A_32_P197561	AK123757	AK123757	Homo sapiens cDNA FLJ41763 fis, clone IMR322005293. [AK123757]	0.700686	-0.307295	-0.690674	10.0164	6.08799	6.08799	0.0461492	0.570883	0.014163	0.0316149	0.000108751	0.000508963
21053	A_32_P199725	BU783246	BU783246	BU783246 in01c10.y1 Human insulinoma Homo sapiens cDNA clone IMAGE:6123258 5' similar to SW:ADHX_HUMAN P11766 ALCOHOL DEHYDROGENASE CLASS III CHI CHAIN ;, mRNA sequence [BU783246]	0.583305	-0.67759	-0.885868	11.0026	11.1025	11.1025	0.00233216	0.512755	5.66079e-06	3.96546e-05	7.27389e-07	1.05251e-05
23037	A_32_P208403	GNG2	NM_053064	Homo sapiens guanine nucleotide binding protein (G protein), gamma 2 (GNG2), mRNA [NM_053064]	0.552167	-0.283405	-0.210982	8.01162	7.13189	7.13189	0.0493495	0.572749	0.00325563	0.00875305	0.0151242	0.0351589
848	A_32_P21375	CA948108	CA948108	CA948108 iq21e07.x1 HR85 islet Homo sapiens cDNA clone IMAGE: 3', mRNA sequence [CA948108]	0.443481	-0.600259	-0.769943	6.53709	6.89272	6.89272	0.0232677	0.545065	7.02301e-05	0.000315289	1.1404e-05	8.42666e-05
3496	A_32_P216004	KCTD9	AF130091	Homo sapiens clone FLB9630 PRO2603 mRNA, complete cds. [AF130091]	0.904944	-0.794418	-1.71242	7.7721	8.10605	8.10605	0.0221024	0.544077	2.0017e-06	1.73449e-05	4.84257e-09	3.18696e-07
11983	A_32_P21993	TPM4	NM_003290	Homo sapiens tropomyosin 4 (TPM4), mRNA [NM_003290]	0.66886	-1.00894	-1.47075	10.6626	10.7465	10.7465	0.0224145	0.544077	3.88904e-07	5.09224e-06	2.00902e-08	8.58028e-07
24494	A_32_P232455	C1orf64	NM_178840	Homo sapiens chromosome 1 open reading frame 64 (C1orf64), mRNA [NM_178840]	2.17316	-1.29557	-2.4857	8.13847	7.25916	7.25916	0.00152546	0.512755	7.86047e-08	1.63512e-06	4.43408e-10	6.17957e-08
28417	A_32_P28284	TPM4	NM_003290	Homo sapiens tropomyosin 4 (TPM4), mRNA [NM_003290]	0.550385	-1.19261	-1.6319	11.4434	11.7157	11.7157	0.0361636	0.565028	6.81469e-08	1.4727e-06	5.68697e-09	3.54806e-07
36589	A_32_P31945	ACADSB	NM_001609	Homo sapiens acyl-Coenzyme A dehydrogenase, short/branched chain (ACADSB), nuclear gene encoding mitochondrial protein, mRNA [NM_001609]	1.05227	-0.515566	-0.475538	8.75661	7.60972	7.60972	0.0152687	0.532642	0.000247531	0.000929015	0.000425608	0.00160984
2789	A_32_P40327	BE184906	BE184906	MR1-HT0707-100500-001-a08 HT0707 Homo sapiens cDNA, mRNA sequence [BE184906]	0.701687	-0.451554	-0.272909	7.08115	6.40194	6.40194	0.0486532	0.572749	0.000252927	0.00094639	0.00557758	0.01486
9679	A_32_P46510	ZC3H6	AK131416	Homo sapiens cDNA FLJ16526 fis, clone OCBBF2006987. [AK131416]	0.815094	-0.246039	-1.39708	9.77143	8.47534	8.47534	0.00986281	0.530837	0.00564618	0.0141619	2.37223e-08	9.57722e-07
13636	A_32_P47988	CAMK2D	NM_001221	Homo sapiens calcium/calmodulin-dependent protein kinase (CaM kinase) II delta (CAMK2D), transcript variant 3, mRNA [NM_001221]	0.763391	-0.266247	-0.268606	6.8551	6.49371	6.49371	0.00623113	0.520927	0.00933368	0.0219977	0.00892655	0.0222841
10591	A_32_P5542	AF131782	AF131782	Homo sapiens clone 24941 mRNA sequence. [AF131782]	0.610048	-0.541592	-0.345115	7.89664	8.0203	8.0203	0.0408872	0.569911	3.00794e-05	0.000154976	0.000678686	0.00240928
16248	A_32_P66881	TLR4	NM_138554	Homo sapiens toll-like receptor 4 (TLR4), mRNA [NM_138554]	0.691919	-0.894446	-1.53771	8.75982	7.52374	7.52374	0.025563	0.547915	9.13781e-07	9.58831e-06	1.30028e-08	6.33466e-07
644	A_32_P69136	CD521096	CD521096	CD521096 AGENCOURT_14355292 NIH_MGC_191 Homo sapiens cDNA clone IMAGE:30410815 5', mRNA sequence [CD521096]	1.07336	-0.548327	-0.975899	8.55102	8.07943	8.07943	0.0249637	0.547915	3.25885e-05	0.000165872	4.13544e-07	7.10155e-06
38185	A_32_P69475	ENST00000379870	ENST00000379870	Homo sapiens cDNA FLJ13571 fis, clone PLACE1008405. [AK023633]	0.72639	-1.03969	-0.371239	8.50971	9.09193	9.09193	0.0395771	0.569085	2.35589e-07	3.51742e-06	0.00046381	0.00173538
5368	A_32_P76112	ENST00000361329	ENST00000361329	Unknown	0.650264	-0.546816	-0.240384	10.5996	12.5161	12.5161	0.028056	0.553512	2.8758e-05	0.000149347	0.00590459	0.015613
28140	A_32_P85711	A_32_P85711	A_32_P85711	Unknown	1.08727	-1.62508	-0.22265	11.4731	14.1434	14.1434	0.0425904	0.570587	9.68967e-08	1.88975e-06	0.0407427	0.0810285
23650	A_32_P88605	A_32_P88605	A_32_P88605	Unknown	0.824268	-0.449218	-0.411114	6.59399	9.84421	9.84421	0.0227625	0.544077	0.0001198	0.000497908	0.000221104	0.000920551
25593	A_32_P89709	TPM1	NM_001018004	Homo sapiens tropomyosin 1 (alpha) (TPM1), transcript variant 3, mRNA [NM_001018004]	0.701594	-0.432298	-1.4864	12.0622	9.9472	9.9472	0.0292638	0.555314	0.000143009	0.000579645	1.18879e-08	5.95254e-07
26608	A_32_P92415	THC2301157	THC2301157	Unknown	0.757489	-0.59469	-0.499565	7.44762	6.77704	6.77704	0.0077191	0.523344	4.08161e-05	0.000200276	0.000140781	0.000630445
19969	A_32_P93149	DDX10	NM_004398	Homo sapiens DEAD (Asp-Glu-Ala-Asp) box polypeptide 10 (DDX10), mRNA [NM_004398]	0.535282	-0.159902	-0.301235	6.42818	6.84267	6.84267	0.0168633	0.534774	0.0375949	0.0731125	0.00155205	0.00490629
2044	A_32_P9753	TMEM49	BC024020	Homo sapiens transmembrane protein 49, mRNA (cDNA clone IMAGE:4295896), with apparent retained intron. [BC024020]	1.71121	-1.14508	-0.38775	9.71653	9.96997	9.96997	0.00163254	0.512755	1.45282e-07	2.50955e-06	0.000437965	0.00165007
28304	A_32_P9931	A_32_P9931	A_32_P9931	Unknown	0.597693	-0.525261	-0.35026	7.31535	7.63783	7.63783	0.0105218	0.531536	3.61599e-05	0.00018102	0.000595812	0.0021489

## Sheet: Clone up tumor down
ProbeUID	ProbeName	GeneName	SystematicName	Description	logFC_BP+/-	logFC_C5	logFC_12	AveExpr_BP+/-	AveExpr_C5	AveExpr_C12	P.Value_BP+/-	adj.P.Val_BP+/-	P.Value_C5	adj.P.Val_C5	P.Value_C12	adj.P.Val_C12
37902	A_23_P100392	TCEB2	NM_007108	Homo sapiens transcription elongation factor B (SIII), polypeptide 2 (18kDa, elongin B) (TCEB2), transcript variant 1, mRNA [NM_007108]	-0.72993	0.565439	0.501805	9.00317	10.6456	10.6456	0.00691304	0.520927	2.38671e-05	0.000127447	5.67729e-05	0.00029964
15659	A_23_P100486	VKORC1	NM_206824	Homo sapiens vitamin K epoxide reductase complex, subunit 1 (VKORC1), transcript variant 2, mRNA [NM_206824]	-0.495004	0.258572	0.817065	11.0258	11.8844	11.8844	0.0302696	0.556433	0.00507756	0.0129155	1.98067e-06	2.19659e-05
16378	A_23_P102404	CCT7	NM_006429	Homo sapiens chaperonin containing TCP1, subunit 7 (eta) (CCT7), transcript variant 1, mRNA [NM_006429]	-0.634202	0.250252	0.193238	12.2739	14.3581	14.3581	0.0299322	0.555893	0.00546967	0.0137829	0.0196134	0.0437733
37998	A_23_P104942	TXNDC14	NM_015959	Homo sapiens thioredoxin domain containing 14 (TXNDC14), mRNA [NM_015959]	-0.617623	0.420788	1.07543	10.6307	12.2411	12.2411	0.000853546	0.512755	0.000202176	0.000779392	1.83386e-07	4.03871e-06
7488	A_23_P109768	RNF7	NM_014245	Homo sapiens ring finger protein 7 (RNF7), transcript variant 1, mRNA [NM_014245]	-0.450975	0.172671	0.164584	12.4464	13.1679	13.1679	0.0482209	0.572749	0.0312123	0.0623871	0.0377585	0.0759575
19252	A_23_P11262	F8A1	NM_012151	Homo sapiens coagulation factor VIII-associated (intronic transcript) 1 (F8A1), mRNA [NM_012151]	-0.636252	1.2969	1.57457	11.3189	11.791	11.791	0.0487647	0.572749	5.93188e-08	1.34385e-06	1.27861e-08	6.25615e-07
40798	A_23_P113952	AY227436	AY227436	Homo sapiens drug-sensitive protein 1 mRNA, complete cds. [AY227436]	-0.498972	3.49105	3.81656	6.00862	8.22087	8.22087	0.0127153	0.532642	5.77102e-10	5.7858e-08	2.82926e-10	4.5978e-08
9746	A_23_P120254	DUSP22	NM_020185	Homo sapiens dual specificity phosphatase 22 (DUSP22), mRNA [NM_020185]	-0.526437	0.429558	0.261687	9.10613	9.39855	9.39855	0.0152329	0.532642	0.000721529	0.002337	0.0120657	0.0289767
30648	A_23_P120472	TFAP2C	NM_003222	Homo sapiens transcription factor AP-2 gamma (activating enhancer binding protein 2 gamma) (TFAP2C), mRNA [NM_003222]	-1.03492	0.673114	0.502002	9.21194	6.89943	6.89943	0.0187272	0.534774	9.34748e-06	5.90233e-05	7.96689e-05	0.000393925
1922	A_23_P120488	NPEPL1	NM_024663	Homo sapiens aminopeptidase-like 1 (NPEPL1), mRNA [NM_024663]	-0.476498	0.232045	0.213761	10.5884	10.9377	10.9377	0.0490192	0.572749	0.00923176	0.0217951	0.013801	0.0325213
39662	A_23_P122796	HDDC2	NM_016063	Homo sapiens HD domain containing 2 (HDDC2), mRNA [NM_016063]	-0.709014	0.536811	0.549973	7.61795	7.98043	7.98043	0.0124659	0.532642	3.75665e-05	0.000186774	3.14985e-05	0.000185347
12062	A_23_P12336	PRMT6	NM_018137	Homo sapiens protein arginine methyltransferase 6 (PRMT6), mRNA [NM_018137]	-1.04222	0.716209	1.09914	9.33571	10.5572	10.5572	0.00113141	0.512755	3.65599e-05	0.000182698	1.47136e-06	1.75918e-05
36500	A_23_P123424	CHRNB3	NM_000749	Homo sapiens cholinergic receptor, nicotinic, beta 3 (CHRNB3), mRNA [NM_000749]	-0.53053	0.321986	0.245689	6.84359	6.81486	6.81486	0.00727509	0.520927	0.00182839	0.00528408	0.00827103	0.0208829
7640	A_23_P123555	CYHR1	NM_032687	Homo sapiens cysteine/histidine-rich 1 (CYHR1), mRNA [NM_032687]	-0.585576	0.198847	0.451593	11.2815	10.2942	10.2942	0.0482935	0.572749	0.0165735	0.0361864	0.000128013	0.000581779
29631	A_23_P127446	DPF2	NM_006268	Homo sapiens D4, zinc and double PHD fingers family 2 (DPF2), mRNA [NM_006268]	-0.683608	0.402141	0.67536	10.789	12.3425	12.3425	0.00629482	0.520927	0.000289209	0.00106076	6.97369e-06	5.73371e-05
32843	A_23_P127547	TRPC6	NM_004621	Homo sapiens transient receptor potential cation channel, subfamily C, member 6 (TRPC6), mRNA [NM_004621]	-0.487928	0.179091	0.181952	6.7185	5.79043	5.79043	0.0454491	0.570883	0.0349608	0.0687561	0.0328224	0.0675831
32609	A_23_P128060	ZNF26	NM_019591	Homo sapiens zinc finger protein 26 (ZNF26), mRNA [NM_019591]	-0.570734	0.924521	1.05979	8.93131	9.7492	9.7492	0.0279268	0.553512	8.31845e-07	8.93688e-06	2.87808e-07	5.54983e-06
30562	A_23_P13065	ZDHHC13	NM_019028	Homo sapiens zinc finger, DHHC-type containing 13 (ZDHHC13), transcript variant 1, mRNA [NM_019028]	-0.7941	0.542003	0.422555	8.88877	10.3793	10.3793	0.00447862	0.512755	3.78122e-05	0.000187736	0.000218998	0.000914067
25191	A_23_P130764	KCNJ14	NM_170720	Homo sapiens potassium inwardly-rectifying channel, subfamily J, member 14 (KCNJ14), transcript variant 2, mRNA [NM_170720]	-0.905068	1.11502	1.22389	8.4728	10.6676	10.6676	0.0190436	0.534774	8.64061e-07	9.1952e-06	4.1939e-07	7.16737e-06
5523	A_23_P131176	LOC151146	AK021716	Homo sapiens cDNA FLJ11654 fis, clone HEMBA1004542. [AK021716]	-0.530828	1.24963	0.890238	8.08478	9.16269	9.16269	0.044282	0.570883	7.47437e-08	1.57814e-06	1.05402e-06	1.3845e-05
20301	A_23_P134827	ASH2L	NM_004674	Homo sapiens ash2 (absent, small, or homeotic)-like (Drosophila) (ASH2L), mRNA [NM_004674]	-0.610332	0.347945	0.634129	9.81188	10.4496	10.4496	0.0264713	0.550836	0.00257244	0.0071278	4.89151e-05	0.000265323
3967	A_23_P139509	ERGIC2	NM_016570	Homo sapiens ERGIC and golgi 2 (ERGIC2), mRNA [NM_016570]	-0.573848	0.381828	0.363388	9.79008	10.8157	10.8157	0.0418348	0.570587	0.000663159	0.0021721	0.000909906	0.00310064
33303	A_23_P143047	ATP6V1E2	NM_080653	Homo sapiens ATPase, H+ transporting, lysosomal 31kDa, V1 subunit E2 (ATP6V1E2), mRNA [NM_080653]	-0.809621	0.818705	0.75082	8.08177	8.36872	8.36872	0.0179405	0.534774	2.61726e-06	2.13434e-05	5.05292e-06	4.50048e-05
14167	A_23_P143551	ATP6V1E1	NM_001696	Homo sapiens ATPase, H+ transporting, lysosomal 31kDa, V1 subunit E1 (ATP6V1E1), transcript variant 1, mRNA [NM_001696]	-0.586141	0.480547	0.309551	8.86787	9.8745	9.8745	0.0293863	0.555314	0.000139363	0.000566757	0.00238915	0.00712898
35691	A_23_P143748	TTLL12	NM_015140	Homo sapiens tubulin tyrosine ligase-like family, member 12 (TTLL12), mRNA [NM_015140]	-0.878292	0.498147	0.768115	9.76771	12.4161	12.4161	0.00263478	0.512755	7.12158e-05	0.000318793	2.88569e-06	2.92962e-05
2262	A_23_P145197	BYSL	NM_004053	Homo sapiens bystin-like (BYSL), mRNA [NM_004053]	-0.556895	0.337122	0.304414	9.30782	11.1144	11.1144	0.0404117	0.569822	0.000993834	0.00308998	0.00186122	0.00574169
18860	A_23_P145569	SLC22A1	NM_153187	Homo sapiens solute carrier family 22 (organic cation transporter), member 1 (SLC22A1), transcript variant 2, mRNA [NM_153187]	-0.326762	0.486924	0.476853	6.46739	6.72344	6.72344	0.0207467	0.542045	5.90743e-05	0.000272546	6.85919e-05	0.000348967
6816	A_23_P146050	ZFAND1	NM_024699	Homo sapiens zinc finger, AN1-type domain 1 (ZFAND1), mRNA [NM_024699]	-0.953233	0.849027	0.747624	10.2571	12.1533	12.1533	0.020988	0.542045	9.09275e-07	9.5477e-06	2.41738e-06	2.57011e-05
36969	A_23_P146187	RRS1	NM_015169	Homo sapiens RRS1 ribosome biogenesis regulator homolog (S. cerevisiae) (RRS1), mRNA [NM_015169]	-0.870675	0.242584	0.960757	10.2381	11.3865	11.3865	0.0178992	0.534774	0.00923517	0.0218009	8.37135e-07	1.16849e-05
28607	A_23_P146479	SURF2	NM_017503	Homo sapiens surfeit 2 (SURF2), mRNA [NM_017503]	-0.623965	0.562203	0.435352	9.82092	11.6742	11.6742	0.0219018	0.544077	3.97567e-05	0.000195727	0.00024039	0.000989408
2015	A_23_P14798	NEO1	NM_002499	Homo sapiens neogenin homolog 1 (chicken) (NEO1), mRNA [NM_002499]	-0.550605	0.568269	0.534791	9.23743	9.64233	9.64233	0.0382606	0.566174	5.09736e-05	0.000241157	7.86736e-05	0.000390147
14546	A_23_P151098	SPSB2	NM_032641	Homo sapiens splA/ryanodine receptor domain and SOCS box containing 2 (SPSB2), mRNA [NM_032641]	-0.587635	0.397609	0.481264	8.5815	10.5783	10.5783	0.0121256	0.532642	0.000309682	0.00112513	8.27227e-05	0.000406347
25243	A_23_P151321	RPL6	NM_000970	Homo sapiens ribosomal protein L6 (RPL6), transcript variant 2, mRNA [NM_000970]	-0.717728	0.633274	0.475058	13.9655	15.1353	15.1353	0.0164366	0.534774	0.00281035	0.00770028	0.0129209	0.0307483
22759	A_23_P151471	CUL4A	NM_001008895	Homo sapiens cullin 4A (CUL4A), transcript variant 1, mRNA [NM_001008895]	-0.978884	0.233414	0.827163	11.1245	13.0655	13.0655	0.00048266	0.512755	0.00798893	0.0192034	1.58442e-06	1.86221e-05
5978	A_23_P15734	KRT9	NM_000226	Homo sapiens keratin 9 (epidermolytic palmoplantar keratoderma) (KRT9), mRNA [NM_000226]	-0.563358	0.346935	0.395071	7.10764	6.90288	6.90288	0.00256086	0.512755	0.000607118	0.0020107	0.00025625	0.00104441
6498	A_23_P158059	ASB6	NM_017873	Homo sapiens ankyrin repeat and SOCS box-containing 6 (ASB6), transcript variant 1, mRNA [NM_017873]	-0.491589	0.736657	0.725985	8.08293	8.82089	8.82089	0.04486	0.570883	5.31476e-06	3.77118e-05	5.93385e-06	5.08786e-05
7959	A_23_P159877	RAB39B	NM_171998	Homo sapiens RAB39B, member RAS oncogene family (RAB39B), mRNA [NM_171998]	-0.513234	1.21436	0.622656	6.65136	9.11705	9.11705	0.0497345	0.574431	6.31534e-07	7.25217e-06	9.28937e-05	0.000447375
35059	A_23_P160869	LRIG2	NM_014813	Homo sapiens leucine-rich repeats and immunoglobulin-like domains 2 (LRIG2), mRNA [NM_014813]	-0.398049	0.562121	0.868695	7.9474	8.12884	8.12884	0.0110977	0.532642	6.85933e-05	0.000309454	2.7253e-06	2.81208e-05
35979	A_23_P162165	KCTD14	NM_023930	Homo sapiens potassium channel tetramerisation domain containing 14 (KCTD14), mRNA [NM_023930]	-0.588477	0.524602	0.48855	7.08424	7.83512	7.83512	0.0209368	0.542045	5.61423e-05	0.000260648	9.31925e-05	0.000448622
33815	A_23_P162559	UNQ1887	NM_139015	Homo sapiens signal peptide peptidase 3 (SPPL3), mRNA [NM_139015]	-0.593173	0.30681	0.18771	10.6276	10.7655	10.7655	0.037241	0.566042	0.00198458	0.00567716	0.0248926	0.0535836
8712	A_23_P162846	LAMP1	NM_005561	Homo sapiens lysosomal-associated membrane protein 1 (LAMP1), mRNA [NM_005561]	-0.637331	0.67509	0.469237	14.6463	15.0936	15.0936	0.00517898	0.512755	0.000165751	0.000657182	0.00176309	0.00547614
34566	A_23_P164196	DLX4	NM_138281	Homo sapiens distal-less homeobox 4 (DLX4), transcript variant 1, mRNA [NM_138281]	-0.877793	0.183686	0.216626	6.81984	7.01308	7.01308	0.00835742	0.530422	0.0235238	0.048936	0.0109822	0.0267167
504	A_23_P164912	LIN7B	NM_022165	Homo sapiens lin-7 homolog B (C. elegans) (LIN7B), mRNA [NM_022165]	-0.633082	1.25182	0.281942	9.09007	8.82051	8.82051	0.0157927	0.533761	8.48016e-08	1.72185e-06	0.00353929	0.0100379
14268	A_23_P165346	FARSLB	NM_005687	Homo sapiens phenylalanine-tRNA synthetase-like, beta subunit (FARSLB), mRNA [NM_005687]	-0.692714	0.960006	0.175909	11.5694	13.7787	13.7787	0.0312306	0.559924	7.03881e-07	7.8487e-06	0.0353239	0.0718887
21480	A_23_P165402	SF3B14	NM_016047	Homo sapiens splicing factor 3B, 14 kDa subunit (SF3B14), mRNA [NM_016047]	-0.846767	0.666325	0.444042	12.2673	13.5944	13.5944	0.0192897	0.535481	7.9094e-06	5.17523e-05	0.000150111	0.00066469
31071	A_23_P166068	IDH3B	NM_174856	Homo sapiens isocitrate dehydrogenase 3 (NAD+) beta (IDH3B), nuclear gene encoding mitochondrial protein, transcript variant 3, mRNA [NM_174856]	-0.497869	0.29836	0.835568	10.6664	12.0294	12.0294	0.022771	0.544077	0.00314488	0.00848952	2.58845e-06	2.70911e-05
36131	A_23_P167017	POPDC2	NM_022135	Homo sapiens popeye domain containing 2 (POPDC2), mRNA [NM_022135]	-0.466857	1.0656	0.33603	8.87409	7.01566	7.01566	0.0351541	0.56429	4.82039e-06	3.48075e-05	0.00953414	0.0236163
16692	A_23_P168868	PTDSS1	NM_014754	Homo sapiens phosphatidylserine synthase 1 (PTDSS1), mRNA [NM_014754]	-0.922995	0.454365	0.67734	12.2952	13.5214	13.5214	0.00491039	0.512755	0.000107241	0.00045341	5.7836e-06	4.99181e-05
37635	A_23_P168965	C8orf44	NM_019607	Homo sapiens chromosome 8 open reading frame 44 (C8orf44), mRNA [NM_019607]	-0.786001	0.23282	0.374552	8.26577	9.05115	9.05115	0.0019657	0.512755	0.00651027	0.0160493	0.000371256	0.00143304
35240	A_23_P16908	DHX57	NM_198963	Homo sapiens DEAH (Asp-Glu-Ala-Asp/His) box polypeptide 57 (DHX57), mRNA [NM_198963]	-0.645547	0.263636	0.343565	7.70434	8.50437	8.50437	0.00748376	0.520927	0.00330619	0.00886779	0.00065854	0.00234694
11882	A_23_P17242	ABHD1	NM_032604	Homo sapiens abhydrolase domain containing 1 (ABHD1), mRNA [NM_032604]	-0.522708	0.461875	0.1674	7.68951	7.82512	7.82512	0.0149516	0.532642	0.000100057	0.000426887	0.0329441	0.0677717
22166	A_23_P18317	SLC41A3	NM_017836	Homo sapiens solute carrier family 41, member 3 (SLC41A3), transcript variant 2, mRNA [NM_017836]	-0.854583	1.1957	1.05905	11.3044	12.3326	12.3326	0.00028937	0.512755	8.30841e-08	1.69693e-06	2.15326e-07	4.52727e-06
6906	A_23_P18413	C3orf1	NM_016589	Homo sapiens chromosome 3 open reading frame 1 (C3orf1), mRNA [NM_016589]	-0.595925	0.609675	0.687621	12.2681	13.2092	13.2092	0.042977	0.570587	2.49306e-05	0.000132216	1.02296e-05	7.74971e-05
30434	A_23_P19802	KIAA1285	NM_015694	Homo sapiens KIAA1285 protein (KIAA1285), mRNA [NM_015694]	-0.494422	0.362393	0.469963	8.26547	10.3453	10.3453	0.0352733	0.56429	0.0010783	0.00331917	0.000195233	0.000828391
4027	A_23_P19894	AQP1	NM_198098	Homo sapiens aquaporin 1 (Colton blood group) (AQP1), mRNA [NM_198098]	-0.966019	0.331849	0.416447	10.4314	6.56199	6.56199	0.0165245	0.534774	0.00125149	0.00378499	0.000287343	0.00115088
8202	A_23_P20255	COMMD5	NM_014066	Homo sapiens COMM domain containing 5 (COMMD5), mRNA [NM_014066]	-0.622071	0.279593	0.317759	10.3386	10.8775	10.8775	0.0233932	0.546937	0.00243094	0.0067825	0.00112014	0.00370976
28794	A_23_P204751	ACCN2	NM_020039	Homo sapiens amiloride-sensitive cation channel 2, neuronal (ACCN2), transcript variant 1, mRNA [NM_020039]	-1.25499	0.980943	1.67817	8.6087	11.1456	11.1456	0.00794781	0.526953	4.66763e-07	5.81549e-06	6.7941e-09	4.01831e-07
472	A_23_P205428	FOXG1B	NM_005249	Homo sapiens forkhead box G1B (FOXG1B), mRNA [NM_005249]	-0.424116	0.170546	0.525783	6.27923	7.94099	7.94099	0.0242043	0.547915	0.0330162	0.0654516	4.55177e-05	0.00025064
23717	A_23_P206284	GPR56	NM_201525	Homo sapiens G protein-coupled receptor 56 (GPR56), transcript variant 3, mRNA [NM_201525]	-0.51174	1.17325	0.939808	9.15142	12.3045	12.3045	0.0110007	0.532642	2.30038e-07	3.46096e-06	1.28789e-06	1.60107e-05
40747	A_23_P206526	THC2436415	THC2436415	Unknown	-0.850341	0.664375	0.445117	8.36585	7.97398	7.97398	0.0182438	0.534774	1.55035e-05	8.95305e-05	0.000268565	0.00108669
1793	A_23_P209619	ENST00000378954	ENST00000378954	full-length cDNA clone CS0DC002YP09 of Neuroblastoma Cot 25-normalized of Homo sapiens (human). [CR617774]	-0.920911	0.610737	0.838276	10.9639	10.7054	10.7054	0.0336261	0.56429	1.40484e-05	8.24496e-05	1.27545e-06	1.58999e-05
6177	A_23_P210319	DTNB	NM_183360	Homo sapiens dystrobrevin, beta (DTNB), transcript variant 4, mRNA [NM_183360]	-1.23047	0.591649	0.355173	9.39849	8.92277	8.92277	0.0071225	0.520927	1.89402e-05	0.000105411	0.000664146	0.00236411
11161	A_23_P210330	ENST00000238875	ENST00000238875	full-length cDNA clone CS0DL009YB17 of B cells (Ramos cell line) Cot 25-normalized of Homo sapiens (human). [CR593568]	-0.867557	2.13121	0.667491	10.6428	11.1057	11.1057	0.0188296	0.534774	3.25978e-09	1.87167e-07	2.63216e-05	0.000160269
27429	A_23_P210348	COX7A2L	NM_004718	Homo sapiens cytochrome c oxidase subunit VIIa polypeptide 2 like (COX7A2L), nuclear gene encoding mitochondrial protein, mRNA [NM_004718]	-0.480786	0.924716	0.401817	12.2114	13.5071	13.5071	0.0466613	0.571341	5.77232e-07	6.77551e-06	0.00026945	0.00108969
34870	A_23_P210658	C20orf45	NM_016045	Homo sapiens chromosome 20 open reading frame 45 (C20orf45), mRNA [NM_016045]	-0.484098	0.480949	0.514185	8.95832	11.6626	11.6626	0.0208932	0.542045	7.08966e-05	0.000317743	4.38935e-05	0.000243064
37596	A_23_P21234	BM725480	BM725480	BM725480 UI-E-EJ0-aie-p-22-0-UI.r1 UI-E-EJ0 Homo sapiens cDNA clone UI-E-EJ0-aie-p-22-0-UI 5', mRNA sequence [BM725480]	-0.623131	0.832084	1.03195	8.16327	8.81364	8.81364	0.0130719	0.532642	2.8125e-06	2.25919e-05	5.35807e-07	8.51973e-06
26622	A_23_P213141	TRIM2	NM_015271	Homo sapiens tripartite motif-containing 2 (TRIM2), mRNA [NM_015271]	-1.38728	0.767254	0.66374	10.1232	10.1376	10.1376	0.00288503	0.512755	3.86386e-06	2.91587e-05	1.15028e-05	8.46765e-05
32504	A_23_P213699	NRG2	NM_013982	Homo sapiens neuregulin 2 (NRG2), transcript variant 3, mRNA [NM_013982]	-1.18679	0.999394	0.589761	8.43024	6.98097	6.98097	0.00654665	0.520927	3.02986e-07	4.23438e-06	1.696e-05	0.000113812
7505	A_23_P215790	EGFR	NM_005228	Homo sapiens epidermal growth factor receptor (erythroblastic leukemia viral (v-erb-b) oncogene homolog, avian) (EGFR), transcript variant 1, mRNA [NM_005228]	-0.77628	1.2952	0.608777	7.36015	7.1181	7.1181	0.0122839	0.532642	8.07657e-08	1.66626e-06	2.61581e-05	0.000159554
26461	A_23_P216476	ZBTB5	NM_014872	Homo sapiens zinc finger and BTB domain containing 5 (ZBTB5), mRNA [NM_014872]	-0.500772	0.86573	0.669228	9.26483	9.74813	9.74813	0.0273835	0.553512	1.42432e-06	1.3377e-05	1.00551e-05	7.64575e-05
32957	A_23_P216579	PALM2	NM_053016	Homo sapiens paralemmin 2 (PALM2), transcript variant 1, mRNA [NM_053016]	-0.30524	0.217123	0.277161	6.08851	6.0603	6.0603	0.0306008	0.55653	0.0341401	0.0673628	0.011574	0.0279418
34481	A_23_P218884	DVL3	NM_004423	Homo sapiens dishevelled, dsh homolog 3 (Drosophila) (DVL3), mRNA [NM_004423]	-0.401744	0.219898	0.270018	7.69796	7.98218	7.98218	0.0146431	0.532642	0.0164098	0.0358917	0.00589488	0.0155919
33632	A_23_P22557	RP11-535K18.3	AL832120	Homo sapiens mRNA; cDNA DKFZp686B2110 (from clone DKFZp686B2110). [AL832120]	-0.373992	0.442738	0.754319	7.87055	8.43085	8.43085	0.0464105	0.571341	0.000288913	0.00105994	6.25015e-06	5.29153e-05
18218	A_23_P24157	C10orf33	NM_032709	Homo sapiens chromosome 10 open reading frame 33 (C10orf33), mRNA [NM_032709]	-0.490389	0.615577	0.289876	7.96529	7.31527	7.31527	0.0252702	0.547915	1.45938e-05	8.51731e-05	0.00239201	0.00713703
17338	A_23_P251771	PUS1	NM_025215	Homo sapiens pseudouridylate synthase 1 (PUS1), transcript variant 1, mRNA [NM_025215]	-0.58773	0.641377	0.492006	11.3419	13.6672	13.6672	0.0365518	0.565616	7.77888e-06	5.11192e-05	5.46946e-05	0.000290819
9594	A_23_P252155	STRBP	NM_018387	Homo sapiens spermatid perinuclear RNA binding protein (STRBP), mRNA [NM_018387]	-0.489768	0.693295	0.371907	9.84185	11.4139	11.4139	0.0228054	0.544077	1.33557e-05	7.90529e-05	0.0010069	0.00337973
40520	A_23_P252193	ITGA9	NM_002207	Homo sapiens integrin, alpha 9 (ITGA9), mRNA [NM_002207]	-0.418232	0.239734	0.211993	7.62653	6.49896	6.49896	0.0314108	0.560054	0.00888273	0.0210595	0.0161317	0.0371138
4085	A_23_P253177	STK24	NM_003576	Homo sapiens serine/threonine kinase 24 (STE20 homolog, yeast) (STK24), transcript variant 1, mRNA [NM_003576]	-0.58536	1.53146	0.579234	10.8414	13.6544	13.6544	0.0268653	0.552721	1.70103e-08	5.74152e-07	3.03014e-05	0.000179583
35159	A_23_P253221	ARHGEF4	NM_032995	Homo sapiens Rho guanine nucleotide exchange factor (GEF) 4 (ARHGEF4), transcript variant 2, mRNA [NM_032995]	-1.3236	2.36056	1.45935	9.46319	12.0599	12.0599	0.00026323	0.512755	5.47477e-10	5.57787e-08	2.51592e-08	9.98713e-07
38420	A_23_P254061	LUZPP1	AJ312775	Homo sapiens mRNA for leucine zipper protein 3 (LUZP3 gene). [AJ312775]	-0.434851	0.16126	0.175568	6.2641	5.90959	5.90959	0.0431203	0.570587	0.0405258	0.0779936	0.0289177	0.0607777
3901	A_23_P255805	ZNF7	NM_003416	Homo sapiens zinc finger protein 7 (ZNF7), mRNA [NM_003416]	-0.726716	0.526661	0.665157	9.32865	9.20615	9.20615	0.0488191	0.572749	5.42419e-05	0.000253462	9.77657e-06	7.47948e-05
18306	A_23_P25644	PCID2	NM_018386	Homo sapiens PCI domain containing 2 (PCID2), mRNA [NM_018386]	-1.01713	0.777867	0.908651	9.43862	12.4833	12.4833	0.00105128	0.512755	8.07619e-06	5.26121e-05	2.48852e-06	2.62528e-05
15056	A_23_P256581	PRDM13	NM_021620	Homo sapiens PR domain containing 13 (PRDM13), mRNA [NM_021620]	-0.950623	0.554468	0.659651	6.31783	8.4994	8.4994	0.0203318	0.541378	0.000150091	0.000604053	4.3821e-05	0.00024278
35916	A_23_P257583	DENND2A	NM_015689	Homo sapiens DENN/MADD domain containing 2A (DENND2A), mRNA [NM_015689]	-0.655393	0.366706	0.221458	8.06342	6.20872	6.20872	0.0483008	0.572749	0.00137602	0.00411297	0.0202491	0.0449752
36495	A_23_P258887	ALDH1L1	NM_012190	Homo sapiens aldehyde dehydrogenase 1 family, member L1 (ALDH1L1), mRNA [NM_012190]	-0.601135	0.373644	0.477516	7.26038	6.49715	6.49715	0.00939067	0.530837	0.000393036	0.00138331	7.2441e-05	0.000365453
3097	A_23_P28105	TSN	NM_004622	Homo sapiens translin (TSN), mRNA [NM_004622]	-0.59959	0.64989	0.353198	9.43767	10.9645	10.9645	0.00663345	0.520927	2.00923e-05	0.000110799	0.00130899	0.00423333
32752	A_23_P29680	CAMKV	NM_024046	Homo sapiens CaM kinase-like vesicle-associated (CAMKV), mRNA [NM_024046]	-0.360625	0.268274	0.676546	6.11849	7.15491	7.15491	0.0416519	0.570587	0.00355545	0.00945133	6.7496e-06	5.59751e-05
32413	A_23_P30666	TNFRSF21	NM_014452	Homo sapiens tumor necrosis factor receptor superfamily, member 21 (TNFRSF21), mRNA [NM_014452]	-0.795118	0.441804	0.891291	10.1433	10.3785	10.3785	0.0435549	0.570883	0.000276158	0.00102071	1.64133e-06	1.91064e-05
14025	A_23_P310560	NUDT16	NM_152395	Homo sapiens nudix (nucleoside diphosphate linked moiety X)-type motif 16 (NUDT16), mRNA [NM_152395]	-0.314615	0.766832	0.675789	8.48026	8.28425	8.28425	0.0474759	0.571515	2.84954e-06	2.28224e-05	7.42076e-06	6.02535e-05
39643	A_23_P310582	ST7L	NM_138729	Homo sapiens suppression of tumorigenicity 7 like (ST7L), transcript variant 4, mRNA [NM_138729]	-0.344624	0.736055	0.825385	7.40427	8.14673	8.14673	0.0492685	0.572749	1.31922e-05	7.82716e-05	5.59079e-06	4.86412e-05
10163	A_23_P313550	MGC34725	NM_173637	Homo sapiens hypothetical protein MGC34725 (MGC34725), mRNA [NM_173637]	-0.340179	0.607538	0.582625	6.44789	7.12741	7.12741	0.0498369	0.574431	5.55481e-05	0.000258503	7.49154e-05	0.000374702
23454	A_23_P318646	RPS10	NM_001014	Homo sapiens ribosomal protein S10 (RPS10), mRNA [NM_001014]	-0.442647	0.179926	0.187182	14.1027	15.2939	15.2939	0.0255148	0.547915	0.0492505	0.0919045	0.0425613	0.0839649
15903	A_23_P319583	RIMS3	NM_014747	Homo sapiens regulating synaptic membrane exocytosis 3 (RIMS3), mRNA [NM_014747]	-0.809701	0.193315	0.216636	8.05919	7.91289	7.91289	0.0102439	0.530837	0.0337139	0.0666564	0.0208955	0.0461785
36094	A_23_P321855	ARHGEF7	NM_003899	Homo sapiens Rho guanine nucleotide exchange factor (GEF) 7 (ARHGEF7), transcript variant 1, mRNA [NM_003899]	-0.47076	0.212167	0.880471	9.23471	10.7532	10.7532	0.0305092	0.556433	0.0138151	0.0309427	1.10132e-06	1.43117e-05
36209	A_23_P333029	C8orf47	NM_173549	Homo sapiens chromosome 8 open reading frame 47 (C8orf47), mRNA [NM_173549]	-1.01832	0.253069	0.21089	6.98501	5.65363	5.65363	0.0125036	0.532642	0.0170469	0.0370931	0.0369384	0.0746279
37270	A_23_P334630	JRK	NM_003724	Homo sapiens jerky homolog (mouse) (JRK), mRNA [NM_003724]	-0.392637	0.52166	0.219847	6.92539	6.76776	6.76776	0.045501	0.570883	6.89196e-05	0.000310645	0.0134911	0.0319028
25510	A_23_P339098	SLC35F2	NM_017515	Homo sapiens solute carrier family 35, member F2 (SLC35F2), mRNA [NM_017515]	-0.721471	1.01216	0.6087	8.66821	11.9236	11.9236	0.0348365	0.56429	4.96251e-07	6.06537e-06	2.35299e-05	0.000147131
36303	A_23_P342348	COX4I1	BC047869	Homo sapiens cytochrome c oxidase subunit IV isoform 1, mRNA (cDNA clone IMAGE:5240622), complete cds. [BC047869]	-0.474639	0.35317	0.474537	8.19667	7.90932	7.90932	0.00522383	0.512755	0.00228769	0.00642864	0.000354937	0.0013788
16799	A_23_P342751	OR7E104P	AK127969	Homo sapiens cDNA FLJ46084 fis, clone TESTI2006543. [AK127969]	-1.18776	0.855152	0.719385	8.42565	8.34428	8.34428	0.03661	0.56592	1.48611e-06	1.38075e-05	5.55193e-06	4.8406e-05
30386	A_23_P347720	BC080577	BC080577	Homo sapiens cDNA clone MGC:99667 IMAGE:6597328, complete cds. [BC080577]	-0.371022	0.381404	0.238856	7.66126	8.20285	8.20285	0.0403995	0.569822	0.000444042	0.00153569	0.00721334	0.018559
36251	A_23_P34946	C1orf107	NM_014388	Homo sapiens chromosome 1 open reading frame 107 (C1orf107), mRNA [NM_014388]	-0.422905	1.49748	1.06619	7.25419	7.69227	7.69227	0.0399854	0.569085	5.25734e-08	1.23582e-06	7.49733e-07	1.07516e-05
40805	A_23_P358597	POPDC3	NM_022361	Homo sapiens popeye domain containing 3 (POPDC3), mRNA [NM_022361]	-0.601229	0.89358	1.31672	6.48812	7.76716	7.76716	0.0211256	0.542045	8.38211e-07	8.99453e-06	4.03405e-08	1.41098e-06
34242	A_23_P360316	FUT3	NM_000149	Homo sapiens fucosyltransferase 3 (galactoside 3(4)-L-fucosyltransferase, Lewis blood group) (FUT3), mRNA [NM_000149]	-0.827352	1.41116	0.173486	7.08835	6.44148	6.44148	0.0419612	0.570587	2.26041e-08	6.98847e-07	0.0301713	0.0629566
35608	A_23_P362148	DNER	NM_139072	Homo sapiens delta-notch-like EGF repeat-containing transmembrane (DNER), mRNA [NM_139072]	-0.696261	0.307496	0.281851	6.31264	5.92465	5.92465	0.00400739	0.512755	0.00282354	0.00773029	0.00461655	0.0126415
7569	A_23_P363426	SRP46	NM_032102	Homo sapiens Splicing factor, arginine/serine-rich, 46kD (SRP46), mRNA [NM_032102]	-0.520685	1.22824	1.70176	8.38906	10.1102	10.1102	0.0366342	0.56592	5.62136e-08	1.28907e-06	4.23992e-09	2.90502e-07
24912	A_23_P363896	C17orf45	NM_152350	Homo sapiens chromosome 17 open reading frame 45 (C17orf45), mRNA [NM_152350]	-0.956214	0.839919	0.919698	14.4463	15.0356	15.0356	0.0248029	0.547915	0.00124046	0.00375515	0.000699423	0.0024717
13336	A_23_P367676	SIN3A	NM_015477	Homo sapiens SIN3 homolog A, transcription regulator (yeast) (SIN3A), mRNA [NM_015477]	-0.43818	0.348951	1.09602	9.5437	9.62696	9.62696	0.0408017	0.569911	0.0024734	0.00688729	7.78815e-07	1.10524e-05
10476	A_23_P369343	KLK8	NM_144505	Homo sapiens kallikrein 8 (neuropsin/ovasin) (KLK8), transcript variant 2, mRNA [NM_144505]	-2.22486	2.06833	2.59724	9.60784	8.05512	8.05512	0.00785281	0.526033	4.24595e-09	2.24206e-07	6.90615e-10	8.37952e-08
2916	A_23_P371039	NTSR1	NM_002531	Homo sapiens neurotensin receptor 1 (high affinity) (NTSR1), mRNA [NM_002531]	-0.452993	1.93471	2.21595	6.50509	12.2898	12.2898	0.0329334	0.563473	3.83737e-09	2.08622e-07	1.30064e-09	1.30688e-07
38419	A_23_P376591	CLYBL	NM_206808	Homo sapiens citrate lyase beta like (CLYBL), transcript variant 2, mRNA [NM_206808]	-0.448408	1.37528	1.5351	7.73642	8.97617	8.97617	0.0405795	0.569822	3.34444e-08	9.11872e-07	1.40046e-08	6.66552e-07
35848	A_23_P39790	CD207	NM_015717	Homo sapiens CD207 molecule, langerin (CD207), mRNA [NM_015717]	-0.477075	0.207948	0.170185	6.49766	5.87334	5.87334	0.0328442	0.563441	0.0153411	0.0338718	0.0362629	0.0734741
21639	A_23_P398275	FLJ22795	AF316855	Homo sapiens colon cancer-associated antigen AgSK1-2HT-ECS mRNA, complete cds. [AF316855]	-0.75174	1.35495	0.221605	9.63075	11.4074	11.4074	0.00294608	0.512755	7.22128e-08	1.53623e-06	0.0165304	0.0379014
2230	A_23_P40108	COL9A3	NM_001853	Homo sapiens collagen, type IX, alpha 3 (COL9A3), mRNA [NM_001853]	-2.05006	0.92797	0.233591	9.95673	12.0961	12.0961	0.0139945	0.532642	7.90479e-07	8.57638e-06	0.00903393	0.0225235
3991	A_23_P40453	CBR3	NM_001236	Homo sapiens carbonyl reductase 3 (CBR3), mRNA [NM_001236]	-0.87256	0.263713	0.296874	8.89563	5.87694	5.87694	0.00907378	0.530837	0.0193487	0.0413572	0.0110926	0.0269458
36710	A_23_P406957	WDR85	NM_138778	Homo sapiens WD repeat domain 85 (WDR85), mRNA [NM_138778]	-0.723435	0.606404	0.939453	10.4377	11.1832	11.1832	0.032418	0.562475	1.55625e-05	8.9756e-05	5.56349e-07	8.75936e-06
33153	A_23_P408323	FIS	NM_175616	Homo sapiens FIS (FIS), mRNA [NM_175616]	-0.48352	0.175973	0.174697	6.28059	5.83345	5.83345	0.0229088	0.544077	0.027935	0.0567384	0.0287906	0.0605579
23251	A_23_P415558	ZNF212	NM_012256	Homo sapiens zinc finger protein 212 (ZNF212), mRNA [NM_012256]	-0.591028	0.57229	1.25172	9.31721	10.3988	10.3988	0.0093298	0.530837	6.90923e-05	0.000311194	1.86651e-07	4.0926e-06
38556	A_23_P417994	C10orf13	NM_152429	Homo sapiens chromosome 10 open reading frame 13 (C10orf13), mRNA [NM_152429]	-0.792991	0.216757	0.59798	8.58958	8.78133	8.78133	0.0176229	0.534774	0.0158351	0.0348055	2.96987e-05	0.000176907
7262	A_23_P422212	SLC35F3	NM_173508	Homo sapiens solute carrier family 35, member F3 (SLC35F3), mRNA [NM_173508]	-1.46183	0.270313	0.211745	8.51601	6.59296	6.59296	0.00907837	0.530837	0.00581992	0.0145442	0.019369	0.043326
7090	A_23_P424080	YIPF4	NM_032312	Homo sapiens Yip1 domain family, member 4 (YIPF4), mRNA [NM_032312]	-0.503931	0.802687	0.258767	8.52502	9.59526	9.59526	0.0325568	0.562475	1.98041e-06	1.71935e-05	0.00458777	0.0125818
32800	A_23_P42498	SNX3	NM_003795	Homo sapiens sorting nexin 3 (SNX3), mRNA [NM_003795]	-0.668511	0.461962	0.516184	12.1741	12.8313	12.8313	0.0139987	0.532642	8.78188e-05	0.000381752	3.96641e-05	0.000223801
31865	A_23_P430818	HSPC159	NM_014181	Homo sapiens HSPC159 protein (HSPC159), mRNA [NM_014181]	-0.712688	1.6464	0.767041	8.28606	9.03981	9.03981	0.0309204	0.557156	5.33239e-09	2.61194e-07	2.12591e-06	2.32276e-05
881	A_23_P44088	BC064982	BC064982	Homo sapiens cDNA clone IMAGE:2959727, partial cds. [BC064982]	-0.731689	1.47442	1.58712	6.83428	8.58887	8.58887	0.0152658	0.532642	1.94285e-08	6.31007e-07	1.08335e-08	5.58612e-07
12796	A_23_P45424	ITGB1BP2	NM_012278	Homo sapiens integrin beta 1 binding protein (melusin) 2 (ITGB1BP2), mRNA [NM_012278]	-0.442111	0.50674	0.685811	7.61828	8.7165	8.7165	0.0385521	0.566815	5.44272e-05	0.000254154	5.83656e-06	5.02742e-05
26570	A_23_P48070	ING4	NM_016162	Homo sapiens inhibitor of growth family, member 4 (ING4), mRNA [NM_016162]	-0.638282	0.19287	0.773271	9.15243	9.92741	9.92741	0.00218335	0.512755	0.020908	0.0442552	2.87164e-06	2.91811e-05
4860	A_23_P51187	PRKCZ	NM_002744	Homo sapiens protein kinase C, zeta (PRKCZ), transcript variant 1, mRNA [NM_002744]	-0.737314	1.70137	0.197695	10.8695	12.8571	12.8571	0.00458655	0.512755	6.4078e-09	2.95654e-07	0.0194556	0.0434831
8266	A_23_P51906	PFDN2	NM_012394	Homo sapiens prefoldin subunit 2 (PFDN2), mRNA [NM_012394]	-0.525353	1.82419	0.836883	11.7971	14.4167	14.4167	0.0395449	0.569085	1.78761e-06	1.59125e-05	0.000498053	0.00184434
4301	A_23_P53176	FOLR1	NM_016725	Homo sapiens folate receptor 1 (adult) (FOLR1), transcript variant 1, mRNA [NM_016725]	-2.36577	0.582125	0.590382	10.2734	11.4847	11.4847	0.0104476	0.530837	4.03085e-05	0.000198131	3.63944e-05	0.00020862
11463	A_23_P53736	FBXO21	NM_033624	Homo sapiens F-box protein 21 (FBXO21), transcript variant 1, mRNA [NM_033624]	-0.640522	0.495074	0.559547	10.9462	11.9011	11.9011	0.00661011	0.520927	5.21115e-05	0.000245279	2.1382e-05	0.000136372
33526	A_23_P53891	KLF5	NM_001730	Homo sapiens Kruppel-like factor 5 (intestinal) (KLF5), mRNA [NM_001730]	-0.954695	1.26414	0.428821	8.87363	13.9439	13.9439	0.0261301	0.550347	6.01069e-08	1.35621e-06	0.000203299	0.000856961
9315	A_23_P54376	STOML1	NM_004809	Homo sapiens stomatin (EPB72)-like 1 (STOML1), mRNA [NM_004809]	-0.795501	1.59011	0.646056	10.7337	9.71661	9.71661	0.011013	0.532642	1.1552e-08	4.44755e-07	1.24738e-05	9.00427e-05
5794	A_23_P54626	CIRH1A	NM_032830	Homo sapiens cirrhosis, autosomal recessive 1A (cirhin) (CIRH1A), mRNA [NM_032830]	-0.46227	1.30177	1.04641	8.72624	12.7205	12.7205	0.0403951	0.569822	6.38852e-08	1.40832e-06	3.53919e-07	6.36249e-06
12643	A_23_P5550	PUM2	NM_015317	Homo sapiens pumilio homolog 2 (Drosophila) (PUM2), mRNA [NM_015317]	-0.499971	0.340507	0.897893	9.72718	10.7113	10.7113	0.0465062	0.571341	0.00121268	0.00368371	1.20716e-06	1.52599e-05
15862	A_23_P5568	SFT2D3	NM_032740	Homo sapiens SFT2 domain containing 3 (SFT2D3), mRNA [NM_032740]	-0.54994	0.790924	0.580723	8.04364	8.818	8.818	0.0207191	0.542045	1.85731e-06	1.63614e-05	1.90505e-05	0.000124736
33359	A_23_P56197	CRLF1	NM_004750	Homo sapiens cytokine receptor-like factor 1 (CRLF1), mRNA [NM_004750]	-2.25301	1.7012	0.48008	10.0533	7.40636	7.40636	0.000839527	0.512755	7.45203e-09	3.28553e-07	0.000117084	0.000541068
38750	A_23_P60283	XPA	NM_000380	Homo sapiens xeroderma pigmentosum, complementation group A (XPA), mRNA [NM_000380]	-0.611357	0.188593	0.169386	8.9684	9.89026	9.89026	0.0447072	0.570883	0.0209936	0.0444028	0.03299	0.0678413
29260	A_23_P60499	ZNF462	NM_021224	Homo sapiens zinc finger protein 462 (ZNF462), mRNA [NM_021224]	-1.35337	1.44772	0.773692	10.7417	9.1652	9.1652	0.00614537	0.520927	2.82534e-08	8.1008e-07	3.70791e-06	3.54754e-05
33137	A_23_P61406	SHC3	NM_016848	Homo sapiens SHC (Src homology 2 domain containing) transforming protein 3 (SHC3), mRNA [NM_016848]	-0.567518	0.220496	0.283017	7.46111	9.54523	9.54523	0.0295818	0.55577	0.0089223	0.0211455	0.00226138	0.00679501
32489	A_23_P62351	ARMCX6	NM_019007	Homo sapiens armadillo repeat containing, X-linked 6 (ARMCX6), transcript variant 1, mRNA [NM_019007]	-0.387869	0.520604	0.466167	10.3545	10.7326	10.7326	0.0352146	0.56429	3.87685e-05	0.000191819	8.55581e-05	0.000418039
8099	A_23_P63128	OBSCN	AK024186	Homo sapiens cDNA FLJ14124 fis, clone MAMMA1002498. [AK024186]	-0.728915	0.265883	0.746481	9.13218	8.09669	8.09669	0.0177136	0.534774	0.00554098	0.0139376	5.50586e-06	4.81068e-05
22046	A_23_P63953	ENST00000303909	ENST00000303909	PREDICTED: Homo sapiens similar to ribosomal protein S8 (LOC646119), mRNA [XM_929084]	-0.674277	0.494407	0.546043	14.2108	14.7655	14.7655	0.00966777	0.530837	0.000136733	0.000557321	6.78797e-05	0.000345992
29484	A_23_P66137	SOX8	NM_014587	Homo sapiens SRY (sex determining region Y)-box 8 (SOX8), mRNA [NM_014587]	-2.72933	0.192333	0.48312	9.83759	12.1352	12.1352	0.000466012	0.512755	0.020245	0.0430339	8.60305e-05	0.000419756
2620	A_23_P67042	MOCOS	NM_017947	Homo sapiens molybdenum cofactor sulfurase (MOCOS), mRNA [NM_017947]	-0.604023	1.55845	0.495082	8.00396	9.70663	9.70663	0.0442867	0.570883	1.23041e-08	4.65046e-07	7.92999e-05	0.000392532
14884	A_23_P67529	KCNN4	NM_002250	Homo sapiens potassium intermediate/small conductance calcium-activated channel, subfamily N, member 4 (KCNN4), mRNA [NM_002250]	-1.01474	2.24647	1.38813	10.4114	8.85929	8.85929	0.0191907	0.535481	7.74513e-10	7.17886e-08	3.56038e-08	1.28628e-06
30735	A_23_P67864	ADCY3	NM_004036	Homo sapiens adenylate cyclase 3 (ADCY3), mRNA [NM_004036]	-0.512459	0.83488	0.264114	11.1458	12.286	12.286	0.0347894	0.56429	1.90169e-06	1.66806e-05	0.00494245	0.0134006
31906	A_23_P70409	POLR1C	NM_004875	Homo sapiens polymerase (RNA) I polypeptide C, 30kDa (POLR1C), transcript variant 2, mRNA [NM_004875]	-0.681372	0.58318	0.373103	8.95165	11.0448	11.0448	0.0257497	0.547915	1.95386e-05	0.00010817	0.000450595	0.00169199
12558	A_23_P71440	GOLGA7	NM_001002296	Homo sapiens golgi autoantigen, golgin subfamily a, 7 (GOLGA7), transcript variant 2, mRNA [NM_001002296]	-0.715218	0.355301	0.304437	11.114	11.9462	11.9462	0.0191385	0.534774	0.00126718	0.00382601	0.00318077	0.00915468
7540	A_23_P71752	ZFAND5	NM_006007	Homo sapiens zinc finger, AN1-type domain 5 (ZFAND5), mRNA [NM_006007]	-0.785496	0.938944	0.892314	12.0305	12.464	12.464	0.0333278	0.56429	1.37748e-06	1.30404e-05	2.03671e-06	2.2483e-05
36814	A_23_P72127	KIAA1446	NM_020836	Homo sapiens likely ortholog of rat brain-enriched guanylate kinase-associated protein (KIAA1446), mRNA [NM_020836]	-0.699313	0.59403	0.349936	8.04317	7.90937	7.90937	0.0111599	0.532642	1.77187e-05	9.97005e-05	0.000707607	0.00249749
655	A_23_P74526	PPIE	NM_203456	Homo sapiens peptidylprolyl isomerase E (cyclophilin E) (PPIE), transcript variant 2, mRNA [NM_203456]	-0.512305	0.21593	0.443462	8.06596	9.43455	9.43455	0.023123	0.544395	0.0127089	0.0287685	0.000173963	0.000751529
16034	A_23_P75299	LHPP	NM_022126	Homo sapiens phospholysine phosphohistidine inorganic pyrophosphate phosphatase (LHPP), mRNA [NM_022126]	-0.910654	0.784046	1.05198	11.2113	11.569	11.569	0.00124944	0.512755	1.95393e-06	1.70194e-05	2.00057e-07	4.28632e-06
1952	A_23_P76882	CCNB1IP1	NM_021178	Homo sapiens cyclin B1 interacting protein 1 (CCNB1IP1), transcript variant 1, mRNA [NM_021178]	-1.22506	0.68341	0.291049	9.87055	12.945	12.945	0.000419336	0.512755	7.52293e-05	0.000333541	0.0136088	0.0321204
20895	A_23_P78518	CEACAM19	AK128234	Homo sapiens cDNA FLJ46368 fis, clone TESTI4051504. [AK128234]	-0.82294	2.77312	1.30243	8.38162	10.7342	10.7342	0.00394152	0.512755	4.31099e-10	4.60497e-08	1.73228e-07	3.8834e-06
24061	A_23_P78892	FBL	NM_001436	Homo sapiens fibrillarin (FBL), mRNA [NM_001436]	-1.33171	0.432142	0.529109	12.6413	14.6241	14.6241	0.00174441	0.512755	0.000442611	0.00153192	0.00011132	0.000518854
22767	A_23_P80773	SRPRB	NM_021203	Homo sapiens signal recognition particle receptor, B subunit (SRPRB), mRNA [NM_021203]	-0.911401	1.64914	1.48985	10.3814	12.3163	12.3163	0.00404154	0.512755	1.04734e-08	4.14133e-07	2.34327e-08	9.50289e-07
21620	A_23_P8240	FAM50B	NM_012135	Homo sapiens family with sequence similarity 50, member B (FAM50B), mRNA [NM_012135]	-0.785592	0.296516	1.41961	8.9954	7.47689	7.47689	0.0467463	0.571341	0.0032352	0.00870539	4.1326e-08	1.43099e-06
24737	A_23_P82478	PUS7	NM_019042	Homo sapiens pseudouridylate synthase 7 homolog (S. cerevisiae) (PUS7), mRNA [NM_019042]	-0.827605	1.18901	1.19108	10.5939	12.427	12.427	0.0307121	0.55653	1.40999e-07	2.45344e-06	1.39095e-07	3.32968e-06
25352	A_23_P83277	IL11RA	NM_004512	Homo sapiens interleukin 11 receptor, alpha (IL11RA), transcript variant 1, mRNA [NM_004512]	-0.585851	1.31885	1.09807	10.2077	9.03758	9.03758	0.0291058	0.555314	6.45011e-07	7.35626e-06	2.64252e-06	2.75291e-05
6585	A_23_P88046	FLJ10769	NM_018210	Homo sapiens hypothetical protein FLJ10769 (FLJ10769), mRNA [NM_018210]	-1.3253	1.45121	1.16789	10.5784	13.1278	13.1278	0.000243196	0.512755	6.11882e-08	1.36894e-06	3.36076e-07	6.16184e-06
29355	A_23_P88083	CDC16	NM_003903	Homo sapiens CDC16 cell division cycle 16 homolog (S. cerevisiae) (CDC16), mRNA [NM_003903]	-0.755237	0.287089	0.524852	9.5532	11.8127	11.8127	0.0106135	0.532035	0.00222775	0.00628167	4.00707e-05	0.000225417
4320	A_23_P88095	TBC1D4	NM_014832	Homo sapiens TBC1 domain family, member 4 (TBC1D4), mRNA [NM_014832]	-0.631341	0.97592	2.65761	8.35197	7.96435	7.96435	0.019018	0.534774	4.36536e-06	3.21457e-05	1.69921e-09	1.57064e-07
4992	A_23_P88781	CIAPIN1	NM_020313	Homo sapiens cytokine induced apoptosis inhibitor 1 (CIAPIN1), mRNA [NM_020313]	-0.374913	0.700393	1.1162	9.48925	11.2476	11.2476	0.00881689	0.530837	6.20692e-06	4.25986e-05	1.70959e-07	3.85052e-06
17462	A_23_P89003	PRSS33	NM_152891	Homo sapiens protease, serine, 33 (PRSS33), mRNA [NM_152891]	-0.648282	0.555617	0.412726	6.62846	6.48823	6.48823	0.0133798	0.532642	5.96854e-05	0.000274858	0.000463327	0.00173401
19591	A_23_P90359	NRTN	NM_004558	Homo sapiens neurturin (NRTN), mRNA [NM_004558]	-0.701269	0.293691	0.246486	6.79591	6.80185	6.80185	0.043322	0.570587	0.00217089	0.00614145	0.0058388	0.0154599
6282	A_23_P90601	STEAP3	NM_182915	Homo sapiens STEAP family member 3 (STEAP3), transcript variant 1, mRNA [NM_182915]	-0.961205	2.06498	1.80694	10.2148	9.91827	9.91827	0.0243766	0.547915	9.94577e-10	8.52024e-08	2.88422e-09	2.25014e-07
39946	A_23_P91552	FTCD	NM_206965	Homo sapiens formiminotransferase cyclodeaminase (FTCD), transcript variant A, mRNA [NM_206965]	-0.467262	0.167685	0.576443	6.60303	6.38003	6.38003	0.0299295	0.555893	0.0317699	0.0633408	1.91698e-05	0.000125298
14560	A_23_P91702	EIF3S7	NM_003753	Homo sapiens eukaryotic translation initiation factor 3, subunit 7 zeta, 66/67kDa (EIF3S7), mRNA [NM_003753]	-0.54832	1.03369	1.27539	12.8359	14.7783	14.7783	0.0104053	0.530837	0.0012976	0.0039066	0.000334986	0.00131388
29512	A_23_P91814	FLJ20551	NM_017875	Homo sapiens hypothetical protein FLJ20551 (FLJ20551), mRNA [NM_017875]	-0.747624	0.375245	0.512406	8.63285	9.4905	9.4905	0.0167103	0.534774	0.000416249	0.00145285	4.79521e-05	0.000261264
37485	A_23_P92543	SCFD2	NM_152540	Homo sapiens sec1 family domain containing 2 (SCFD2), mRNA [NM_152540]	-0.490264	0.641849	0.423675	8.43574	8.66998	8.66998	0.0228209	0.544077	9.13318e-06	5.79628e-05	0.000183058	0.000784422
13862	A_23_P94380	C9orf58	NM_001002260	Homo sapiens chromosome 9 open reading frame 58 (C9orf58), transcript variant 2, mRNA [NM_001002260]	-1.95471	0.262693	0.156451	12.0948	11.7002	11.7002	0.00332702	0.512755	0.00432362	0.011219	0.0472979	0.0916734
18890	A_23_P95851	TUBAL3	NM_024803	Homo sapiens tubulin, alpha-like 3 (TUBAL3), mRNA [NM_024803]	-1.05429	1.14609	0.94386	7.18745	6.73291	6.73291	0.0134337	0.532642	2.86328e-06	2.2901e-05	1.23763e-05	8.95404e-05
18408	A_23_P97365	LRRC8D	NM_018103	Homo sapiens leucine rich repeat containing 8 family, member D (LRRC8D), mRNA [NM_018103]	-0.795624	0.256885	0.66469	9.40649	10.989	10.989	0.00624345	0.520927	0.0060194	0.0149786	1.14083e-05	8.42815e-05
28824	A_23_P99473	UPF3A	NM_023011	Homo sapiens UPF3 regulator of nonsense transcripts homolog A (yeast) (UPF3A), transcript variant 1, mRNA [NM_023011]	-0.953568	0.355598	0.396127	11.4422	13.2911	13.2911	0.00432477	0.512755	0.000607975	0.00201309	0.000297758	0.00118773
36060	A_24_P100382	GK	NM_203391	Homo sapiens glycerol kinase (GK), transcript variant 1, mRNA [NM_203391]	-0.506849	0.240206	0.225986	6.29757	5.9596	5.9596	0.0306794	0.55653	0.0185254	0.0398547	0.0242308	0.0523619
22307	A_24_P101352	A_24_P101352	A_24_P101352	Unknown	-0.606113	0.371104	0.707724	9.93887	14.0424	14.0424	0.0156298	0.533011	0.0013075	0.003933	1.54008e-05	0.000105665
11174	A_24_P101694	A_24_P101694	A_24_P101694	Unknown	-1.13193	0.806577	0.289684	12.7177	14.542	14.542	0.0141358	0.532642	3.44242e-05	0.000173567	0.0181287	0.0409772
32210	A_24_P110062	PTPMT1	BC014048	Homo sapiens protein tyrosine phosphatase, mitochondrial 1, mRNA (cDNA clone IMAGE:3348134), partial cds. [BC014048]	-0.518752	0.366376	0.583857	8.24952	9.65777	9.65777	0.00292154	0.512755	0.000651292	0.00213874	2.5658e-05	0.000157142
1149	A_24_P114334	RMND5A	AL050139	Homo sapiens mRNA; cDNA DKFZp586M141 (from clone DKFZp586M141). [AL050139]	-0.623851	1.14773	0.405596	9.64514	10.8266	10.8266	0.0343753	0.56429	8.73914e-07	9.27375e-06	0.00144748	0.00461623
32003	A_24_P114438	PTD004	NM_013341	Homo sapiens GTP-binding protein PTD004 (PTD004), transcript variant 1, mRNA [NM_013341]	-0.379257	0.912804	0.973643	7.23287	8.06751	8.06751	0.0286989	0.555314	5.81838e-07	6.81182e-06	3.52235e-07	6.34996e-06
28674	A_24_P118422	A_24_P118422	A_24_P118422	Unknown	-0.852163	0.831388	0.48581	12.5003	14.5097	14.5097	0.00862539	0.530837	1.11511e-06	1.11073e-05	6.1865e-05	0.000320491
1101	A_24_P119165	ENST00000333650	ENST00000333650	Unknown	-0.503321	0.844365	0.754838	10.4372	11.3374	11.3374	0.0450228	0.570883	1.35554e-06	1.28951e-05	3.19753e-06	3.15305e-05
1491	A_24_P120352	TBC1D14	NM_020773	Homo sapiens TBC1 domain family, member 14 (TBC1D14), mRNA [NM_020773]	-0.526437	0.80418	0.773155	8.53766	9.65068	9.65068	0.0146114	0.532642	1.5895e-06	1.45252e-05	2.14927e-06	2.3426e-05
19470	A_24_P120380	PIGY	NM_032906	Homo sapiens phosphatidylinositol glycan anchor biosynthesis, class Y (PIGY), mRNA [NM_032906]	-0.751606	0.372147	0.165684	11.4477	12.8583	12.8583	0.0457315	0.570883	0.000664136	0.00217489	0.0438848	0.086111
4783	A_24_P125283	HDAC5	NM_001015053	Homo sapiens histone deacetylase 5 (HDAC5), transcript variant 3, mRNA [NM_001015053]	-0.858071	1.89035	0.859502	9.16658	8.24045	8.24045	0.0195225	0.536589	1.67555e-08	5.67531e-07	7.63622e-06	6.1614e-05
31361	A_24_P12660	THC2303284	THC2303284	Q6GLA9 (Q6GLA9) MGC69246 protein, partial (21%) [THC2303284]	-0.695436	0.557534	0.59749	8.27227	8.84516	8.84516	0.00565566	0.519521	4.38357e-05	0.000212568	2.64955e-05	0.000161088
34520	A_24_P127181	A_24_P127181	A_24_P127181	Unknown	-0.578123	0.91078	0.250474	12.5139	14.1145	14.1145	0.0311792	0.559846	8.83241e-07	9.34197e-06	0.00614677	0.0161575
17721	A_24_P127442	A_24_P127442	A_24_P127442	Unknown	-0.776496	0.67813	0.892042	13.1346	14.8224	14.8224	0.0224093	0.544077	0.000191937	0.000745508	2.73465e-05	0.000165302
26714	A_24_P127621	A_24_P127621	A_24_P127621	Unknown	-0.788959	1.11435	1.03138	13.2474	14.9694	14.9694	0.0255949	0.547915	0.000430902	0.00149726	0.0007136	0.00251627
21416	A_24_P128354	AF130069	AF130069	Homo sapiens clone FLB8436 PRO2277 mRNA, complete cds. [AF130069]	-0.371869	0.192991	0.200534	6.32278	6.48815	6.48815	0.0471731	0.571341	0.0293273	0.059191	0.0249776	0.0537229
25734	A_24_P135501	LOC644029	XM_933879	PREDICTED: Homo sapiens similar to 60S ribosomal protein L7a, transcript variant 2 (LOC644029), mRNA [XM_933879]	-0.86219	0.619858	0.393097	13.0318	14.9037	14.9037	0.00423757	0.512755	3.22248e-05	0.000164244	0.000743755	0.0026085
7421	A_24_P144275	A_24_P144275	A_24_P144275	Unknown	-0.978058	0.453524	0.222136	10.2811	12.6881	12.6881	0.0174117	0.534774	0.000590305	0.00196242	0.0280291	0.0592194
1020	A_24_P152635	TXNDC14	NM_015959	Homo sapiens thioredoxin domain containing 14 (TXNDC14), mRNA [NM_015959]	-0.505448	0.355052	1.20551	8.758	10.6277	10.6277	0.042659	0.570587	0.000662654	0.00217083	7.98903e-08	2.23787e-06
14961	A_24_P157720	BQ188033	BQ188033	BQ188033 UI-E-EJ1-aju-o-13-0-UI.r1 UI-E-EJ1 Homo sapiens cDNA clone UI-E-EJ1-aju-o-13-0-UI 5', mRNA sequence [BQ188033]	-0.649615	2.22191	1.83402	8.83417	11.2844	11.2844	0.0189509	0.534774	6.31071e-10	6.12234e-08	2.91722e-09	2.25247e-07
10706	A_24_P161355	THC2456735	THC2456735	RS10_HUMAN (P46783) 40S ribosomal protein S10, partial (98%) [THC2456735]	-0.59264	0.488135	0.342442	13.9542	15.253	15.253	0.0065005	0.520927	0.00268789	0.00740621	0.0170677	0.0389171
30110	A_24_P163237	STOX2	NM_020225	Homo sapiens storkhead box 2 (STOX2), mRNA [NM_020225]	-0.593065	0.383819	1.44311	8.16365	7.21862	7.21862	0.0380085	0.566042	0.000517921	0.00175242	2.64828e-08	1.03308e-06
7927	A_24_P165346	NFYC	NM_014223	Homo sapiens nuclear transcription factor Y, gamma (NFYC), mRNA [NM_014223]	-0.371093	0.914575	0.455525	10.2445	10.3143	10.3143	0.0435871	0.570883	3.32427e-06	2.58181e-05	0.000494734	0.00183326
17763	A_24_P165736	DDX18	NM_006773	Homo sapiens DEAD (Asp-Glu-Ala-Asp) box polypeptide 18 (DDX18), mRNA [NM_006773]	-0.529838	1.02754	1.03016	8.25312	9.51782	9.51782	0.037756	0.566042	2.36041e-07	3.52067e-06	2.3139e-07	4.76706e-06
34095	A_24_P16606	ZFP41	AK024438	Homo sapiens mRNA for FLJ00028 protein, partial cds. [AK024438]	-0.595974	0.293962	0.373001	6.62142	6.36094	6.36094	0.0130617	0.532642	0.0073848	0.0179274	0.00194555	0.00596709
12185	A_24_P169493	A_24_P169493	A_24_P169493	Unknown	-0.843446	0.419697	0.406032	12.8701	14.902	14.902	0.00191773	0.512755	0.00223433	0.00629692	0.00271249	0.00797326
8576	A_24_P169855	A_24_P169855	A_24_P169855	Unknown	-0.401294	0.515945	0.732675	11.2996	13.5645	13.5645	0.0427029	0.570587	5.85409e-05	0.000270417	4.3807e-06	4.03596e-05
6909	A_24_P171983	C6orf66	NM_014165	Homo sapiens chromosome 6 open reading frame 66 (C6orf66), mRNA [NM_014165]	-0.611035	0.642286	0.326993	9.44936	11.3501	11.3501	0.0416821	0.570587	8.29807e-06	5.37619e-05	0.000936839	0.00317654
18767	A_24_P174063	A_24_P174063	A_24_P174063	Unknown	-0.457967	0.946091	0.598234	9.49605	10.5851	10.5851	0.0452677	0.570883	5.26401e-07	6.33455e-06	1.71954e-05	0.000115066
13842	A_24_P175435	SLC2A8	NM_014580	Homo sapiens solute carrier family 2, (facilitated glucose transporter) member 8 (SLC2A8), mRNA [NM_014580]	-0.486204	0.859116	0.363135	9.16397	8.00496	8.00496	0.0400156	0.569085	1.40755e-06	1.3261e-05	0.000692917	0.00245041
38446	A_24_P175589	FLJ34077	BC003519	Homo sapiens weakly similar to zinc finger protein 195, mRNA (cDNA clone IMAGE:3606289), partial cds. [BC003519]	-0.575661	0.241533	0.303024	6.73238	6.55532	6.55532	0.0443128	0.570883	0.0232635	0.0484795	0.00793782	0.0201671
9672	A_24_P178693	A_24_P178693	A_24_P178693	Unknown	-0.48904	0.896599	0.906411	13.1781	14.469	14.469	0.0468263	0.571341	1.34781e-06	1.2848e-05	1.23945e-06	1.55707e-05
230	A_24_P182586	ENST00000367242	ENST00000367242	full-length cDNA clone CS0DB008YP08 of Neuroblastoma Cot 10-normalized of Homo sapiens (human). [CR591805]	-0.832886	0.724155	1.08351	9.25543	9.51964	9.51964	0.0132362	0.532642	6.95825e-06	4.67222e-05	3.15237e-07	5.92181e-06
8247	A_24_P192197	WRNIP1	NM_130395	Homo sapiens Werner helicase interacting protein 1 (WRNIP1), transcript variant 2, mRNA [NM_130395]	-0.673551	0.576274	0.412724	9.01064	9.77935	9.77935	0.0399842	0.569085	5.09201e-05	0.000241027	0.00050924	0.00187928
31439	A_24_P194954	ENST00000277858	ENST00000277858	PREDICTED: Homo sapiens similar to 60S ribosomal protein L7a (Surfeit locus protein 3) (LOC647949), mRNA [XM_937003]	-0.949386	0.49193	0.274365	13.4613	15.1934	15.1934	0.0174721	0.534774	0.000293234	0.0010736	0.00949665	0.0235364
33044	A_24_P195749	A_24_P195749	A_24_P195749	Unknown	-0.533858	0.321344	0.61247	7.67513	7.72941	7.72941	0.0338753	0.56429	0.00130824	0.00393442	1.54783e-05	0.000106116
11730	A_24_P196175	A_24_P196175	A_24_P196175	Unknown	-0.533613	0.504695	0.33239	8.60573	9.49999	9.49999	0.0462435	0.570941	5.63113e-05	0.000261379	0.000955496	0.00323274
32093	A_24_P196428	RNF175	AK091509	Homo sapiens cDNA FLJ34190 fis, clone FCBBF3017729. [AK091509]	-0.364872	0.185901	0.287502	6.05206	5.77907	5.77907	0.0363912	0.56551	0.0371257	0.0723339	0.00477799	0.0130147
18211	A_24_P203056	BCL7A	NM_020993	Homo sapiens B-cell CLL/lymphoma 7A (BCL7A), transcript variant 1, mRNA [NM_020993]	-0.77303	0.378864	0.999026	9.2253	10.0007	10.0007	0.0305251	0.556433	0.000439642	0.0015234	3.53879e-07	6.36249e-06
6848	A_24_P208721	KLHL18	NM_025010	Homo sapiens kelch-like 18 (Drosophila) (KLHL18), mRNA [NM_025010]	-0.502699	0.231188	0.264678	6.33867	6.35854	6.35854	0.0335733	0.56429	0.0230751	0.0481494	0.0124183	0.0297092
629	A_24_P208909	TRIM2	NM_015271	Homo sapiens tripartite motif-containing 2 (TRIM2), mRNA [NM_015271]	-1.38634	0.678631	0.69296	8.88591	8.0854	8.0854	0.00762546	0.522466	5.84755e-06	4.06969e-05	4.99363e-06	4.4654e-05
39974	A_24_P211869	ARMC8	NM_015396	Homo sapiens armadillo repeat containing 8 (ARMC8), transcript variant 2, mRNA [NM_015396]	-0.434372	0.699345	1.18805	7.87716	8.07252	8.07252	0.0336906	0.56429	6.02121e-06	4.16493e-05	1.00332e-07	2.63042e-06
39087	A_24_P212677	RNF170	BC032393	Homo sapiens ring finger protein 170, mRNA (cDNA clone MGC:40251 IMAGE:5200847), complete cds. [BC032393]	-0.371442	0.195361	0.199069	6.63604	6.50936	6.50936	0.0172385	0.534774	0.0172048	0.0373926	0.0157768	0.0364165
4596	A_24_P212864	A_24_P212864	A_24_P212864	Unknown	-0.733438	1.14762	1.1453	13.6345	14.9427	14.9427	0.0357334	0.56429	0.000244121	0.000917825	0.000247505	0.00101434
29776	A_24_P215628	DCUN1D2	NM_018185	Homo sapiens DCN1, defective in cullin neddylation 1, domain containing 2 (S. cerevisiae) (DCUN1D2), transcript variant 1, mRNA [NM_018185]	-0.606933	0.830181	0.36566	8.23342	9.32844	9.32844	0.00387952	0.512755	5.93324e-06	4.11723e-05	0.00174015	0.00541758
4219	A_24_P219971	C20orf11	NM_017896	Homo sapiens chromosome 20 open reading frame 11 (C20orf11), mRNA [NM_017896]	-0.964944	0.885758	0.485335	11.1224	12.1611	12.1611	0.000802835	0.512755	1.05294e-06	1.0637e-05	9.26948e-05	0.000446608
37653	A_24_P220897	ENST00000302091	ENST00000302091	Homo sapiens, Similar to RIKEN cDNA 5133400G04 gene, clone IMAGE:6155722, mRNA. [BC040037]	-0.464612	0.327749	0.395748	6.30052	6.48865	6.48865	0.0211854	0.542045	0.00970524	0.0227519	0.00354569	0.0100535
5093	A_24_P221057	A_24_P221057	A_24_P221057	Unknown	-0.850163	0.598878	0.488288	13.6653	15.1348	15.1348	0.0327126	0.562475	2.01957e-05	0.000111288	8.83243e-05	0.000428834
29244	A_24_P229066	ENST00000078131	ENST00000078131	GB|AL049693.16|CAB89564.1 dJ753D5.2 (novel protein similar to RPS17 (40S ribosomal protein S17)) [NP211341]	-0.489706	0.425421	0.572482	12.3556	14.1388	14.1388	0.0416945	0.570587	0.000500174	0.00170076	6.50496e-05	0.000333867
9958	A_24_P229848	A_24_P229848	A_24_P229848	Unknown	-0.713422	0.827097	0.913584	11.0848	13.381	13.381	0.00339256	0.512755	2.76266e-06	2.2279e-05	1.28888e-06	1.60158e-05
13858	A_24_P238266	A_24_P238266	A_24_P238266	Unknown	-1.05816	0.553076	0.488432	11.8653	14.2943	14.2943	0.00799282	0.526953	3.7913e-05	0.000188185	9.23291e-05	0.000445084
35838	A_24_P238316	A_24_P238316	A_24_P238316	Unknown	-0.588531	0.753484	0.69245	12.623	14.4734	14.4734	0.0325382	0.562475	2.46604e-06	2.04126e-05	4.68898e-06	4.2427e-05
16534	A_24_P238996	A_24_P238996	A_24_P238996	Unknown	-0.586961	0.53264	0.614086	13.9859	15.1749	15.1749	0.00906272	0.530837	0.0359562	0.0703971	0.0198021	0.0441174
38673	A_24_P24002	ENST00000306634	ENST00000306634	PREDICTED: Homo sapiens similar to ribosomal protein L36 (LOC643205), mRNA [XM_926569]	-0.581463	0.318518	0.384204	7.05832	7.03314	7.03314	0.00946601	0.530837	0.00133215	0.00399644	0.000400729	0.00152794
10586	A_24_P244356	NOD9	NM_170722	Homo sapiens NOD9 protein (NOD9), transcript variant 2, mRNA [NM_170722]	-0.576934	1.03606	0.407598	9.93835	10.8994	10.8994	0.0383209	0.566507	2.85766e-07	4.07081e-06	0.000286537	0.00114806
9127	A_24_P246748	A_24_P246748	A_24_P246748	Unknown	-0.764824	0.947707	0.678658	12.233	14.2844	14.2844	0.0104208	0.530837	6.05099e-07	7.0293e-06	7.77569e-06	6.23593e-05
5964	A_24_P247820	ELF5	AK074633	Homo sapiens cDNA FLJ90152 fis, clone HEMBB1002051, weakly similar to Homo sapiens Ets transcription factor ESE-2b mRNA. [AK074633]	-0.814047	0.378041	0.325225	8.26273	7.39941	7.39941	0.0211585	0.542045	0.000973444	0.00303544	0.00243285	0.00724448
4469	A_24_P248053	TOP1MT	NM_052963	Homo sapiens topoisomerase (DNA) I, mitochondrial (TOP1MT), nuclear gene encoding mitochondrial protein, mRNA [NM_052963]	-0.700204	0.985241	1.11661	11.2817	12.7515	12.7515	0.0238136	0.547915	6.41475e-07	7.33293e-06	2.42048e-07	4.91687e-06
29904	A_24_P250535	TXNDC13	NM_021156	Homo sapiens thioredoxin domain containing 13 (TXNDC13), mRNA [NM_021156]	-0.838181	1.05046	0.407395	9.81922	9.99458	9.99458	0.0495517	0.574002	3.35365e-07	4.55813e-06	0.000361948	0.0014024
5199	A_24_P25346	CIRH1A	NM_032830	Homo sapiens cirrhosis, autosomal recessive 1A (cirhin) (CIRH1A), mRNA [NM_032830]	-0.671992	1.08654	1.05246	8.71583	12.7087	12.7087	0.00483819	0.512755	1.55832e-07	2.63022e-06	2.00022e-07	4.28632e-06
15816	A_24_P256037	LOC401876	XM_497534	PREDICTED: Homo sapiens similar to 40S ribosomal protein S16 (LOC401876), mRNA [XM_497534]	-0.781115	0.465426	0.518797	13.2932	15.2016	15.2016	0.00162276	0.512755	0.0137984	0.0309114	0.00806488	0.0204392
40822	A_24_P269779	CHST3	NM_004273	Homo sapiens carbohydrate (chondroitin 6) sulfotransferase 3 (CHST3), mRNA [NM_004273]	-0.559499	0.490227	0.541324	6.83508	6.61463	6.61463	0.0237058	0.547915	7.74801e-05	0.000342441	3.80201e-05	0.000216419
4026	A_24_P271527	JOSD1	NM_014876	Homo sapiens Josephin domain containing 1 (JOSD1), mRNA [NM_014876]	-0.374305	0.867075	0.302534	10.7163	12.0379	12.0379	0.040153	0.569287	3.65655e-06	2.78794e-05	0.00461934	0.0126484
17910	A_24_P272548	ENST00000338509	ENST00000338509	PREDICTED: Homo sapiens similar to 60S ribosomal protein L7a (LOC152663), mRNA [XM_087499]	-1.05066	0.919241	0.404274	12.2815	14.3006	14.3006	0.0438151	0.570883	1.17407e-06	1.15394e-05	0.000459001	0.00172011
21674	A_24_P30567	UNQ1887	NM_139015	Homo sapiens signal peptide peptidase 3 (SPPL3), mRNA [NM_139015]	-0.575873	0.704133	0.562754	9.44389	9.4665	9.4665	0.0300358	0.555893	1.3725e-05	8.08574e-05	7.02597e-05	0.000356044
5481	A_24_P307255	A_24_P307255	A_24_P307255	Unknown	-0.74079	1.41437	0.700688	13.1342	14.8009	14.8009	0.0132507	0.532642	4.11873e-05	0.00020179	0.00402453	0.0112273
32755	A_24_P309216	TPD52L3	NM_033516	Homo sapiens tumor protein D52-like 3 (TPD52L3), transcript variant 1, mRNA [NM_033516]	-0.416038	0.358523	0.349157	5.99351	5.95726	5.95726	0.00350474	0.512755	0.000700396	0.00227691	0.000829671	0.0028632
23075	A_24_P311694	MAML1	NM_014757	Homo sapiens mastermind-like 1 (Drosophila) (MAML1), mRNA [NM_014757]	-0.457839	0.327166	0.259477	10.9654	11.8182	11.8182	0.0458513	0.570883	0.0010374	0.00320688	0.0041049	0.0114253
12618	A_24_P313096	TUBGCP3	NM_006322	Homo sapiens tubulin, gamma complex associated protein 3 (TUBGCP3), mRNA [NM_006322]	-0.668939	0.318455	0.369794	8.73286	10.4545	10.4545	0.0250035	0.547915	0.00130145	0.00391714	0.00050232	0.00185755
6005	A_24_P314585	ERAS	NM_181532	Homo sapiens ES cell expressed Ras (ERAS), mRNA [NM_181532]	-0.451807	0.575953	0.164438	6.2109	5.99144	5.99144	0.034333	0.56429	2.20649e-05	0.000119654	0.0369167	0.0745933
12631	A_24_P315654	A_24_P315654	A_24_P315654	Unknown	-0.820968	0.75345	1.07257	13.5033	15.052	15.052	0.0141808	0.532642	0.01123	0.0258367	0.00160344	0.005051
36584	A_24_P320880	SNX16	NM_022133	Homo sapiens sorting nexin 16 (SNX16), transcript variant 1, mRNA [NM_022133]	-0.438284	0.371367	0.209695	7.44449	6.68129	6.68129	0.0469427	0.571341	0.000797015	0.00254722	0.0185188	0.0417208
3548	A_24_P324368	DNAJC14	NM_032364	Homo sapiens DnaJ (Hsp40) homolog, subfamily C, member 14 (DNAJC14), mRNA [NM_032364]	-0.423766	0.210079	0.238195	6.06001	6.03302	6.03302	0.00586103	0.520137	0.0119966	0.0273587	0.00633639	0.0165949
7752	A_24_P330971	EIF3S12	NM_013234	Homo sapiens eukaryotic translation initiation factor 3, subunit 12 (EIF3S12), mRNA [NM_013234]	-0.508242	0.848876	0.666135	11.4357	12.7373	12.7373	0.0417908	0.570587	3.97152e-06	2.98162e-05	2.43018e-05	0.000150557
26043	A_24_P333484	SMCR7L	NM_019008	Homo sapiens Smith-Magenis syndrome chromosome region, candidate 7-like (SMCR7L), mRNA [NM_019008]	-0.405668	0.922776	0.571849	8.58951	10.6456	10.6456	0.0486626	0.572749	5.25405e-07	6.33222e-06	1.9918e-05	0.000129164
33928	A_24_P333993	OR2W3	NM_001001957	Homo sapiens olfactory receptor, family 2, subfamily W, member 3 (OR2W3), mRNA [NM_001001957]	-0.4642	0.489662	0.479038	6.40658	5.99065	5.99065	0.0359818	0.564822	7.76176e-05	0.000342948	9.06674e-05	0.000438483
36775	A_24_P339272	C17orf45	NM_152350	Homo sapiens chromosome 17 open reading frame 45 (C17orf45), mRNA [NM_152350]	-1.03302	1.23772	1.76535	7.94195	11.4363	11.4363	0.00280876	0.512755	9.66571e-08	1.88764e-06	5.8212e-09	3.60442e-07
16764	A_24_P340976	AL039916	AL039916	AL039916 DKFZp434H1712_r1 434 (synonym: htes3) Homo sapiens cDNA clone DKFZp434H1712 5', mRNA sequence [AL039916]	-0.999139	0.294332	0.513412	12.9537	14.7653	14.7653	0.0144986	0.532642	0.0289897	0.0585951	0.00166995	0.00522798
25541	A_24_P341376	A_24_P341376	A_24_P341376	Unknown	-0.737174	1.0053	1.12091	13.2686	15.004	15.004	0.0251917	0.547915	0.00370327	0.00979452	0.00196837	0.00602516
39625	A_24_P342096	BC073976	BC073976	Homo sapiens cDNA clone IMAGE:6018774, partial cds. [BC073976]	-0.893096	0.49568	0.2784	8.27458	10.3238	10.3238	0.00157706	0.512755	0.00011844	0.000493072	0.00456666	0.0125324
20108	A_24_P346277	SRF	NM_003131	Homo sapiens serum response factor (c-fos serum response element-binding transcription factor) (SRF), mRNA [NM_003131]	-0.669229	0.386322	0.320881	11.9659	12.0089	12.0089	0.0169353	0.534774	0.00195134	0.00559095	0.00560714	0.0149238
18241	A_24_P349596	A_24_P349596	A_24_P349596	Unknown	-0.857862	0.861579	0.840222	10.9948	13.2405	13.2405	0.0118157	0.532642	1.70391e-06	1.53185e-05	2.06552e-06	2.27389e-05
25682	A_24_P350307	A_24_P350307	A_24_P350307	Unknown	-0.637591	0.912265	0.861267	11.155	13.5992	13.5992	0.0340284	0.56429	5.96883e-07	6.94728e-06	9.31868e-07	1.26197e-05
4425	A_24_P354488	ASAHL	NM_014435	Homo sapiens N-acylsphingosine amidohydrolase (acid ceramidase)-like (ASAHL), transcript variant 1, mRNA [NM_014435]	-0.761486	0.491867	0.319325	9.7531	8.5696	8.5696	0.0349442	0.56429	7.2483e-05	0.000323596	0.00130267	0.00421627
13292	A_24_P358390	A_24_P358390	A_24_P358390	Unknown	-0.437816	0.335778	1.13099	9.69779	11.0493	11.0493	0.0436957	0.570883	0.000749761	0.00241523	9.89479e-08	2.60476e-06
28663	A_24_P365807	EFNB1	NM_004429	Homo sapiens ephrin-B1 (EFNB1), mRNA [NM_004429]	-0.590415	1.3248	0.635351	11.2312	12.186	12.186	0.0270866	0.552721	6.47742e-08	1.42336e-06	1.83591e-05	0.000120965
19851	A_24_P366082	ENST00000252134	ENST00000252134	Homo sapiens mRNA for KIAA0819 protein, partial cds. [AB020626]	-0.542779	0.439009	0.637367	8.23733	8.35913	8.35913	0.0208889	0.542045	0.000411023	0.00143785	3.03224e-05	0.000179626
7387	A_24_P366457	ENST00000309379	ENST00000309379	PREDICTED: Homo sapiens similar to ribosomal protein L30 (LOC442251), mRNA [XM_498135]	-0.666896	0.333735	0.56989	12.2998	13.7134	13.7134	0.0421882	0.570587	0.0022028	0.00622155	6.45752e-05	0.000332022
36668	A_24_P367602	DUSP5P	NR_002834	Homo sapiens dual specificity phosphatase 5 pseudogene (DUSP5P) on chromosome 1 [NR_002834]	-0.670656	0.876669	0.891033	7.6771	7.63444	7.63444	0.00923107	0.530837	1.57297e-06	1.44256e-05	1.38819e-06	1.68662e-05
35494	A_24_P371962	AMD1	NM_001634	Homo sapiens adenosylmethionine decarboxylase 1 (AMD1), transcript variant 1, mRNA [NM_001634]	-0.961713	0.318945	0.411578	11.7419	13.1281	13.1281	0.0342994	0.56429	0.00139379	0.00416167	0.000267785	0.00108383
5306	A_24_P372562	PTPMT1	BC020242	Homo sapiens protein tyrosine phosphatase, mitochondrial 1, mRNA (cDNA clone MGC:31981 IMAGE:4591438), complete cds. [BC020242]	-0.607833	0.237384	0.478369	10.9503	12.672	12.672	0.00674336	0.520927	0.00882287	0.0209308	0.000118852	0.000547665
32519	A_24_P375813	RPL7A	NM_000972	Homo sapiens ribosomal protein L7a (RPL7A), mRNA [NM_000972]	-0.906703	0.8453	0.179935	12.5903	14.4591	14.4591	0.0432366	0.570587	1.1774e-06	1.15621e-05	0.0251054	0.0539513
14713	A_24_P375849	ENST00000359659	ENST00000359659	Q8BT90 (Q8BT90) Mus musculus 10, 11 days embryo whole body cDNA, RIKEN full-length enriched library, clone:2810021H19 product:ribosomal protein S17, full insert sequence. (Fragment), partial (98%) [THC2266813]	-0.6161	0.59716	0.490014	12.7859	14.6814	14.6814	0.00939393	0.530837	0.000366048	0.00130083	0.00130491	0.00422263
38475	A_24_P378806	NTSR1	NM_002531	Homo sapiens neurotensin receptor 1 (high affinity) (NTSR1), mRNA [NM_002531]	-0.557703	0.587016	0.54577	6.25318	7.08004	7.08004	0.0219259	0.544077	3.87055e-05	0.000191563	6.5385e-05	0.000335228
38150	A_24_P388003	ENST00000368476	ENST00000368476	Q7NW75 (Q7NW75) Probable bacteriophage tail fiber protein, partial (6%) [THC2338442]	-1.00354	0.29933	0.191161	6.6168	5.89744	5.89744	0.0214281	0.543122	0.00185025	0.0053363	0.0196142	0.0437733
35464	A_24_P390055	USP30	AL834278	Homo sapiens mRNA; cDNA DKFZp547N1013 (from clone DKFZp547N1013). [AL834278]	-0.350335	0.489652	0.5051	8.50869	8.13762	8.13762	0.0325628	0.562475	0.000382022	0.00135056	0.000310363	0.00123038
21775	A_24_P399490	KLK10	NM_002776	Homo sapiens kallikrein 10 (KLK10), transcript variant 1, mRNA [NM_002776]	-0.489633	0.310331	0.981077	6.68134	7.20103	7.20103	0.0162245	0.534774	0.00139959	0.00417762	3.54215e-07	6.36526e-06
37798	A_24_P401491	C9orf18	NM_198469	Homo sapiens chromosome 9 open reading frame 18 (C9orf18), mRNA [NM_198469]	-0.586609	0.304923	0.471183	6.27442	6.23263	6.23263	0.00910864	0.530837	0.0188765	0.0405017	0.001903	0.00585212
21429	A_24_P402080	MBP	NM_001025100	Homo sapiens myelin basic protein (MBP), transcript variant 8, mRNA [NM_001025100]	-0.615534	1.37589	0.424571	9.3609	9.93797	9.93797	0.0100023	0.530837	7.10658e-08	1.51756e-06	0.00044357	0.00166825
9225	A_24_P402588	BCL11A	NM_138553	Homo sapiens B-cell CLL/lymphoma 11A (zinc finger protein) (BCL11A), transcript variant 5, mRNA [NM_138553]	-1.90674	1.03591	1.26989	8.94269	8.87925	8.87925	0.00376796	0.512755	8.0685e-07	8.72247e-06	1.65104e-07	3.76503e-06
7338	A_24_P402690	ITM2C	NM_030926	Homo sapiens integral membrane protein 2C (ITM2C), transcript variant 1, mRNA [NM_030926]	-0.565142	0.788917	1.13203	10.9707	12.3361	12.3361	0.0253357	0.547915	2.34935e-06	1.96902e-05	1.42761e-07	3.38946e-06
31197	A_24_P407704	THC2434479	THC2434479	DD19_HUMAN (Q9UMR2) ATP-dependent RNA helicase DDX19 (DEAD-box protein 19) (DEAD-box RNA helicase DEAD5), partial (90%) [THC2434479]	-0.609762	1.07241	0.760117	8.23815	9.55718	9.55718	0.0108112	0.532642	3.43791e-07	4.64116e-06	4.85695e-06	4.36485e-05
40860	A_24_P408603	RAB39B	NM_171998	Homo sapiens RAB39B, member RAS oncogene family (RAB39B), mRNA [NM_171998]	-0.41511	1.42598	0.174164	6.33827	8.00969	8.00969	0.0269903	0.552721	3.65488e-08	9.68932e-07	0.0393978	0.0787343
37509	A_24_P411186	BCL11A	NM_022893	Homo sapiens B-cell CLL/lymphoma 11A (zinc finger protein) (BCL11A), transcript variant 1, mRNA [NM_022893]	-1.85986	0.617595	1.35384	8.38076	7.64852	7.64852	0.000784608	0.512755	2.61808e-05	0.000137839	6.38822e-08	1.92352e-06
19295	A_24_P414269	ALG3	NM_005787	Homo sapiens asparagine-linked glycosylation 3 homolog (S. cerevisiae, alpha-1,3-mannosyltransferase) (ALG3), mRNA [NM_005787]	-0.626057	1.40637	1.22598	10.3308	12.2367	12.2367	0.00337062	0.512755	4.55006e-08	1.12539e-06	1.34049e-07	3.24944e-06
37563	A_24_P415845	LIG4	NM_002312	Homo sapiens ligase IV, DNA, ATP-dependent (LIG4), transcript variant 1, mRNA [NM_002312]	-0.620021	0.430455	0.23656	6.50098	6.33758	6.33758	0.0244809	0.547915	0.000697666	0.00226951	0.0190539	0.0427423
30873	A_24_P415928	AK096020	AK096020	Homo sapiens cDNA FLJ38701 fis, clone KIDNE2002198. [AK096020]	-0.652247	0.316784	0.18823	7.44236	6.29376	6.29376	0.00531173	0.512755	0.00180899	0.00523306	0.0263873	0.0562602
2066	A_24_P418619	RPS10	NM_001014	Homo sapiens ribosomal protein S10 (RPS10), mRNA [NM_001014]	-0.74752	0.883163	0.701808	13.2857	15.0272	15.0272	0.00476424	0.512755	0.000646306	0.00212408	0.00265852	0.00783562
14580	A_24_P419103	BC006438	BC006438	Homo sapiens cDNA clone MGC:13162 IMAGE:3010103, complete cds. [BC006438]	-0.78421	0.908652	0.883311	12.2002	14.1712	14.1712	0.0099925	0.530837	8.44349e-07	9.03724e-06	1.05059e-06	1.38201e-05
4669	A_24_P45367	NPAL3	NM_020448	Homo sapiens NIPA-like domain containing 3 (NPAL3), mRNA [NM_020448]	-1.25447	1.15755	0.2863	9.62671	9.91369	9.91369	2.57312e-05	0.512755	7.97208e-07	8.63275e-06	0.00992425	0.0244425
17703	A_24_P468810	ZBTB8OS	AK056550	Homo sapiens cDNA FLJ31988 fis, clone NT2RP7008863. [AK056550]	-0.556357	0.345443	1.2222	8.95586	10.5151	10.5151	0.0105684	0.532035	0.000704512	0.0022883	6.22484e-08	1.89199e-06
26927	A_24_P47467	TMEM109	NM_024092	Homo sapiens transmembrane protein 109 (TMEM109), mRNA [NM_024092]	-0.469645	0.53717	0.249811	11.6999	11.447	11.447	0.0470988	0.571341	2.88023e-05	0.000149508	0.00435164	0.0120155
8786	A_24_P477353	A_24_P477353	A_24_P477353	Unknown	-0.492242	0.554774	0.762403	11.3271	13.4164	13.4164	0.0278282	0.553512	4.88504e-05	0.000232822	4.64033e-06	4.21223e-05
30	A_24_P50489	A_24_P50489	A_24_P50489	Unknown	-0.546185	0.917673	1.19034	12.4933	13.855	13.855	0.0341904	0.56429	1.55973e-06	1.43376e-05	2.07146e-07	4.39504e-06
17321	A_24_P50554	A_24_P50554	A_24_P50554	Unknown	-0.541205	0.622225	1.15789	14.4775	14.8989	14.8989	0.0424197	0.570587	0.0261204	0.0535481	0.000959436	0.00324315
22361	A_24_P506977	LOC285958	AK096179	Homo sapiens cDNA FLJ38860 fis, clone MESAN2011977. [AK096179]	-0.630252	1.02393	0.897636	10.5717	13.5591	13.5591	0.0050429	0.512755	4.52301e-07	5.66982e-06	1.25328e-06	1.57105e-05
1791	A_24_P570049	PPARA	NM_001001930	Homo sapiens peroxisome proliferative activated receptor, alpha (PPARA), transcript variant 6, mRNA [NM_001001930]	-0.578533	0.687863	0.760992	7.71535	7.3831	7.3831	0.0262691	0.550347	4.68456e-06	3.39937e-05	2.17061e-06	2.36242e-05
32939	A_24_P57047	DLL3	NM_203486	Homo sapiens delta-like 3 (Drosophila) (DLL3), transcript variant 2, mRNA [NM_203486]	-0.635848	1.02589	1.76056	6.40979	8.00995	8.00995	0.00803784	0.526953	9.25451e-07	9.68143e-06	1.33604e-08	6.45992e-07
26364	A_24_P579482	AF334588	AF334588	Homo sapiens P25 mRNA, complete cds. [AF334588]	-0.496756	0.460795	0.549531	6.10692	6.21332	6.21332	0.0296163	0.555893	9.13284e-05	0.000394875	2.56941e-05	0.000157275
21972	A_24_P579780	CR622844	CR622844	full-length cDNA clone CS0DF026YC16 of Fetal brain of Homo sapiens (human). [CR622844]	-0.608531	1.01916	0.336442	8.70901	11.9273	11.9273	0.0452225	0.570883	2.86918e-07	4.07947e-06	0.000906288	0.00308924
29799	A_24_P589001	LOC253264	AK023445	Homo sapiens cDNA FLJ13383 fis, clone PLACE1001024. [AK023445]	-0.627085	0.562041	1.57552	6.25159	8.2311	8.2311	0.0444947	0.570883	8.78247e-05	0.000381752	3.45485e-08	1.25521e-06
33831	A_24_P61467	CUL4A	NM_001008895	Homo sapiens cullin 4A (CUL4A), transcript variant 1, mRNA [NM_001008895]	-0.858083	0.524293	0.388504	10.1348	11.7822	11.7822	0.016866	0.534774	3.75523e-05	0.000186725	0.000307022	0.00121896
30535	A_24_P636318	LOC130074	BC110642	Homo sapiens cDNA clone MGC:110972 IMAGE:6144610, complete cds. [BC110642]	-0.730013	0.411039	0.169435	8.85441	10.0164	10.0164	0.0059516	0.520137	0.00022034	0.000838924	0.0310208	0.0644155
40629	A_24_P639441	CD59	NM_203330	Homo sapiens CD59 molecule, complement regulatory protein (CD59), transcript variant 1, mRNA [NM_203330]	-1.09533	0.199183	0.400705	9.3364	7.11737	7.11737	0.0104953	0.530837	0.0173311	0.0376125	0.000314119	0.00124308
34587	A_24_P66838	ENST00000309901	ENST00000309901	Unknown	-0.500653	0.614934	0.771201	7.28052	7.4643	7.4643	0.0173017	0.534774	3.16694e-05	0.000161816	5.89554e-06	5.06658e-05
31965	A_24_P694820	THC2267317	THC2267317	Unknown	-0.376224	0.2851	0.259559	6.69653	6.15276	6.15276	0.0251504	0.547915	0.0306858	0.0614904	0.0442483	0.0867087
31335	A_24_P698376	A_24_P698376	A_24_P698376	Unknown	-0.856685	0.749153	0.612716	12.8855	14.6849	14.6849	0.00256626	0.512755	2.56462e-06	2.10086e-05	1.17016e-05	8.57195e-05
33949	A_24_P712193	A_24_P712193	A_24_P712193	Unknown	-0.474191	0.691695	0.385479	6.32665	6.66996	6.66996	0.00510405	0.512755	4.74438e-06	3.43633e-05	0.000320307	0.00126413
2952	A_24_P713729	THC2373625	THC2373625	ALU8_HUMAN (P39195) Alu subfamily SX sequence contamination warning entry, partial (6%) [THC2373624]	-0.559091	0.851205	1.19333	9.6165	11.2091	11.2091	0.0225103	0.544077	2.12868e-06	1.82137e-05	1.54847e-07	3.60788e-06
10074	A_24_P724106	A_24_P724106	A_24_P724106	Unknown	-0.869657	1.12612	1.04904	11.8757	13.3844	13.3844	0.0338633	0.56429	4.35413e-07	5.5072e-06	7.54985e-07	1.07959e-05
6163	A_24_P73962	CD518214	CD518214	AGENCOURT_14375911 NIH_MGC_181 Homo sapiens cDNA clone IMAGE:30407414 5', mRNA sequence [CD518214]	-0.563511	0.434778	1.14881	7.91625	9.17895	9.17895	0.0190822	0.534774	0.000322679	0.00116539	2.42351e-07	4.92081e-06
6654	A_24_P75308	A_24_P75308	A_24_P75308	Unknown	-0.5704	1.15817	1.06065	11.422	13.693	13.693	0.0355696	0.56429	1.03324e-07	1.97252e-06	2.05972e-07	4.38178e-06
4110	A_24_P784765	CD59	NM_203330	Homo sapiens CD59 molecule, complement regulatory protein (CD59), transcript variant 1, mRNA [NM_203330]	-0.74705	1.24068	0.590576	9.25611	7.68824	7.68824	0.0142935	0.532642	1.07158e-07	2.02252e-06	3.10145e-05	0.000182977
22921	A_24_P789842	A_24_P789842	A_24_P789842	Unknown	-0.559729	0.286593	0.360396	11.5909	13.9532	13.9532	0.044457	0.570883	0.00207141	0.00589448	0.000492561	0.00182656
9436	A_24_P795594	AB096249	AB096249	Homo sapiens LOH11CR1J gene, loss of heterozygosity, 11, chromosomal region 1 gene J product. [AB096249]	-0.470585	0.965565	0.213086	8.17087	9.17861	9.17861	0.0388429	0.567883	6.76723e-07	7.63094e-06	0.0155351	0.0359561
5294	A_24_P801079	AY239294	AY239294	Homo sapiens proliferation-inducing protein 9 mRNA, complete cds. [AY239294]	-0.887226	0.345814	0.406114	8.86778	8.21707	8.21707	0.0293497	0.555314	0.0008039	0.00256631	0.000279518	0.00112424
1317	A_24_P801197	AK131396	AK131396	Homo sapiens cDNA FLJ16488 fis, clone BRTHA3008826. [AK131396]	-0.459636	0.573065	0.204401	8.50936	7.1391	7.1391	0.0310086	0.558118	4.78097e-05	0.00022862	0.022857	0.0498068
4480	A_24_P8151	AK096606	AK096606	Homo sapiens cDNA FLJ39287 fis, clone OCBBF2011897. [AK096606]	-0.688684	1.30715	0.737118	6.81668	6.9573	6.9573	0.032595	0.562475	3.65084e-08	9.6843e-07	3.15348e-06	3.12215e-05
22901	A_24_P837085	A_24_P837085	A_24_P837085	Unknown	-0.737782	0.334412	0.303335	7.92037	6.89559	6.89559	0.0326975	0.562475	0.00318446	0.00858786	0.00547722	0.0146279
38948	A_24_P844917	AF222023	AF222023	Homo sapiens uncharacterized gastric protein ZA31P mRNA, partial cds. [AF222023]	-0.445792	0.373715	2.20878	5.9435	6.7543	6.7543	0.0212967	0.542045	0.000401587	0.00140944	5.32268e-10	6.97637e-08
11665	A_24_P84558	A_24_P84558	A_24_P84558	Unknown	-0.738566	0.27522	0.309391	9.53094	11.5052	11.5052	0.033361	0.56429	0.00336723	0.00900735	0.00169384	0.00529024
12151	A_24_P850428	ENST00000361461	ENST00000361461	Homo sapiens cDNA clone IMAGE:30318308, partial cds. [BC070327]	-0.925231	0.521825	0.35389	12.1364	14.2724	14.2724	0.021538	0.543461	3.76145e-05	0.000186939	0.000553055	0.0020181
6663	A_24_P881608	A_24_P881608	A_24_P881608	Unknown	-0.526684	0.43321	0.500415	13.7709	15.1572	15.1572	0.0244037	0.547915	0.00347693	0.00927162	0.00148602	0.00472141
29657	A_24_P916547	THC2336837	THC2336837	Q7R1L5 (Q7R1L5) GLP_28_68912_68484, partial (9%) [THC2336837]	-0.563279	0.348002	0.309906	8.41172	10.3754	10.3754	0.0350567	0.56429	0.000684749	0.00223217	0.00141971	0.00454218
32756	A_24_P917433	AB014766	AB014766	Homo sapiens mRNA for DERP12 (dermal papilla derived protein 12), complete cds. [AB014766]	-0.327151	1.00425	0.624709	5.92732	6.47717	6.47717	0.0235499	0.547915	2.87331e-07	4.08147e-06	1.08988e-05	8.14151e-05
12876	A_24_P917612	WIBG	BC009627	Homo sapiens within bgcn homolog (Drosophila), mRNA (cDNA clone IMAGE:3897762), partial cds. [BC009627]	-0.644778	0.707873	1.14678	7.8094	8.27214	8.27214	0.0334787	0.56429	1.36828e-05	8.06921e-05	3.43318e-07	6.24927e-06
4651	A_24_P924484	K03200	K03200	Human melanoma-associated antigen p97 (melanotransferrin) mRNA, 3' flank. [K03200]	-1.58369	1.68103	1.12569	10.5276	9.64843	9.64843	0.0185975	0.534774	1.20847e-08	4.58678e-07	2.84759e-07	5.50857e-06
35727	A_24_P925748	AK054605	AK054605	Homo sapiens cDNA FLJ30043 fis, clone 3NB692001548. [AK054605]	-0.367682	0.182764	0.208592	5.98353	5.73924	5.73924	0.0280454	0.553512	0.0389937	0.0754579	0.0226931	0.0495286
32567	A_24_P925901	A_24_P925901	A_24_P925901	Unknown	-0.648643	0.671308	0.568549	6.17256	5.87881	5.87881	0.0121796	0.532642	1.38542e-05	8.14693e-05	4.67832e-05	0.000256198
3075	A_24_P92844	A_24_P92844	A_24_P92844	Unknown	-0.508083	0.696284	0.269076	6.38043	6.31382	6.31382	0.0237759	0.547915	7.58533e-06	5.00812e-05	0.00447855	0.0123304
9982	A_24_P930963	CR616309	CR616309	full-length cDNA clone CS0DF015YK23 of Fetal brain of Homo sapiens (human). [CR616309]	-1.64921	0.841831	0.989284	8.51126	9.67221	9.67221	0.00692593	0.520927	2.14218e-06	1.83153e-05	6.1731e-07	9.40038e-06
6159	A_24_P93452	A_24_P93452	A_24_P93452	Unknown	-0.736082	0.71804	0.477243	11.3623	13.4703	13.4703	0.0170123	0.534774	7.62887e-06	5.0317e-05	0.000147871	0.000657032
33672	A_24_P93741	LOC285398	AK098811	Homo sapiens cDNA FLJ25945 fis, clone JTH12731. [AK098811]	-0.433611	0.904075	0.530951	7.62879	8.4023	8.4023	0.0460879	0.570883	3.51477e-06	2.69766e-05	0.000171272	0.000741827
21868	A_24_P942517	ENST00000246024	ENST00000246024	Homo sapiens mRNA for KIAA1162 protein, partial cds. [AB032988]	-0.842575	1.37353	1.48595	11.0044	10.6492	10.6492	0.0330631	0.563731	3.0419e-08	8.51563e-07	1.6317e-08	7.45693e-07
30843	A_24_P942893	TEX261	NM_144582	Homo sapiens testis expressed sequence 261 (TEX261), mRNA [NM_144582]	-0.482324	0.497478	0.58988	8.83167	9.81173	9.81173	0.0125583	0.532642	7.01464e-05	0.000314976	2.0394e-05	0.000131524
9775	A_24_P945283	DLG3	AB033058	Homo sapiens mRNA for KIAA1232 protein, partial cds. [AB033058]	-0.548589	1.26638	0.263868	10.4268	12.2143	12.2143	0.0338126	0.56429	6.25904e-08	1.39068e-06	0.00440881	0.0121562
9101	A_32_P100439	Ells1	NM_152793	Homo sapiens hypothetical protein Ells1 (Ells1), mRNA [NM_152793]	-0.728119	1.07611	1.27752	11.297	9.89752	9.89752	0.0137625	0.532642	1.99086e-07	3.12586e-06	5.16937e-08	1.67169e-06
6530	A_32_P100475	A_32_P100475	A_32_P100475	Unknown	-1.25891	0.27749	0.431622	7.49265	7.36552	7.36552	5.9548e-05	0.512755	0.00379998	0.0100185	0.000239633	0.000986742
38614	A_32_P101019	A_32_P101019	A_32_P101019	Unknown	-0.544967	0.793793	0.465711	7.19147	6.82261	6.82261	0.0224537	0.544077	1.8093e-05	0.000101455	0.000739692	0.00259668
37652	A_32_P109203	THC2411421	THC2411421	Unknown	-0.393209	0.612869	0.324338	7.58832	6.53844	6.53844	0.0398383	0.569085	0.000177133	0.000694992	0.00851876	0.021435
15000	A_32_P109532	AB019568	AB019568	Homo sapiens mRNA expressed only in placental villi, clone SMAP83. [AB019568]	-0.862926	0.162934	0.568596	8.76036	8.011	8.011	0.0186652	0.534774	0.0348633	0.0685974	2.03639e-05	0.000131421
12074	A_32_P110872	RP11-151A6.2	BC001077	Homo sapiens hypothetical protein BC004360, mRNA (cDNA clone IMAGE:2822295), complete cds. [BC001077]	-0.738962	2.55243	1.8015	8.36692	9.18523	9.18523	0.0324114	0.562475	8.76963e-10	7.81713e-08	1.40527e-08	6.66579e-07
26583	A_32_P11181	BC087732	BC087732	Homo sapiens cDNA clone IMAGE:6253289, **** WARNING: chimeric clone ****. [BC087732]	-0.92417	0.666576	0.791629	11.3251	13.6799	13.6799	0.00719479	0.520927	1.06272e-05	6.54959e-05	2.90191e-06	2.94303e-05
336	A_32_P112881	ENST00000374274	ENST00000374274	full-length cDNA clone CS0DK008YO11 of HeLa cells Cot 25-normalized of Homo sapiens (human). [CR624966]	-0.373608	1.07189	0.756362	11.1079	12.2918	12.2918	0.0425346	0.570587	2.05524e-07	3.2037e-06	3.04698e-06	3.05274e-05
14922	A_32_P119204	AK025353	AK025353	Homo sapiens cDNA: FLJ21700 fis, clone COL09849, highly similar to HSU14972 Human ribosomal protein S10 mRNA. [AK025353]	-0.49714	0.240482	0.411236	14.1303	15.2148	15.2148	0.0218402	0.544077	0.0162713	0.0356269	0.000831685	0.0028695
36621	A_32_P123168	BC039397	BC039397	Homo sapiens cDNA clone IMAGE:5299888. [BC039397]	-0.686806	0.325854	0.38774	8.46875	8.11716	8.11716	0.00503329	0.512755	0.00147341	0.00437101	0.00048862	0.00181374
26509	A_32_P127818	KIAA0174	NM_014761	Homo sapiens KIAA0174 (KIAA0174), mRNA [NM_014761]	-0.546148	1.22717	0.618305	12.4823	14.0041	14.0041	0.0129832	0.532642	7.6955e-08	1.61197e-06	1.49807e-05	0.000103294
2382	A_32_P128558	FLJ22795	AF316855	Homo sapiens colon cancer-associated antigen AgSK1-2HT-ECS mRNA, complete cds. [AF316855]	-0.761242	2.26081	0.769232	10.6232	12.5891	12.5891	0.00898101	0.530837	3.08943e-09	1.81726e-07	1.35934e-05	9.62267e-05
8775	A_32_P134657	KIAA0240	NM_015349	Homo sapiens KIAA0240 (KIAA0240), mRNA [NM_015349]	-0.647502	1.20447	0.763037	11.2797	10.8918	10.8918	0.0331518	0.56429	9.88305e-08	1.91596e-06	3.40235e-06	3.30578e-05
19281	A_32_P135790	A_32_P135790	A_32_P135790	Unknown	-0.864856	0.257847	0.497124	7.3289	7.07939	7.07939	0.0450783	0.570883	0.00781441	0.0188402	0.000137166	0.00061659
26120	A_32_P1360	THC2314369	THC2314369	ALU6_HUMAN (P39193) Alu subfamily SP sequence contamination warning entry, partial (19%) [THC2314369]	-0.551583	0.351788	0.766021	9.26423	8.81647	8.81647	0.019097	0.534774	0.000549708	0.00184417	2.02262e-06	2.23486e-05
4955	A_32_P136295	GNG7	NM_052847	Homo sapiens guanine nucleotide binding protein (G protein), gamma 7 (GNG7), mRNA [NM_052847]	-1.0544	0.372439	0.248011	8.45741	6.09337	6.09337	0.00127119	0.512755	0.00192884	0.00553213	0.016746	0.0383157
35880	A_32_P141276	AL041007	AL041007	AL041007 DKFZp434N0315_s1 434 (synonym: htes3) Homo sapiens cDNA clone DKFZp434N0315 3', mRNA sequence [AL041007]	-0.600091	0.219889	0.207463	6.89709	6.64783	6.64783	0.0158232	0.533761	0.00923036	0.021793	0.0123051	0.0294636
37293	A_32_P142088	THC2429731	THC2429731	BC019890 MPZL1 protein {Homo sapiens;} , complete [THC2429731]	-0.703411	0.508422	0.745451	7.18473	6.58546	6.58546	0.00507086	0.512755	0.00247952	0.00690177	0.000215874	0.000902867
10745	A_32_P147622	BC064982	BC064982	Homo sapiens cDNA clone IMAGE:2959727, partial cds. [BC064982]	-1.42675	1.42974	1.60796	8.22058	11.7678	11.7678	0.0013279	0.512755	2.3708e-08	7.23013e-07	9.34059e-09	5.05369e-07
30837	A_32_P147747	BE695822	BE695822	BE695822 IL3-CT0217-200600-183-F11 CT0217 Homo sapiens cDNA, mRNA sequence [BE695822]	-0.940143	0.243692	0.322544	8.25319	7.54636	7.54636	0.0195746	0.536589	0.014332	0.0319416	0.00331785	0.00948634
14691	A_32_P148745	FLJ14712	AK027618	Homo sapiens cDNA FLJ14712 fis, clone NT2RP3000825, weakly similar to NEUROGENIC LOCUS NOTCH 3 PROTEIN. [AK027618]	-1.0301	0.978986	1.19293	7.48049	8.07898	8.07898	0.0227876	0.544077	1.23732e-06	1.20298e-05	2.66869e-07	5.27586e-06
9587	A_32_P150152	THC2404359	THC2404359	Unknown	-0.704658	0.214301	0.191796	6.68795	5.93263	5.93263	0.00833588	0.53	0.0157968	0.0347352	0.0258424	0.0552791
33001	A_32_P151823	LOC346887	BC040619	Homo sapiens similar to solute carrier family 16 (monocarboxylic acid transporters), member 14, mRNA (cDNA clone IMAGE:5726657). [BC040619]	-1.20317	0.799525	0.733641	9.09592	9.00753	9.00753	0.0325399	0.562475	1.84595e-06	1.6306e-05	3.55991e-06	3.42706e-05
36231	A_32_P15652	BX092917	BX092917	BX092917 Soares fetal liver spleen 1NFLS Homo sapiens cDNA clone IMAGp998F1578 ; IMAGE:66830, mRNA sequence [BX092917]	-0.408018	0.39961	0.289241	6.51257	6.04385	6.04385	0.0266219	0.552252	0.00136993	0.00409697	0.00849861	0.0213926
18067	A_32_P156786	THC2379039	THC2379039	Unknown	-0.467481	1.43145	0.663273	6.50258	7.81148	7.81148	0.0174025	0.534774	2.01691e-08	6.45742e-07	7.89862e-06	6.31539e-05
9983	A_32_P163996	THC2376737	THC2376737	Unknown	-0.578322	0.373118	0.216419	8.20601	6.38833	6.38833	0.0476397	0.572147	0.00073369	0.00236974	0.0154281	0.035762
3037	A_32_P164238	BE709763	BE709763	BE709763 IL3-HT0618-290600-128-C08 HT0618 Homo sapiens cDNA, mRNA sequence [BE709763]	-0.812033	0.233647	0.362115	7.89546	6.89544	6.89544	0.00320057	0.512755	0.00861875	0.0205049	0.000675802	0.0024001
38641	A_32_P168727	A_32_P168727	A_32_P168727	Unknown	-1.01869	0.591105	0.405896	7.94983	10.0589	10.0589	0.00199394	0.512755	7.04762e-05	0.000316174	0.000894918	0.00305511
38289	A_32_P175580	RPS15A	BC001697	Homo sapiens ribosomal protein S15a, mRNA (cDNA clone MGC:2466 IMAGE:2967511), complete cds. [BC001697]	-0.413965	0.808649	0.817869	14.7757	15.0344	15.0344	0.0232726	0.545065	9.50674e-05	0.000408608	8.77513e-05	0.000426349
36989	A_32_P176344	A_32_P176344	A_32_P176344	Unknown	-0.956632	0.310816	0.823191	9.38867	8.33193	8.33193	0.0497155	0.574431	0.00134671	0.00403673	1.33012e-06	1.63547e-05
37263	A_32_P179148	CN431194	CN431194	CN431194 328775669 GRN_ES Homo sapiens cDNA 5', mRNA sequence [CN431194]	-0.318102	0.462913	1.00716	6.1818	6.12631	6.12631	0.0422871	0.570587	0.000943245	0.00295437	3.86642e-06	3.66492e-05
8250	A_32_P180265	THC2336839	THC2336839	Q7QV00 (Q7QV00) GLP_61_1203_1451, partial (17%) [THC2336839]	-0.620581	0.717325	0.371332	7.28386	9.14908	9.14908	0.0131996	0.532642	2.17009e-05	0.000117979	0.00187561	0.00577974
35072	A_32_P182388	ZNF77	NM_021217	Homo sapiens zinc finger protein 77 (ZNF77), mRNA [NM_021217]	-0.47976	0.947916	0.402171	8.86818	9.16328	9.16328	0.0342746	0.56429	7.78475e-07	8.46859e-06	0.000409517	0.00155551
16058	A_32_P18493	A_32_P18493	A_32_P18493	Unknown	-0.676704	0.752175	1.03047	14.0351	14.7866	14.7866	0.0186556	0.534774	0.00255068	0.00707447	0.000352875	0.00137162
26098	A_32_P185259	BF570356	BF570356	BF570356 602185806T1 NIH_MGC_45 Homo sapiens cDNA clone IMAGE:4310160 3', mRNA sequence [BF570356]	-1.03197	0.262637	0.607193	8.26333	7.53081	7.53081	0.00717146	0.520927	0.00336776	0.00900771	1.2047e-05	8.76082e-05
29219	A_32_P196115	ZNF498	NM_145115	Homo sapiens zinc finger protein 498 (ZNF498), mRNA [NM_145115]	-0.514108	0.676308	0.464549	7.47557	7.1576	7.1576	0.0269629	0.552721	7.01734e-06	4.70262e-05	0.000108735	0.000508963
30820	A_32_P197432	BQ438133	BQ438133	AGENCOURT_7858573 NIH_MGC_71 Homo sapiens cDNA clone IMAGE:6175090 5', mRNA sequence [BQ438133]	-0.84441	1.0069	0.196546	8.74869	9.35347	9.35347	0.0363598	0.565366	3.10807e-07	4.31148e-06	0.0172482	0.0392592
35577	A_32_P200120	THC2404892	THC2404892	Q8BPQ9 (Q8BPQ9) Mus musculus 0 day neonate eyeball cDNA, RIKEN full-length enriched library, clone:E130106O21 product:mitogen activated protein kinase kinase 6, full insert sequence, partial (25%) [THC2404892]	-0.826966	0.197203	0.474041	7.39585	7.11025	7.11025	0.00253169	0.512755	0.0370164	0.0721558	0.000316644	0.00125186
9298	A_32_P200165	ELAVL1	NM_001419	Homo sapiens ELAV (embryonic lethal, abnormal vision, Drosophila)-like 1 (Hu antigen R) (ELAVL1), mRNA [NM_001419]	-0.810209	1.15089	0.885432	9.2025	9.76462	9.76462	0.0318316	0.560994	1.29309e-07	2.30987e-06	9.97243e-07	1.33068e-05
36247	A_32_P203749	AF086547	AF086547	Homo sapiens full length insert cDNA clone ZE12B03. [AF086547]	-0.698664	2.86412	1.21853	7.72179	8.94698	8.94698	0.00346154	0.512755	2.26208e-10	3.09958e-08	1.99858e-07	4.28615e-06
38398	A_32_P203998	THC2269888	THC2269888	ALU1_HUMAN (P39188) Alu subfamily J sequence contamination warning entry, partial (7%) [THC2269888]	-0.647442	0.250694	0.349446	7.40478	6.79082	6.79082	0.0245705	0.547915	0.00801737	0.0192625	0.00120883	0.00395815
23259	A_32_P205006	AI613259	AI613259	AI613259 ty35c04.x1 NCI_CGAP_Ut2 Homo sapiens cDNA clone IMAGE:2281062 3' similar to gb:X69391 60S RIBOSOMAL PROTEIN L6 (HUMAN);, mRNA sequence [AI613259]	-1.11768	0.73642	1.13143	8.15894	7.68802	7.68802	0.0182886	0.534774	5.50995e-06	3.88033e-05	2.01238e-07	4.30596e-06
36272	A_32_P205329	AF088007	AF088007	Homo sapiens full length insert cDNA clone YY74A01. [AF088007]	-0.402867	1.05261	0.744706	6.59268	7.01763	7.01763	0.0350479	0.56429	4.80301e-07	5.92024e-06	6.81082e-06	5.63832e-05
9045	A_32_P207231	AI630435	AI630435	AI630435 ad10b05.y1 Hembase; Erythroid Progenitor Cells (LCB:ad library) Homo sapiens cDNA clone ad10b05 random, mRNA sequence [AI630435]	-1.06284	0.343111	0.477803	10.288	10.7448	10.7448	0.0211104	0.542045	0.000899575	0.00283594	9.73429e-05	0.000464823
34428	A_32_P212272	BE932552	BE932552	BE932552 QV3-HT0637-310800-319-h10 HT0637 Homo sapiens cDNA, mRNA sequence [BE932552]	-0.65826	0.345647	0.40215	7.15662	6.59328	6.59328	0.0465243	0.571341	0.00430139	0.0111665	0.00179071	0.00555234
10374	A_32_P21384	RPL17	NM_000985	Homo sapiens ribosomal protein L17 (RPL17), transcript variant 1, mRNA [NM_000985]	-0.643285	0.598654	1.04086	14.0182	15.0237	15.0237	0.03584	0.564301	0.00795414	0.0191269	0.000285292	0.00114358
12719	A_32_P218493	THC2281165	THC2281165	AY491776 alpha 1A adrenoceptor isoform 2c {Homo sapiens;} , partial (11%) [THC2281165]	-0.858211	0.544666	1.36222	10.0877	11.5259	11.5259	0.0357105	0.56429	3.33332e-05	0.00016907	2.9295e-08	1.10723e-06
11754	A_32_P222695	FLJ41603	NM_001001669	Homo sapiens FLJ41603 protein (FLJ41603), mRNA [NM_001001669]	-0.774622	0.623754	0.184812	9.17142	6.64389	6.64389	0.0359164	0.564822	2.24866e-05	0.000121473	0.0321963	0.0664732
6345	A_32_P223695	AI816119	AI816119	AI816119 au45a07.x1 Schneider fetal brain 00004 Homo sapiens cDNA clone IMAGE:2517684 3' similar to gb:M13934_cds1 40S RIBOSOMAL PROTEIN S14 (HUMAN);, mRNA sequence [AI816119]	-1.08866	0.719275	1.01165	9.24776	8.5279	8.5279	0.0326726	0.562475	2.41703e-05	0.000128776	1.86004e-06	2.09893e-05
37787	A_32_P225129	CB850536	CB850536	CB850536 UI-CF-EN1-acw-k-22-0-UI.s1 UI-CF-EN1 Homo sapiens cDNA clone UI-CF-EN1-acw-k-22-0-UI 3', mRNA sequence [CB850536]	-0.896081	0.258643	0.557715	8.80002	8.12578	8.12578	0.0342041	0.56429	0.0101951	0.0237359	9.03777e-05	0.000437399
27592	A_32_P231114	A_32_P231114	A_32_P231114	Unknown	-0.577862	0.377582	0.548166	7.23801	6.75839	6.75839	0.0251373	0.547915	0.00173736	0.00504784	0.000153082	0.000675587
18595	A_32_P28828	THC2315330	THC2315330	Unknown	-0.66691	1.00326	0.899696	8.32409	8.21822	8.21822	0.00388114	0.512755	3.24887e-07	4.45605e-06	7.57698e-07	1.08276e-05
6810	A_32_P3476	RPRML	NM_203400	Homo sapiens reprimo-like (RPRML), mRNA [NM_203400]	-1.03635	0.391272	0.494012	6.93036	6.49372	6.49372	0.0294569	0.555314	0.000708131	0.0022984	0.000148606	0.00065965
30046	A_32_P35855	BE612944	BE612944	BE612944 601451889T1 NIH_MGC_66 Homo sapiens cDNA clone IMAGE:3855646 3', mRNA sequence [BE612944]	-1.16411	0.462384	0.548104	8.17887	8.09891	8.09891	0.00378153	0.512755	0.000282772	0.00104067	8.71634e-05	0.000424225
16872	A_32_P38404	ENST00000374865	ENST00000374865	Homo sapiens cDNA clone IMAGE:3934193, partial cds. [BC015133]	-0.784288	0.642757	0.836198	8.44829	9.75885	9.75885	0.0402991	0.569822	1.00791e-05	6.27659e-05	1.36709e-06	1.66684e-05
23794	A_32_P52227	THC2314457	THC2314457	Q6DIG3 (Q6DIG3) Hedgehog interacting protein, partial (3%) [THC2314457]	-1.90124	0.896849	0.799643	8.57918	10.856	10.856	0.000597964	0.512755	8.13713e-07	8.77768e-06	1.96869e-06	2.18762e-05
39577	A_32_P524904	FLJ22675	AK026328	Homo sapiens cDNA: FLJ22675 fis, clone HSI10553. [AK026328]	-0.573717	0.254825	0.29077	6.34269	6.06101	6.06101	0.042479	0.570587	0.0119055	0.0271891	0.00607509	0.0159934
1843	A_32_P56874	BG502322	BG502322	BG502322 602550205F1 NIH_MGC_61 Homo sapiens cDNA clone IMAGE:4657992 5', mRNA sequence [BG502322]	-0.364932	0.226823	0.330189	6.40573	6.31235	6.31235	0.0456946	0.570883	0.0415657	0.0796984	0.00771521	0.0196838
24856	A_32_P57237	RPL21	NM_000982	Homo sapiens ribosomal protein L21 (RPL21), mRNA [NM_000982]	-0.472669	0.788968	0.610498	14.5375	15.1702	15.1702	0.039428	0.569085	0.00398429	0.0104439	0.0149199	0.0347557
716	A_32_P60223	ING5	NM_032329	Homo sapiens inhibitor of growth family, member 5 (ING5), mRNA [NM_032329]	-0.615961	1.06197	0.592046	9.71575	10.9477	10.9477	0.00670641	0.520927	1.4168e-06	1.3329e-05	0.000107631	0.000504636
7946	A_32_P62508	AA610484	AA610484	AA610484 np97d12.s1 NCI_CGAP_Lu1 Homo sapiens cDNA clone IMAGE:1142327 3' similar to WP:C06A6.5 CE03943 ;, mRNA sequence [AA610484]	-0.476904	0.589717	0.349361	6.47911	6.32918	6.32918	0.0261109	0.550347	3.45107e-05	0.000173964	0.00121271	0.00396818
20027	A_32_P64096	ZNF694	NM_001012981	Homo sapiens zinc finger protein 694 (ZNF694), mRNA [NM_001012981]	-0.47016	0.292792	0.344581	8.46203	8.70185	8.70185	0.0472181	0.571341	0.00511061	0.0129849	0.00201769	0.00615329
12495	A_32_P65926	BG209258	BG209258	RST28773 Athersys RAGE Library Homo sapiens cDNA, mRNA sequence [BG209258]	-0.781582	1.03159	0.433345	12.2952	14.4184	14.4184	0.0403611	0.569822	2.86953e-06	2.29435e-05	0.00129516	0.00419526
5772	A_32_P67837	CR590573	CR590573	full-length cDNA clone CS0DI042YD07 of Placenta Cot 25-normalized of Homo sapiens (human). [CR590573]	-0.618789	0.336153	0.306422	8.67439	7.09309	7.09309	0.00909565	0.530837	0.000796265	0.00254501	0.00142142	0.00454634
19581	A_32_P68076	AK123310	AK123310	Homo sapiens cDNA FLJ41316 fis, clone BRAMY2043314. [AK123310]	-0.804247	1.70437	2.13269	7.92416	9.15018	9.15018	0.00321787	0.512755	8.19264e-09	3.52236e-07	1.37423e-09	1.36257e-07
18486	A_32_P69849	NGFRAP1L1	NM_001012978	Homo sapiens NGFRAP1-like 1 (NGFRAP1L1), mRNA [NM_001012978]	-0.973867	1.34391	0.641401	8.39588	10.7433	10.7433	0.000788072	0.512755	4.39077e-08	1.09684e-06	1.32068e-05	9.4082e-05
501	A_32_P73217	C1orf119	NM_020141	Homo sapiens chromosome 1 open reading frame 119 (C1orf119), mRNA [NM_020141]	-0.421498	1.13713	0.791361	9.28831	9.39179	9.39179	0.038938	0.567944	9.46991e-08	1.86152e-06	1.59097e-06	1.86844e-05
9264	A_32_P73304	THC2360305	THC2360305	Unknown	-0.641004	0.906129	1.02341	7.4792	8.05548	8.05548	0.0237647	0.547915	6.46712e-07	7.36819e-06	2.50714e-07	5.06095e-06
4458	A_32_P74357	BC006438	BC006438	Homo sapiens cDNA clone MGC:13162 IMAGE:3010103, complete cds. [BC006438]	-0.677998	0.994893	0.889937	11.4165	13.398	13.398	0.0211783	0.542045	3.97452e-07	5.16642e-06	9.43804e-07	1.27431e-05
15527	A_32_P75661	THC2309312	THC2309312	Unknown	-0.474268	2.23462	0.654108	7.74489	8.88384	8.88384	0.0458979	0.570883	6.91308e-09	3.12756e-07	8.4668e-05	0.00041441
28691	A_32_P75772	THC2424993	THC2424993	ALU7_HUMAN (P39194) Alu subfamily SQ sequence contamination warning entry, partial (5%) [THC2424993]	-0.609668	0.242825	0.466618	7.87869	8.33733	8.33733	0.0186599	0.534774	0.00588617	0.0146869	9.62281e-05	0.000460526
7175	A_32_P76441	AA114874	AA114874	zl03b10.s1 Soares_pregnant_uterus_NbHPU Homo sapiens cDNA clone IMAGE:491227 3' similar to SW:RL21_HUMAN P46778 60S RIBOSOMAL PROTEIN L21. ;, mRNA sequence [AA114874]	-1.09842	0.966449	1.30262	9.01269	8.16952	8.16952	0.0496201	0.57435	4.22112e-07	5.40119e-06	4.05811e-08	1.415e-06
25635	A_32_P77933	FLJ22795	AF316855	Homo sapiens colon cancer-associated antigen AgSK1-2HT-ECS mRNA, complete cds. [AF316855]	-0.834777	1.71638	0.42296	10.7661	11.6116	11.6116	0.00133963	0.512755	3.90229e-09	2.11246e-07	0.000170707	0.00074009
26167	A_32_P80809	AA554330	AA554330	nl03d08.s1 NCI_CGAP_Co3 Homo sapiens cDNA clone IMAGE:1029231 3', mRNA sequence [AA554330]	-0.958077	0.284784	0.23591	9.02361	8.62315	8.62315	0.0209928	0.542045	0.00432704	0.0112253	0.011558	0.0279047
27300	A_32_P80901	BC068045	BC068045	Homo sapiens cDNA clone IMAGE:4140029, partial cds. [BC068045]	-0.722913	1.06585	1.00045	7.7003	9.78379	9.78379	0.00943479	0.530837	5.63821e-07	6.66853e-06	9.20843e-07	1.25156e-05
5124	A_32_P81149	RPL14	NM_003973	Homo sapiens ribosomal protein L14 (RPL14), transcript variant 2, mRNA [NM_003973]	-0.829603	0.826728	0.432187	13.5156	14.2934	14.2934	0.0108292	0.532642	2.23111e-06	1.8914e-05	0.000252644	0.00103146
32911	A_32_P84580	AK130486	AK130486	Homo sapiens cDNA FLJ26976 fis, clone SLV02257. [AK130486]	-0.588838	0.555486	0.437457	7.76576	8.08181	8.08181	0.0309013	0.557156	5.80532e-05	0.000268523	0.00030603	0.00121577
18624	A_32_P85925	PTTG1IP	BC013729	Homo sapiens pituitary tumor-transforming 1 interacting protein, mRNA (cDNA clone IMAGE:3859592), partial cds. [BC013729]	-0.764212	0.243103	0.296843	7.32858	6.47696	6.47696	0.0428287	0.570587	0.0226804	0.0474225	0.0088484	0.0221222
16013	A_32_P86728	RPS10	NM_001014	Homo sapiens ribosomal protein S10 (RPS10), mRNA [NM_001014]	-0.614211	0.26362	0.271165	13.748	15.2578	15.2578	0.00771648	0.523344	0.00352688	0.00938534	0.00300225	0.00870452
20099	A_32_P8857	A_32_P8857	A_32_P8857	Unknown	-0.994253	0.448452	0.558946	8.33847	7.30292	7.30292	0.0229752	0.544077	0.000328917	0.00118535	7.15991e-05	0.000361935
8651	A_32_P89730	THC2334567	THC2334567	Unknown	-0.801796	0.549682	0.229051	8.24682	7.81671	7.81671	0.00850455	0.530837	0.000131528	0.000538885	0.0216092	0.0475016
32771	A_32_P9348	BX421789	BX421789	BX421789 Homo sapiens T CELLS (JURKAT CELL LINE) Homo sapiens cDNA clone CS0DH004YI22 3-PRIME, mRNA sequence [BX421789]	-0.902334	0.216066	0.821643	9.48259	8.90367	8.90367	0.0301402	0.555893	0.0106111	0.0245873	1.41936e-06	1.71524e-05
22886	A_32_P95176	AK127378	AK127378	Homo sapiens cDNA FLJ45454 fis, clone BRSTN2008475, moderately similar to Homo sapiens growth arrest-specific 8 (GAS8). [AK127378]	-0.714588	0.507605	0.446905	7.45412	6.84666	6.84666	0.0333885	0.56429	0.000284584	0.00104608	0.0006601	0.00235101
