# Supplementary material for: Regulation of protumorigenic pathways by Insulin like growth factor binding protein2 and its association along with β-catenin in breast cancer lymph node metastasis
Source: Mol Cancer. 2013 Jun 16;12:63. doi: 10.1186/1476-4598-12-63 (PMC3698021; doi:10.1186/1476-4598-12-63)
Supplement: Additional file 6 — List of pathways associated with differentially regulated genes common between IGFBP2 knockdown clones and IGFBP2 positive/negative tumors. [file 1476-4598-12-63-S6.xls]

## Sheet: pathways in common genes
	List of pathways associated with differentially regulated genes common between IGFBP2 knockdown clones and IGFBP2 positive/negative tumors
Category	Term	Count	%	PValue	Genes	List Total	Pop Hits	Pop Total	Fold Enrichment	Bonferroni	Benjamini	FDR
KEGG_PATHWAY	hsa05214:Glioma	7	1.88172	0.0039053	EGFR, MAPK1, CAMK2D, IGF1, RB1, PIK3R3, SHC3	124	63	5085	4.55645	0.384429	0.384429	4.41788
KEGG_PATHWAY	hsa00190:Oxidative phosphorylation	9	2.41935	0.0129329	ATP6V1E1, ATP6V1E2, NDUFC2, COX4I1, COX7A2L, LHPP, NDUFA1, COX17, NDUFB1	124	130	5085	2.83902	0.800938	0.553836	13.9564
KEGG_PATHWAY	hsa03010:Ribosome	7	1.88172	0.0181758	RPL17, RPL14, RPL6, RPL21, RPS15A, RPS10, RPL7A	124	87	5085	3.2995	0.897154	0.53148	19.0885
KEGG_PATHWAY	hsa04210:Apoptosis	7	1.88172	0.0181758	IRAK4, TNFRSF1A, CASP6, TNFSF10, FASLG, BCL2L1, PIK3R3	124	87	5085	3.2995	0.897154	0.53148	19.0885
KEGG_PATHWAY	hsa05200:Pathways in cancer	15	4.03226	0.0260267	EGFR, FGF18, DVL3, RET, MSH3, FASLG, IGF1, RB1, BCL2L1, MAPK1, CDC42, TCEB2, PIAS2, PIK3R3, FN1	124	328	5085	1.87537	0.961996	0.558472	26.2524
KEGG_PATHWAY	hsa05218:Melanoma	6	1.6129	0.0279189	EGFR, MAPK1, FGF18, IGF1, RB1, PIK3R3	124	71	5085	3.46547	0.970139	0.504525	27.8901
KEGG_PATHWAY	hsa05212:Pancreatic cancer	6	1.6129	0.0294405	EGFR, CDC42, MAPK1, RB1, BCL2L1, PIK3R3	124	72	5085	3.41734	0.97541	0.460748	29.1827
KEGG_PATHWAY	hsa04012:ErbB signaling pathway	6	1.6129	0.0586329	EGFR, MAPK1, CAMK2D, PIK3R3, SHC3, NRG2	124	87	5085	2.82814	0.999443	0.657106	50.2281
KEGG_PATHWAY	hsa04810:Regulation of actin cytoskeleton	10	2.68817	0.0750705	EGFR, ARHGEF4, ITGA9, CDC42, MAPK1, FGF18, ARHGEF7, PIK3R3, TMSL3, FN1	124	215	5085	1.90735	0.999937	0.701679	59.3892
KEGG_PATHWAY	hsa04722:Neurotrophin signaling pathway	7	1.88172	0.0788919	IRAK4, CDC42, MAPK1, CAMK2D, FASLG, PIK3R3, SHC3	124	124	5085	2.31497	0.999962	0.677686	61.285
KEGG_PATHWAY	hsa04062:Chemokine signaling pathway	9	2.41935	0.0821165	ADCY3, CDC42, MAPK1, PRKCZ, CCL2, GNG2, PIK3R3, SHC3, GNG7	124	187	5085	1.97365	0.999976	0.654406	62.8215
KEGG_PATHWAY	hsa04912:GnRH signaling pathway	6	1.6129	0.0877775	EGFR, ADCY3, CDC42, MAPK1, CAMK2D, MMP14	124	98	5085	2.5107	0.999989	0.645001	65.3848
