# Supplementary material for: Regulation of protumorigenic pathways by Insulin like growth factor binding protein2 and its association along with β-catenin in breast cancer lymph node metastasis
Source: Mol Cancer. 2013 Jun 16;12:63. doi: 10.1186/1476-4598-12-63 (PMC3698021; doi:10.1186/1476-4598-12-63)
Supplement: Additional file 9 — List of primer sequences used for qPCR. [file 1476-4598-12-63-S9.xls]

## Sheet: Sheet1
		List of primer sequences used for qPCR
S. No.	Gene	Sequence (5’-3’)	Annealing Tempearture
1	PLAT	F: ACTGCCGGAATCCTGATGG	59.5
		R: TGTGCTTGGCAAAGATGGC
2	MAL2	F: TTGCCTCCTCCAATGTTCCTC	59.5
		R: CAGTTAGCATCAATTTGAGCCAC
3	FTL	F: ACGAGCGTCTCCTGAAGATG	59.5
		R: CCCAGGGCATGAAGATCCAAA
4	RAB26	F: GTCTGCTGGTGCGATTCAAG	59.5
		R: GCATGGGTAACACTGCGGA
5	EGFR	F: GCGTTCGGCACGGTGTATAA	59.5
		R: GGCTTTCGGAGATGTTGCTTC
6	RPS19	F: AAAGAGCTTGCTCCCTACGAT	59.5
		R: CATGACGCCGTTTCTCTGAC
7	CPE	F: TGCAACGAATACCAGAAGGGG	59.5
		R: CCAGTCCTTGAGTTCACCAGG
8	NOTCH2	F: GCCTTCGCCTCCTGTACTC	59.5
		R: GCCCATTTAGGGGGTTGGT
9	FOXM1	F: AAACGGGAGACCTGTGC	60
		R: GGCTCCTCAACCTTAACCTG
10	p53	F: ATTCTGGGACAGCCAAGTCT	60
		R: GGAGTCTTCCAGTGTGATGA
11	TOP2A	F: TCATCAAGATTGTGGGTCTTCAG	59.5
		R: CCTCCAGAAAACGATGTCGCA
12	MCM2	F: ATGGCGGAATCATCGGAATCC	59.5
		R: GGTGAGGGCATCAGTACGC
13	CDKN3	F: TCAGTTTCTCGGTTTATGTGCTC	59.5
		R: TTTTGACAGTTCCCCTCTGGT
14	CENPF	F: ACAACTGTCACTTGAGCTGGA	59.5
		R: GTGGGTTTCAATGCACCAGTC
15	HES6	F: CCTTGGTGACCAATGCCAG	59.5
		R: CCTGCAAGCCATCCATCAG
16	CCND1	F: GTGGCCTCTAAGATGAAGGAG	58
		R: GAACTTCACATCTGTGGCACAG
17	CDC42	F: GTCCGTGACCGGAAGGCTGTCA	66
		R: TGCTTTTAGTATGATGCCGACACG
18	GATA3	F: CAGACCACCACAACCACAC	60
		R: TGCCTTCCTTCTTCATAGTCAG
19	SFRP2	F: CGACATAATGGAAACGCTTTG	60
		R: TCTTGCTCTTGGTCTCCAGG
20	SYT13	F: GCTGAAGACTTCAGCGAAGGA	58
		R: GGCTTTAATCAGCACCACCAG
21	IGFBP2	F: GACAATGGCGATGACCACTCA	59.5
		R: GCTCCTTCATACCCGACTTGA
22	NR4A2	F: CAAGGAACCCAAGAGAGTGG	60
		R: TGTGTGCAAAGGGTACGAAG
23	TMEM49	F: GGCTGCACACCTTTCTGCTTT	60
		R: TGGTTCCTTCAGTGCCCTCTTC
24	MCAM	F: CTGGTCTGCGCCTTCTTG	60
		R: CACTTCAGAAGGGCTGTGCT
25	SP5	F: TAGGGCACCTGCAGGAAGT	60
		R: GCTGCAGGCCTTTCTCC
26	RPL35a	F: GAACCAAAGGGAGCACACAG	58
		R: CAATGGCCTTAGCAGGAAGA
27	TBP	F:GATCAGAACAACAGCCTGCC	59.5
		R:TTCTGAATAGGCTGTGGGGT
